# Supplementary material for: Combining genetic and single-cell expression data reveals cell types and novel candidate genes for orofacial clefting
Source: Sci Rep. 2024 Nov 3;14:26492. doi: 10.1038/s41598-024-77724-9 (PMC11532359; doi:10.1038/s41598-024-77724-9)
Supplement: Supplementary file 2 — Supplementary Material 2 [file 41598_2024_77724_MOESM2_ESM.xlsx]

## Sheet: Table Legends
Table S1
decription	cluster marker genes of embryonic scRNA-seq data
p_val	p-value
avg_log2FC	average log2 fold change
pct.1	percentage of cells in which the gene is expressed in the first group
pct.2	percentage of cells in which the gene is expressed in the second group
p_val_adj	adjusted p-value
Table S2
decription	differentially expressed genes between nsCL/P-associated and non-associated epithelial cells
p_val	p-value
avg_log2FC	average log2 fold change
pct.1	percentage of cells in which the gene is expressed in the first group (associated cells)
pct.2	percentage of cells in which the gene is expressed in the second group (non-associated cells)
p_val_adj	adjusted p-value
marker_for	indicates whether the gene is a marker gene for nsCL/P-associated cells ("associated"), non-associated cells ("non-associated) or none ("no")
TAD_gene	indicates whether a gene is located inside the TADs described in Welzenbach et al. 2021
nsCLP_gene_set	indicates whether a gene was in the nsCL/P gene set, meaning if it was significant in the gene-based test in Welzenbach et al. 2021
Table S3
description	scDRS cell type level results for unweighted setting
n_cell	number of cells per cluster
n_ctrl	mumber of control gene sets
assoc_mcp	Monte Carlo p-value of association
assoc_mcz	Monte carlo z score of association
hetero_mcp	Monte Carlo p-value of heterogeneity
hetero_mcz	Monte Carlo z score of heterogeneity
n_fdr	number of significantly associated cells in the cluster
Table S4
description	scDRS cell type level results for weighted setting
n_cell	number of cells per cluster
n_ctrl	mumber of control gene sets
assoc_mcp	Monte Carlo p-value of association
assoc_mcz	Monte carlo z score of association
hetero_mcp	Monte Carlo p-value of heterogeneity
hetero_mcz	Monte Carlo z score of heterogeneity
n_fdr	number of significantly associated cells in the cluster
Table S5
description	scDRS gene level results for the unweighted setting; shows genes that are correlated with the scDRS; highlighted genes are located in TADs and showed positive correlation > 0.01
correlation	Pearson correlation of the respective gene with the scDRS
TAD_gene	indicates whether a gene is located inside the TADs described in Welzenbach et al. 2021
nsCLP_gene_set	indicates whether a gene was in the nsCL/P gene set, meaning if it was significant in the gene-based test in Welzenbach et al. 2021
Table S6
description	scDRS gene level results for the weighted setting; shows genes that are correlated with the scDRS; highlighted genes are located in TADs and showed positive correlation > 0.01
correlation	Pearson correlation of the respective gene with the scDRS
TAD_gene	indicates whether a gene is located inside the TADs described in Welzenbach et al. 2021
nsCLP_gene_set	indicates whether a gene was in the nsCL/P gene set, meaning if it was significant in the gene-based test in Welzenbach et al. 2021
Table S7
desription	hdWGCNA gene modules for epithelium
module	name of the co-expression module
kME	eigengene-based connectivity of the gene in the respective module
TAD_gene	indicates whether a gene is located inside the TADs described in Welzenbach et al. 2021
sig_BH	indicates whether a gene is significantly associated with nsCL/P based on the MAGMA gene-based test from Welzenbach et al. 2021 after Benjamini Hochberg correction
Table S8
desription	hdWGCNA gene modules for HAND2+ pharyngeal arches
module	name of the co-expression module
kME	eigengene-based connectivity of the gene in the respective module
TAD_gene	indicates whether a gene is located inside the TADs described in Welzenbach et al. 2021
sig_BH	indicates whether a gene is significantly associated with nsCL/P based on the MAGMA gene-based test from Welzenbach et al. 2021 after Benjamini Hochberg correction
Table S9
description	hub genes of epithelial co-expression modules
module	name of the co-expression module
kME	eigengene-based connectivity of the gene in the respective module
TAD_gene	indicates whether a gene is located inside the TADs described in Welzenbach et al. 2021
Table S10
description	GO terms for epithelial and HAND2+ pharyngeal arches co-expression modules
ID	ID number of the GO term
gene_ratio	ratio of genes associated with the GO term to total number of genes
bg_ratio	ratio of genes associated with the GO term in the background to total number of genes in the background
pvalue	p-value
p.adjust	adjusted p-value
qvalue	q-value
gene_ID	gene names of genes assoiated with the GO term
count	number of genes associated with the GO term that are in the tested gene set
gene_module	name of the co-expression module
Table S11
description	hub genes of HAND2+ pharyngeal arches co-expression modules
module	name of the co-expression module
kME	eigengene-based connectivity of the gene in the respective module
TAD_gene	indicates whether a gene is located inside the TADs described in Welzenbach et al. 2021
Table S12
desription	overlap of genes from epithelial and HAND2+ pharyngeal arches co-expression modules
modules	names of the modules that have overlapping genes
genes	list of genes that are overlapping between two modules
Table S13
description	results of MAGMA gene set analysis for hdWGCNA gene modules
variable	name of the co-expression module
type	type of gene set
n_genes	number of gene in the gene set/ co-expression module
beta	estimated effect size of association between the gene set/co-expression module and the phenotype (nsCL/P)
bet_std	standard deviation of beta
se	standard error
p	p-value

## Sheet: Table S1
gene	p_val	avg_log2FC	pct.1	pct.2	p_val_adj	cluster
FABP7	0	118784481150816	0.49	0.253	0	telencephalon
CKB	0	101742951210045	0.96	0.772	0	telencephalon
CKS2	0	0.790853585836222	0.781	0.715	0	telencephalon
TTYH1	0	0.72013023379065	0.629	0.373	0	telencephalon
CKS1B	0	0.67711074831424	0.846	0.763	0	telencephalon
MIF	0	0.658209060477779	0.969	0.948	0	telencephalon
HMGB2	0	0.631206350584991	0.942	0.903	0	telencephalon
HMGN2	0	0.601561486915634	0.991	0.977	0	telencephalon
YBX1	0	0.572396886617845	0.993	0.991	0	telencephalon
RANBP1	0	0.503602631509044	0.952	0.94	0	telencephalon
SNRPF	0	0.449824755533193	0.958	0.963	0	telencephalon
TUBA1B	0	0.439398499473779	0.999	0.996	0	telencephalon
H2AFZ	0	0.437777330166011	0.995	0.988	0	telencephalon
CALM2	0	0.43194693014188	0.983	0.983	0	telencephalon
TUBB2B	0	0.420610361708795	0.944	0.804	0	telencephalon
RPLP0	0	0.410547171161281	1	1	0	telencephalon
RPL36A	0	0.407273089694236	0.999	0.999	0	telencephalon
RAN	0	0.396081530939662	0.987	0.986	0	telencephalon
HMGB1	0	0.363549171756379	1	0.999	0	telencephalon
RPL41	0	0.314818520936133	1	1	0	telencephalon
RPS13	0	0.302995616254312	1	1	0	telencephalon
RPSA	0	0.302488342539756	0.999	1	0	telencephalon
RPS24	0	0.297444019013636	1	1	0	telencephalon
RPLP2	0	0.291192885234315	1	1	0	telencephalon
RPS27	0	0.279628684939188	1	1	0	telencephalon
RPL6	0	0.267229582502374	1	1	0	telencephalon
RPL18A	0	0.266425738586843	1	1	0	telencephalon
RPS25	3.91961e-291	0.26135751407028	1	1	1.26803e-286	telencephalon
TMSB15A	9.03792e-290	0.498326846931463	0.937	0.929	2.92386e-285	telencephalon
SNRPG	2.5587e-289	0.475875324974075	0.915	0.924	8.27764e-285	telencephalon
CENPV	6.8863e-282	0.610151538059244	0.84	0.795	2.22779e-277	telencephalon
RPS19	1.4689e-281	0.253834665628992	1	1	4.75205e-278	telencephalon
FTH1	1.55279e-269	0.289693824592274	0.999	0.999	5.02344e-265	telencephalon
RPS21	1.97796e-267	0.306364631404937	0.998	0.999	6.39891e-263	telencephalon
SNRPD2	6.93335e-265	0.384029187432656	0.963	0.975	2.24301e-260	telencephalon
ATP5MC2	5.77175e-249	0.30685197510896	0.989	0.994	1.86722e-243	telencephalon
RPL21	6.15019e-248	0.266950044530606	1	1	1.98965e-243	telencephalon
RPL17	1.75252e-235	0.525935734191438	0.983	0.983	5.66959e-231	telencephalon
LSM4	1.92788e-223	0.44760356995017	0.874	0.881	6.23687e-219	telencephalon
SNRPE	7.85342e-215	0.347725695850701	0.96	0.974	2.54066e-211	telencephalon
JPT1	4.1401e-209	0.490446496396248	0.867	0.868	1.33936e-204	telencephalon
UBE2C	3.39623e-204	0.865144721865802	0.698	0.614	1.09871e-199	telencephalon
RPS4Y1	2.04068e-200	0.524636848233389	0.791	0.598	6.6018e-195	telencephalon
SOX3	3.29204e-199	0.527736711754707	0.36	0.189	1.06501e-194	telencephalon
PTTG1	2.90723e-196	0.729940778251582	0.72	0.64	9.40519e-191	telencephalon
NUSAP1	6.33908e-195	0.658787937795113	0.646	0.511	2.05076e-190	telencephalon
PRDX2	4.38989e-190	0.336839387475337	0.982	0.985	1.42017e-186	telencephalon
KPNA2	1.53353e-184	0.758611155253106	0.737	0.707	4.96112e-180	telencephalon
PAX6	9.50621e-180	0.497225374883333	0.31	0.154	3.07535e-175	telencephalon
ANAPC11	3.22164e-173	0.432337657684312	0.86	0.881	1.04223e-168	telencephalon
CALM1	1.74528e-169	0.442898408905912	0.893	0.898	5.64615e-165	telencephalon
ENO1	2.17152e-163	0.356940079070313	0.963	0.966	7.0251e-159	telencephalon
ATP5ME	3.95873e-153	0.343753566465675	0.935	0.966	1.28069e-148	telencephalon
TUBB4B	4.5494e-148	0.573728327874711	0.768	0.739	1.47178e-143	telencephalon
HSPE1	2.14988e-146	0.369855000339791	0.915	0.932	6.95506e-142	telencephalon
SNRPD1	1.64354e-143	0.348338162568056	0.934	0.948	5.31703e-139	telencephalon
TMA7	1.82663e-139	0.26972833763198	0.974	0.989	5.90933e-135	telencephalon
MORF4L1	3.48379e-137	0.320143320709759	0.948	0.972	1.12704e-132	telencephalon
PPA1	2.83263e-134	0.476729654411883	0.716	0.716	9.16384e-130	telencephalon
COX5A	1.63554e-132	0.373744288192399	0.841	0.884	5.29113e-128	telencephalon
ODC1	3.36134e-129	0.525235664200942	0.709	0.686	1.08743e-124	telencephalon
PTGES3	3.76351e-129	0.357460991212702	0.871	0.903	1.21753e-125	telencephalon
PHPT1	4.36225e-129	0.402324007496685	0.825	0.873	1.41123e-124	telencephalon
NME1	1.51324e-127	0.381879366315591	0.845	0.868	4.89548e-123	telencephalon
TPI1	1.07888e-125	0.322180725520246	0.95	0.972	3.49029e-121	telencephalon
BIRC5	5.29691e-124	0.558533850664155	0.641	0.577	1.7136e-119	telencephalon
HES4	1.07623e-119	0.480535793865731	0.457	0.327	3.48172e-115	telencephalon
UBL5	1.50317e-118	0.281519913433075	0.955	0.977	4.86291e-114	telencephalon
HMGA1	3.65105e-114	0.267214525685093	0.971	0.977	1.18115e-109	telencephalon
BANF1	7.40028e-111	0.349294829189856	0.85	0.889	2.39406e-106	telencephalon
ERH	9.4068e-107	0.28184641803188	0.925	0.955	3.04319e-102	telencephalon
BEX1	3.2668e-104	0.418018943080828	0.703	0.659	1.05684e-99	telencephalon
DBI	2.79149e-101	0.360673828683377	0.801	0.837	9.03074e-97	telencephalon
LSM7	1.73166e-101	0.31343240536223	0.87	0.915	5.60211e-96	telencephalon
YWHAE	1.91379e-95	0.269310660898398	0.972	0.985	6.1913e-91	telencephalon
HMGB3	4.77849e-92	0.403832351567079	0.802	0.835	1.54589e-87	telencephalon
SLIRP	3.76408e-89	0.307435146074406	0.875	0.921	1.21772e-84	telencephalon
UQCR10	1.02609e-82	0.279357270816313	0.91	0.949	3.31951e-78	telencephalon
SPC25	1.72306e-82	0.501213717351126	0.424	0.336	5.57426e-78	telencephalon
NDUFB1	1.56322e-80	0.327865481528324	0.818	0.87	5.05717e-76	telencephalon
PPDPF	1.47598e-76	0.304617303158068	0.839	0.892	4.77493e-72	telencephalon
PKM	9.61343e-76	0.291192187424493	0.915	0.939	3.11004e-71	telencephalon
RPA3	2.32428e-73	0.395761214985129	0.695	0.715	7.51927e-69	telencephalon
FKBP3	7.28245e-72	0.348885669326497	0.796	0.852	2.35594e-67	telencephalon
FABP5	1.39945e-71	0.334095783559934	0.816	0.838	4.52737e-67	telencephalon
PDCD5	3.62171e-71	0.368760390688579	0.717	0.766	1.17166e-66	telencephalon
CCDC167	5.62083e-69	0.447902978155643	0.591	0.596	1.81839e-65	telencephalon
HSBP1	9.06468e-69	0.256613655488623	0.873	0.929	2.93251e-65	telencephalon
NDUFS6	5.40811e-67	0.295145553804094	0.845	0.904	1.74958e-62	telencephalon
H2AFV	3.79729e-65	0.3318070454571	0.784	0.817	1.22846e-60	telencephalon
CNTNAP2	2.09807e-63	0.451564865167016	0.264	0.171	6.78748e-59	telencephalon
LDHA	4.74268e-63	0.272956416196147	0.893	0.9	1.5343e-58	telencephalon
CCNB1	4.19004e-62	0.524520219470825	0.498	0.43	1.35552e-57	telencephalon
NDUFA6	5.57676e-63	0.312140613974342	0.792	0.852	1.80414e-57	telencephalon
LSM3	8.0815e-62	0.330546829325625	0.75	0.806	2.61445e-57	telencephalon
PBK	1.81591e-61	0.496597061465114	0.364	0.287	5.87465e-57	telencephalon
CDC20	2.45051e-58	0.52575317279678	0.468	0.403	7.92764e-54	telencephalon
SEM1	1.01807e-56	0.256221567782993	0.86	0.911	3.29356e-52	telencephalon
SNRPB	6.29732e-56	0.260672078800675	0.883	0.915	2.03725e-51	telencephalon
SMS	2.7796e-55	0.453726000309718	0.661	0.699	8.99229e-51	telencephalon
PIMREG	3.65499e-55	0.454565453521239	0.402	0.334	1.18243e-50	telencephalon
ARL2	1.00882e-54	0.385490849531002	0.614	0.64	3.26364e-50	telencephalon
LSM5	1.79203e-52	0.295114419786888	0.78	0.835	5.7974e-48	telencephalon
HIST1H4C	1.50392e-51	0.37012182155511	0.94	0.964	4.86533e-47	telencephalon
CDCA3	1.35578e-50	0.456386215327495	0.31	0.234	4.38609e-46	telencephalon
CENPN	2.84519e-49	0.450898463246369	0.426	0.383	9.20446e-45	telencephalon
NHP2	1.02892e-48	0.288465509161667	0.772	0.83	3.32866e-44	telencephalon
ARL4A	5.81422e-48	0.434656922852166	0.439	0.376	1.88096e-43	telencephalon
H2AFX	3.13219e-45	0.38489744883284	0.583	0.559	1.01329e-40	telencephalon
PRMT1	5.0066e-45	0.253374291995815	0.837	0.896	1.61969e-40	telencephalon
PA2G4	3.4255e-44	0.30567274055851	0.817	0.868	1.10818e-39	telencephalon
TOP2A	4.3575e-44	0.362220273111697	0.584	0.525	1.4097e-39	telencephalon
SNRPC	9.40823e-43	0.288520730419927	0.744	0.823	3.04366e-38	telencephalon
AURKB	3.67178e-42	0.413179244882921	0.504	0.459	1.18786e-37	telencephalon
HIST1H2AJ	9.10944e-42	0.583332383787209	0.267	0.198	2.94699e-38	telencephalon
UBE2T	1.59753e-41	0.392274024701104	0.51	0.489	5.16816e-37	telencephalon
MAD2L1	1.68298e-41	0.376572444228553	0.586	0.562	5.4446e-37	telencephalon
UQCC2	1.72052e-41	0.328778950304373	0.686	0.749	5.56604e-38	telencephalon
GCSH	3.13788e-41	0.353485348389136	0.632	0.674	1.01513e-36	telencephalon
ROMO1	3.88998e-41	0.259598787112256	0.818	0.884	1.25845e-36	telencephalon
PSMB3	1.41477e-40	0.258765546869917	0.77	0.845	4.57692e-36	telencephalon
MRPL57	1.63794e-39	0.342973521771749	0.642	0.695	5.2989e-35	telencephalon
PCLAF	4.75244e-39	0.338286717221449	0.657	0.644	1.53746e-34	telencephalon
TUBA1C	1.71792e-38	0.534961472779515	0.502	0.485	5.55764e-34	telencephalon
DEK	1.99943e-38	0.338712637389501	0.848	0.879	6.46834e-34	telencephalon
CCNB2	5.16114e-38	0.441232462847031	0.538	0.519	1.66968e-33	telencephalon
EIF2S2	2.99485e-38	0.301953584824814	0.771	0.847	9.68864e-33	telencephalon
CDK1	5.5167e-37	0.36734744273205	0.501	0.453	1.78471e-32	telencephalon
PSIP1	1.18766e-36	0.29315093546837	0.75	0.796	3.84219e-32	telencephalon
CCNA2	7.73128e-36	0.407304095277931	0.393	0.342	2.50115e-30	telencephalon
CAMTA1	8.61204e-30	0.297070588078613	0.684	0.762	2.78608e-25	telencephalon
TCTEX1D2	2.58366e-29	0.407511334990359	0.462	0.46	8.35841e-25	telencephalon
DTYMK	1.40623e-29	0.342623884176051	0.585	0.618	4.54929e-24	telencephalon
METRN	2.24946e-28	0.515975187943935	0.431	0.395	7.27724e-24	telencephalon
SSB	5.16647e-28	0.250105149637511	0.802	0.881	1.67141e-22	telencephalon
TYMS	3.30852e-26	0.306683118112071	0.655	0.663	1.07034e-21	telencephalon
UCP2	4.3265e-26	0.277339614921001	0.258	0.198	1.39967e-21	telencephalon
CYCS	1.04563e-25	0.306680400733669	0.656	0.714	3.38271e-21	telencephalon
ATP5MC1	1.39668e-24	0.281568704620701	0.673	0.743	4.5184e-20	telencephalon
CDKN3	1.75342e-24	0.39306018815215	0.329	0.283	5.67249e-20	telencephalon
GLO1	2.17985e-23	0.303722066032589	0.629	0.691	7.05204e-19	telencephalon
CDCA8	4.43808e-24	0.375402602806961	0.297	0.247	1.43576e-18	telencephalon
EEF1G	4.99008e-22	0.467517365162494	0.685	0.725	1.61434e-17	telencephalon
SKA2	5.00516e-21	0.319325604563474	0.57	0.616	1.61922e-15	telencephalon
TPX2	1.25572e-19	0.383638137458691	0.42	0.383	4.06237e-15	telencephalon
FGFBP3	3.71344e-19	0.283992217477949	0.357	0.306	1.20133e-14	telencephalon
PSAT1	2.45675e-18	0.350080398832839	0.48	0.495	7.94784e-14	telencephalon
COTL1	5.67494e-18	0.281680711873146	0.667	0.731	1.8359e-13	telencephalon
POLR2I	7.57564e-18	0.251929269295966	0.699	0.786	2.45079e-13	telencephalon
ACAT2	1.36856e-17	0.268063118196713	0.696	0.735	4.42742e-13	telencephalon
TOMM5	2.37703e-18	0.448340310901548	0.464	0.462	7.68993e-14	telencephalon
CMSS1	2.72458e-17	0.357266456138079	0.537	0.579	8.8143e-13	telencephalon
GGCT	7.62712e-16	0.310905345155006	0.576	0.63	2.46745e-11	telencephalon
NDUFB3	1.15014e-15	0.260109411583363	0.679	0.762	3.72083e-11	telencephalon
GABARAP	2.59739e-15	0.263966839311355	0.741	0.814	8.40282e-11	telencephalon
NME2	5.95558e-15	0.489266091657459	0.428	0.401	1.92669e-09	telencephalon
PAIP2	1.24311e-13	0.270339887374463	0.644	0.721	4.02157e-09	telencephalon
CENPH	3.92127e-13	0.330553227018361	0.479	0.504	1.26857e-08	telencephalon
RRM2	3.02871e-11	0.315820650634468	0.427	0.412	9.79818e-07	telencephalon
SFRP2	1.24856e-10	0.271606963430293	0.422	0.398	4.03923e-06	telencephalon
MAGOH	5.39176e-10	0.281051108027097	0.6	0.677	1.74429e-05	telencephalon
ARL3	6.10755e-09	0.28955771193073	0.613	0.694	0.000197585	telencephalon
AURKA	7.78106e-09	0.332211026388422	0.257	0.22	0.000251725	telencephalon
ASRGL1	3.61585e-08	0.287557745854934	0.27	0.237	0.00116976	telencephalon
NDUFC1	1.18621e-07	0.260436743847807	0.654	0.742	0.00383751	telencephalon
ANP32E	1.84043e-07	0.319548068994898	0.578	0.629	0.00595399	telencephalon
DLGAP5	2.01869e-07	0.329910479130804	0.326	0.295	0.00653066	telencephalon
CETN2	2.40136e-07	0.2835655612569	0.592	0.662	0.00776863	telencephalon
PCBD1	3.71953e-07	0.300710471802516	0.326	0.305	0.0120331	telencephalon
TACC3	2.41518e-06	0.319150029211804	0.333	0.311	0.0781335	telencephalon
PDAP1	4.7443e-06	0.267660337796099	0.659	0.753	0.153483	telencephalon
COX17	0.000199358	0.313489556048893	0.487	0.531	6.44944	telencephalon
MND1	0.00138515	0.316776204874697	0.336	0.331	44.8109	telencephalon
DCTPP1	0.0046695	0.26438885590619	0.546	0.606	151.063	telencephalon
TPRKB	0.691902	0.276812235023764	0.552	0.637	22383.7	telencephalon
PLK1	0.0705224	0.263888856422609	0.276	0.247	22814.7	telencephalon
CENPM	1.85252	0.299850596228246	0.347	0.35	59931	telencephalon
POLE3	5.90786	0.323575372076876	0.459	0.507	191125	telencephalon
BUB3	38.4828	0.268043066225285	0.537	0.601	1.24496e+06	telencephalon
NDUFA7	105.299	0.288222230854002	0.49	0.549	3.40653e+06	telencephalon
NDC80	172.699	0.270298843014475	0.271	0.253	5.587e+06	telencephalon
KNSTRN	4495.84	0.281035827783537	0.255	0.242	1.45445e+07	telencephalon
NUF2	4777.71	0.288895330972046	0.294	0.285	1.54564e+08	telencephalon
HIST1H1C	14910.8	0.54436231639946	0.422	0.445	4.8238e+08	telencephalon
YWHAH	22202.1	0.269680393695535	0.582	0.673	7.18262e+08	telencephalon
IMMP1L	24496.1	0.253116707090275	0.509	0.587	7.92473e+08	telencephalon
RHNO1	39853.7	0.28650145734892	0.332	0.345	1.28931e+09	telencephalon
ARL6IP1	54831.1	0.276257729103087	0.649	0.725	1.77384e+09	telencephalon
PRC1	87754.3	0.27999932158672	0.291	0.283	2.83894e+09	telencephalon
EXOSC8	117138	0.261668186573928	0.495	0.565	3.78953e+08	telencephalon
HIST1H1A	129845	0.539681513589359	0.373	0.374	4.2006e+09	telencephalon
HMMR	201242	0.304459718308861	0.255	0.241	6.51039e+09	telencephalon
CMC2	238664	0.283792724320863	0.37	0.396	7.72103e+09	telencephalon
JPT2	608792	0.263778365431146	0.432	0.481	0.000196950410621991	telencephalon
HIST2H2AC	404501	0.444181035469708	0.284	0.283	0.00130859993663337	telencephalon
CENPU	9.99129e+06	0.264184452439661	0.399	0.43	0.00323228214826076	telencephalon
NUDT1	1.91e+07	0.263600446269355	0.425	0.472	0.00617904913495121	telencephalon
PSRC1	3.76751e+07	0.257397625979069	0.261	0.256	0.0121882804435985	telencephalon
VRK1	6.41179e+09	0.253476481274824	0.33	0.358	1	telencephalon
RPP21	6.42495e+09	0.263491467745088	0.284	0.295	1	telencephalon
CKAP2	0.000162123551851864	0.262127388567687	0.378	0.409	1	telencephalon
NDUFAF2	0.00067485885941727	0.257457384479064	0.411	0.475	1	telencephalon
NUDT15	0.00208951008525379	0.255256417115988	0.29	0.314	1	telencephalon
TTYH11	0	165013716908423	0.919	0.352	0	neural progenitors
SOX2	0	162851278826727	0.929	0.341	0	neural progenitors
FGFBP31	0	155649310778331	0.745	0.272	0	neural progenitors
CXCR4	0	137261222131667	0.764	0.214	0	neural progenitors
ARL4A1	0	134389913341109	0.801	0.344	0	neural progenitors
CKB1	0	133777260824373	0.991	0.773	0	neural progenitors
HES5	0	132600348338505	0.434	0.105	0	neural progenitors
HES6	0	118542478858892	0.606	0.289	0	neural progenitors
SFRP21	0	113008563730634	0.728	0.371	0	neural progenitors
HES41	0	110802690506602	0.751	0.303	0	neural progenitors
POU3F2	0	110331201684937	0.594	0.116	0	neural progenitors
NES	0	106615540388733	0.812	0.493	0	neural progenitors
SOX31	0	10632604699907	0.628	0.168	0	neural progenitors
PTN	0	103658878757181	0.822	0.72	0	neural progenitors
SLC2A1	0	0.930017416831565	0.642	0.324	0	neural progenitors
CDH2	0	0.924802474030139	0.73	0.374	0	neural progenitors
RFX4	0	0.881557925074668	0.493	0.086	0	neural progenitors
TUBB2B1	0	0.818681928057895	0.988	0.802	0	neural progenitors
PTPRZ1	0	0.812228094594734	0.5	0.147	0	neural progenitors
MAP1B	0	0.80171144118516	0.965	0.728	0	neural progenitors
NPPC	0	0.795432833774378	0.264	0.033	0	neural progenitors
PRTG	0	0.785949864128984	0.598	0.358	0	neural progenitors
PDPN	0	0.772991779811449	0.477	0.136	0	neural progenitors
FZD3	0	0.758233394912014	0.652	0.347	0	neural progenitors
AL139246.5	0	0.748709417318781	0.342	0.067	0	neural progenitors
RND2	0	0.744700825402314	0.453	0.146	0	neural progenitors
GPM6B	0	0.734073153953965	0.618	0.324	0	neural progenitors
DRAXIN	0	0.706483374932322	0.429	0.141	0	neural progenitors
PLP1	0	0.6893573189485	0.422	0.149	0	neural progenitors
AL359091.1	0	0.68730804228003	0.311	0.031	0	neural progenitors
FAM181A	0	0.671272074119439	0.377	0.073	0	neural progenitors
TUBA1A	0	0.660855579445181	1	0.989	0	neural progenitors
PAX61	0	0.660748781073743	0.381	0.151	0	neural progenitors
CLU	0	0.657389467456799	0.569	0.259	0	neural progenitors
CRB2	0	0.656210782390952	0.39	0.097	0	neural progenitors
SRGAP3	0	0.642165704670751	0.508	0.2	0	neural progenitors
EDNRB	0	0.633857050888568	0.369	0.089	0	neural progenitors
IRX2	0	0.622980372751014	0.348	0.09	0	neural progenitors
VIM	0	0.592323316877091	0.999	0.987	0	neural progenitors
KIF21A	0	0.584474295262503	0.467	0.193	0	neural progenitors
JAM2	0	0.577136776860163	0.437	0.155	0	neural progenitors
CNTFR	0	0.565263765382377	0.447	0.166	0	neural progenitors
POU3F4	0	0.557702888093064	0.383	0.096	0	neural progenitors
CENPV1	0	0.53928502338511	0.912	0.789	0	neural progenitors
PAX3	0	0.539187086521217	0.306	0.085	0	neural progenitors
PLAGL1	0	0.535787503570286	0.414	0.168	0	neural progenitors
LRRN1	0	0.529267202791023	0.392	0.156	0	neural progenitors
ENO11	0	0.485951155323124	0.987	0.964	0	neural progenitors
ASCL1	0	0.483345436954353	0.254	0.069	0	neural progenitors
HLA-C	0	0.427816284276507	0.381	0.155	0	neural progenitors
TUBB2A	0	0.402303725001286	0.648	0.323	0	neural progenitors
NUAK2	0	0.386091847948093	0.295	0.095	0	neural progenitors
VEPH1	0	0.383107642727294	0.268	0.079	0	neural progenitors
MIAT	0	0.319726628859801	0.379	0.137	0	neural progenitors
HMGN21	4.28662e-291	0.456368952447948	0.99	0.978	1.38676e-286	neural progenitors
DPYSL5	8.01078e-291	0.433573772537724	0.412	0.178	2.59157e-286	neural progenitors
ZBTB16	3.56009e-290	0.471028925062591	0.386	0.163	1.15173e-285	neural progenitors
CCND1	1.08814e-287	0.609976493987415	0.809	0.625	3.52026e-283	neural progenitors
PTX3	9.12837e-285	0.575989174623265	0.443	0.215	2.95312e-279	neural progenitors
HSP90AA1	1.50211e-280	0.396787820916041	0.998	0.995	4.85947e-277	neural progenitors
TMEM47	7.95967e-280	0.431688485992144	0.326	0.127	2.57503e-275	neural progenitors
BOC	1.92836e-270	0.476083124060376	0.32	0.127	6.23842e-266	neural progenitors
RGMA	3.82376e-267	0.478295597932664	0.363	0.157	1.23703e-262	neural progenitors
BTG1	3.9763e-252	0.583281539490835	0.847	0.736	1.28637e-247	neural progenitors
DDR1	2.18457e-243	0.397240346880268	0.313	0.126	7.0673e-239	neural progenitors
PKM1	5.53311e-232	0.403695548081687	0.969	0.934	1.79002e-227	neural progenitors
SINHCAF	1.73219e-229	0.48724700791051	0.821	0.672	5.60382e-225	neural progenitors
HOXB-AS1	1.7051e-225	0.637154841522998	0.253	0.095	5.51618e-221	neural progenitors
METRN1	5.61905e-224	0.621329959773083	0.602	0.38	1.81782e-219	neural progenitors
TFDP2	1.0054e-223	0.600311536906148	0.663	0.475	3.25258e-219	neural progenitors
LDHA1	1.71681e-224	0.501237613376732	0.948	0.895	5.55406e-218	neural progenitors
ODC11	5.74204e-220	0.528489274655618	0.815	0.677	1.85761e-215	neural progenitors
SYT11	1.23662e-214	0.37490375445542	0.328	0.141	4.00058e-210	neural progenitors
CRMP1	1.70808e-210	0.322273564678276	0.521	0.283	5.5258e-206	neural progenitors
ZFP36L1	5.53795e-207	0.531698767058141	0.887	0.796	1.79158e-201	neural progenitors
ID1	2.99137e-202	0.947905067460047	0.824	0.7	9.67738e-198	neural progenitors
PPA11	1.5268e-201	0.450564990919087	0.821	0.706	4.93936e-197	neural progenitors
ID2	1.20951e-199	0.63173580725262	0.836	0.673	3.91288e-195	neural progenitors
ZNF219	4.10777e-199	0.359494337812423	0.372	0.179	1.32891e-194	neural progenitors
SQLE	6.28601e-196	0.514256021694337	0.758	0.59	2.03359e-191	neural progenitors
MSI1	7.80648e-190	0.476415537471795	0.474	0.276	2.52547e-185	neural progenitors
APLP1	4.44442e-188	0.31602593455672	0.399	0.2	1.43781e-183	neural progenitors
JUN	2.75907e-186	0.642384503674309	0.749	0.617	8.92588e-182	neural progenitors
TSPAN13	5.67399e-185	0.341653578021798	0.393	0.198	1.83559e-180	neural progenitors
CXADR	1.47372e-179	0.369622224205014	0.553	0.331	4.76762e-175	neural progenitors
DAAM1	1.25535e-178	0.461910015521572	0.534	0.338	4.06119e-174	neural progenitors
ZEB2	9.85731e-177	0.424514218886477	0.455	0.258	3.18894e-172	neural progenitors
TMEM123	6.61163e-176	0.462646034995356	0.676	0.513	2.13893e-172	neural progenitors
PGAM1	1.37001e-174	0.430586124561422	0.892	0.829	4.43213e-170	neural progenitors
DEK1	5.66305e-172	0.424859467128495	0.935	0.871	1.83205e-168	neural progenitors
MORF4L11	6.12351e-170	0.292155209225335	0.981	0.968	1.98102e-165	neural progenitors
CRNDE	2.9944e-165	0.515510968865928	0.554	0.373	9.68719e-161	neural progenitors
MYEF2	8.51179e-165	0.406720415519341	0.421	0.233	2.75365e-160	neural progenitors
IGFBP2	8.92233e-164	0.730483374684269	0.75	0.651	2.88646e-159	neural progenitors
CD24	4.24209e-162	0.319111774443383	0.95	0.887	1.37236e-157	neural progenitors
CARHSP1	1.16087e-161	0.440478950163326	0.797	0.693	3.75554e-157	neural progenitors
ASRGL11	1.66597e-161	0.366143649362875	0.408	0.225	5.38958e-157	neural progenitors
RTN3	1.95648e-160	0.39703864354673	0.734	0.587	6.3294e-156	neural progenitors
BEX11	8.69701e-159	0.392540166458629	0.81	0.65	2.81357e-154	neural progenitors
HOXB2	4.521e-158	0.482636398170677	0.328	0.166	1.46259e-153	neural progenitors
IRX3	1.1259e-157	0.366781601569881	0.305	0.148	3.6424e-153	neural progenitors
DPYSL2	3.46554e-155	0.48847238369437	0.702	0.547	1.12114e-150	neural progenitors
ZFHX3	4.60716e-153	0.454861702107506	0.429	0.252	1.49046e-148	neural progenitors
JPT11	1.20787e-152	0.340870821285865	0.92	0.864	3.90758e-148	neural progenitors
STMN3	4.12488e-152	0.329497801606311	0.373	0.195	1.33444e-147	neural progenitors
JAM3	6.97061e-152	0.408964318841043	0.445	0.272	2.25506e-147	neural progenitors
IDH1	7.03084e-151	0.431716993245565	0.655	0.509	2.27455e-146	neural progenitors
POR	1.05644e-147	0.408796663247232	0.442	0.273	3.4177e-142	neural progenitors
PRXL2A	1.39557e-141	0.398126441454935	0.75	0.61	4.51481e-137	neural progenitors
RNF145	5.83488e-141	0.408817125029204	0.593	0.429	1.88764e-135	neural progenitors
CXXC4	9.87756e-140	0.303986792730576	0.265	0.122	3.19549e-135	neural progenitors
ID4	1.178e-139	0.500719026584631	0.414	0.243	3.81094e-135	neural progenitors
RNF130	8.15354e-140	0.395693991771813	0.473	0.306	2.63775e-134	neural progenitors
MAPK10	9.16922e-138	0.341045860997976	0.308	0.156	2.96633e-133	neural progenitors
PON2	5.44916e-137	0.407109212543582	0.428	0.261	1.76286e-132	neural progenitors
FADS1	9.79996e-136	0.414458285093555	0.691	0.554	3.17038e-131	neural progenitors
DDX5	5.5333e-134	0.312271751052226	0.963	0.933	1.79008e-129	neural progenitors
LBR	1.26394e-132	0.449927428161685	0.601	0.449	4.08898e-128	neural progenitors
CALM11	4.29508e-133	0.273621149803023	0.938	0.894	1.3895e-127	neural progenitors
FEZ1	4.783e-131	0.323250324608559	0.38	0.214	1.54735e-126	neural progenitors
SLC39A6	6.98716e-131	0.379988879641654	0.506	0.34	2.26042e-126	neural progenitors
MALAT1	1.13024e-130	0.326650497298316	0.997	0.992	3.65645e-126	neural progenitors
GNAI2	3.47241e-129	0.490909813981438	0.636	0.489	1.12336e-123	neural progenitors
ARL4C	6.61966e-127	0.307789267865044	0.317	0.164	2.14153e-122	neural progenitors
TRIM2	8.61665e-127	0.330383998121694	0.335	0.184	2.78757e-122	neural progenitors
MCM7	1.44588e-125	0.400396215437456	0.834	0.744	4.67758e-121	neural progenitors
DDX18	2.81473e-125	0.368143997233228	0.811	0.712	9.10593e-121	neural progenitors
MSX2	2.73911e-124	0.426033327727431	0.323	0.173	8.86131e-120	neural progenitors
CHD7	2.81963e-122	0.432375986505297	0.618	0.471	9.12178e-118	neural progenitors
DDIT4	1.11748e-120	0.452155300949401	0.837	0.76	3.61515e-116	neural progenitors
FABP71	1.15826e-118	0.626048147167821	0.425	0.264	3.74708e-114	neural progenitors
COTL11	3.47767e-117	0.395026199545954	0.803	0.717	1.12506e-112	neural progenitors
HMGB31	7.77267e-115	0.33615152184015	0.882	0.827	2.51454e-110	neural progenitors
RCN1	1.02539e-115	0.381082503332359	0.737	0.631	3.31725e-110	neural progenitors
MSMO1	6.29496e-114	0.405462228337134	0.671	0.539	2.03648e-109	neural progenitors
BTG3	8.17976e-114	0.408907901974293	0.481	0.333	2.64623e-109	neural progenitors
SRSF7	1.58694e-113	0.298447773220851	0.934	0.887	5.1339e-110	neural progenitors
NELL2	4.62307e-113	0.283155790553979	0.358	0.2	1.49561e-108	neural progenitors
RHOB	1.19389e-113	0.404216565201631	0.44	0.285	3.86235e-108	neural progenitors
CAMK2N1	9.65408e-109	0.280920167213542	0.255	0.126	3.12319e-104	neural progenitors
PSIP11	1.23081e-108	0.339640279488902	0.855	0.786	3.9818e-104	neural progenitors
SRSF2	3.0593e-107	0.301700717118421	0.922	0.888	9.89713e-103	neural progenitors
HMGCS1	1.73383e-106	0.388394741979752	0.7	0.563	5.6091e-102	neural progenitors
RDX	3.19118e-105	0.339540961241769	0.804	0.721	1.03238e-100	neural progenitors
TMX1	1.16065e-102	0.345255159426458	0.464	0.32	3.75481e-98	neural progenitors
PNMA1	3.02486e-102	0.323592637416319	0.428	0.281	9.78573e-98	neural progenitors
FST	2.4492e-101	0.362797501277447	0.304	0.167	7.92339e-97	neural progenitors
CENPF	7.63538e-100	0.66080724476355	0.728	0.613	2.47012e-95	neural progenitors
KIF1B	1.51206e-97	0.346346062620853	0.362	0.224	4.89166e-93	neural progenitors
NCALD	1.87193e-97	0.255742178327633	0.27	0.144	6.05589e-93	neural progenitors
PSAT11	1.33988e-97	0.357686795992154	0.608	0.483	4.33465e-92	neural progenitors
SPAG9	2.14494e-94	0.343957939469308	0.37	0.232	6.93911e-90	neural progenitors
FDFT1	4.09446e-94	0.34031666363567	0.821	0.739	1.3246e-89	neural progenitors
TUBB4B1	1.60468e-93	0.435890354026669	0.823	0.734	5.19131e-89	neural progenitors
SNRPB1	3.61455e-91	0.260719865411638	0.942	0.909	1.16934e-86	neural progenitors
KMT2E	5.32555e-91	0.383208066623963	0.659	0.547	1.72287e-87	neural progenitors
PBK1	2.49164e-89	0.395302402465356	0.416	0.284	8.0607e-84	neural progenitors
PTBP2	6.11103e-88	0.321100375110059	0.424	0.286	1.97698e-83	neural progenitors
EIF1B	9.86655e-87	0.292059680541217	0.825	0.769	3.19193e-82	neural progenitors
JAG1	2.09005e-86	0.286037061233765	0.261	0.144	6.76153e-82	neural progenitors
PTGES31	3.31596e-87	0.252526586531411	0.925	0.897	1.07274e-81	neural progenitors
TCEA1	1.339e-85	0.324007984838422	0.748	0.669	4.3318e-81	neural progenitors
FXYD6	3.11883e-85	0.315032068869751	0.704	0.605	1.00897e-80	neural progenitors
JPT21	9.82516e-85	0.336140819235291	0.579	0.467	3.17854e-80	neural progenitors
ACAT21	3.48883e-84	0.319789802258915	0.812	0.724	1.12867e-79	neural progenitors
SRRM1	3.02962e-84	0.294514842443255	0.863	0.806	9.80114e-79	neural progenitors
TPI11	1.02621e-82	0.270457175353189	0.976	0.969	3.3199e-78	neural progenitors
NMU	1.91054e-82	0.250697193296829	0.261	0.144	6.18078e-78	neural progenitors
NLRP1	6.59265e-82	0.387792396626105	0.329	0.207	2.13279e-77	neural progenitors
SPCS2	4.01218e-81	0.288157468986151	0.829	0.769	1.29798e-76	neural progenitors
CCDC160	9.91543e-79	0.26513271254198	0.254	0.142	3.20774e-75	neural progenitors
HMGB21	8.5752e-78	0.36671953688729	0.931	0.905	2.77416e-73	neural progenitors
BSG	5.34911e-77	0.280811930734249	0.895	0.858	1.73049e-72	neural progenitors
PCNA	2.27065e-77	0.390209566186127	0.753	0.67	7.34579e-71	neural progenitors
HNRNPU	1.00341e-73	0.296552654997231	0.901	0.865	3.24612e-69	neural progenitors
RCN2	2.11913e-73	0.253467274542178	0.895	0.827	6.8556e-69	neural progenitors
KPNA21	1.63707e-72	0.479344506794554	0.778	0.704	5.29607e-68	neural progenitors
SRRM2	1.01337e-72	0.317815280363568	0.806	0.726	3.27835e-67	neural progenitors
H2AFY	2.36774e-71	0.268811103813506	0.851	0.797	7.65986e-67	neural progenitors
VEZF1	2.75974e-71	0.282919238896236	0.388	0.262	8.92803e-67	neural progenitors
PAIP21	5.20367e-71	0.286113099261691	0.765	0.709	1.68344e-66	neural progenitors
PUF60	6.77604e-71	0.281814683617299	0.757	0.69	2.19212e-66	neural progenitors
SON	1.07946e-70	0.256450962957159	0.945	0.905	3.49216e-66	neural progenitors
GLI3	8.17397e-70	0.378788732793065	0.315	0.201	2.64436e-65	neural progenitors
BNIP3	1.07998e-69	0.39514265669213	0.541	0.433	3.49385e-65	neural progenitors
KNOP1	6.35828e-70	0.329745439575447	0.738	0.655	2.05697e-64	neural progenitors
DEPDC1B	8.64309e-69	0.290145123911657	0.314	0.201	2.79613e-64	neural progenitors
GLO11	7.88497e-68	0.274329310000385	0.755	0.678	2.55087e-63	neural progenitors
ANP32E1	6.93326e-68	0.319728577949108	0.709	0.616	2.24298e-62	neural progenitors
HES1	4.32547e-66	0.414744163797508	0.681	0.569	1.39933e-62	neural progenitors
PSAP	8.50743e-66	0.28824496268258	0.75	0.671	2.75224e-61	neural progenitors
SF1	1.50719e-65	0.306777010871467	0.714	0.638	4.87591e-61	neural progenitors
FAM133B	1.12694e-65	0.30994710111058	0.711	0.624	3.64577e-60	neural progenitors
ISYNA1	2.81131e-65	0.25534920530633	0.812	0.74	9.09488e-60	neural progenitors
MARCKS	1.10542e-60	0.267672720208084	0.97	0.935	3.57616e-56	neural progenitors
KPNB1	1.21629e-60	0.272042192138814	0.79	0.725	3.93482e-56	neural progenitors
EZH2	6.96254e-60	0.339773784673699	0.582	0.48	2.25245e-55	neural progenitors
CCDC1671	2.77435e-59	0.281531188030063	0.67	0.588	8.9753e-55	neural progenitors
PAICS	2.11733e-58	0.266357338825912	0.767	0.685	6.84977e-54	neural progenitors
ELOVL6	3.8096e-59	0.273857254325027	0.37	0.26	1.23244e-53	neural progenitors
SOX11	7.94138e-57	0.306360519661268	0.722	0.628	2.56912e-52	neural progenitors
LAPTM4B	4.54268e-56	0.272319775313526	0.651	0.559	1.4696e-50	neural progenitors
TFAM	5.52171e-54	0.273842037534182	0.563	0.459	1.78633e-49	neural progenitors
AFDN	6.94677e-54	0.266088856394672	0.33	0.221	2.24735e-49	neural progenitors
SLC38A1	1.09559e-53	0.270270682606736	0.463	0.351	3.54433e-49	neural progenitors
DACH1	2.06862e-53	0.278744357576013	0.279	0.177	6.6922e-49	neural progenitors
PPP1CC	2.53755e-53	0.2543107089888	0.788	0.741	8.20922e-49	neural progenitors
RAD21	4.7247e-53	0.32263115266653	0.69	0.623	1.52849e-48	neural progenitors
AMD1	5.25343e-53	0.285436425617583	0.569	0.47	1.69954e-48	neural progenitors
IDI1	8.79982e-53	0.295781607099588	0.686	0.594	2.84683e-48	neural progenitors
IGDCC3	1.42959e-52	0.268897927356847	0.797	0.701	4.62485e-48	neural progenitors
MAT2B	5.06254e-52	0.257195464983292	0.418	0.309	1.63778e-47	neural progenitors
NUDT11	6.29971e-51	0.254047298910702	0.444	0.338	2.03802e-46	neural progenitors
NUCKS1	7.08557e-51	0.284636246698988	0.958	0.94	2.29225e-46	neural progenitors
DDX21	1.14291e-50	0.274299240148204	0.609	0.51	3.69742e-46	neural progenitors
SLC16A1	1.1872e-50	0.274433448036816	0.481	0.376	3.8407e-46	neural progenitors
TNRC6B	1.92751e-51	0.322898205682434	0.497	0.394	6.23569e-48	neural progenitors
TSPAN3	3.57285e-50	0.267575302088407	0.668	0.593	1.15585e-45	neural progenitors
MIR99AHG	1.6448e-49	0.276776509170745	0.357	0.25	5.32109e-45	neural progenitors
TRIM24	2.02869e-49	0.283222476479685	0.366	0.26	6.563e-46	neural progenitors
SMC3	6.52175e-49	0.260700873666376	0.783	0.717	2.10985e-44	neural progenitors
PIM1	6.54808e-49	0.254176905978017	0.282	0.185	2.11837e-44	neural progenitors
SFPQ	8.00424e-49	0.251087232352392	0.857	0.808	2.58945e-44	neural progenitors
HMGCR	9.57607e-49	0.283798120696561	0.385	0.281	3.09795e-44	neural progenitors
ITSN1	1.91652e-48	0.262543150883818	0.384	0.282	6.20012e-44	neural progenitors
DARS	7.29238e-48	0.278746011113923	0.576	0.493	2.35916e-43	neural progenitors
CTNNAL1	8.59002e-48	0.280909157472235	0.529	0.428	2.77896e-44	neural progenitors
MKI67	4.1483e-47	0.400499922732166	0.444	0.338	1.34202e-43	neural progenitors
MAD2L11	1.68414e-46	0.346448042534021	0.63	0.559	5.44836e-42	neural progenitors
G3BP1	6.36535e-47	0.250322539972788	0.693	0.62	2.05925e-41	neural progenitors
PRKDC	8.03902e-46	0.307956788642951	0.736	0.658	2.6007e-41	neural progenitors
HELLS	2.69671e-45	0.319433331065463	0.637	0.54	8.72413e-41	neural progenitors
NOP56	4.70694e-45	0.274847392567799	0.705	0.636	1.52274e-40	neural progenitors
SET	7.83852e-45	0.276177996069862	0.937	0.915	2.53584e-41	neural progenitors
UNG	1.166e-44	0.287619965950412	0.427	0.328	3.77212e-40	neural progenitors
SCD	1.30303e-45	0.317794823671249	0.543	0.447	4.21544e-41	neural progenitors
ID3	3.82199e-44	0.634273293402155	0.848	0.831	1.23645e-39	neural progenitors
BRD7	6.42058e-44	0.308995687699759	0.564	0.472	2.07712e-39	neural progenitors
KLHL23	3.61553e-42	0.268525261316225	0.532	0.437	1.16966e-37	neural progenitors
UBE2S	4.38512e-42	0.363714825977964	0.54	0.453	1.41863e-37	neural progenitors
CKS21	4.46261e-42	0.299383558823847	0.778	0.716	1.4437e-37	neural progenitors
JUND	1.02894e-41	0.315546341976633	0.374	0.268	3.32872e-37	neural progenitors
QKI	4.32382e-42	0.31543298458342	0.435	0.336	1.3988e-37	neural progenitors
TOP2A1	1.01825e-40	0.493979677676423	0.607	0.524	3.29415e-36	neural progenitors
H2AFX1	1.44998e-40	0.309961323798604	0.636	0.554	4.69084e-37	neural progenitors
NENF	3.9263e-41	0.314876908582737	0.475	0.385	1.2702e-35	neural progenitors
PRC11	5.82154e-38	0.303353548302624	0.369	0.276	1.88333e-34	neural progenitors
CENPE	2.21145e-39	0.295355619271239	0.311	0.218	7.15426e-33	neural progenitors
TOP1	1.12434e-36	0.265216891059337	0.757	0.701	3.63736e-32	neural progenitors
SMARCA5	1.59135e-36	0.268483311877979	0.674	0.607	5.14817e-32	neural progenitors
CITED2	4.51481e-35	0.294730046506714	0.621	0.544	1.46059e-30	neural progenitors
HNRNPAB	4.42572e-32	0.280075328190952	0.768	0.713	1.43176e-27	neural progenitors
PIMREG1	1.23047e-31	0.26212945548571	0.424	0.333	3.98069e-27	neural progenitors
SKIL	4.99388e-30	0.253672049228006	0.329	0.248	1.61557e-25	neural progenitors
ZNF292	7.35779e-30	0.281203015739364	0.464	0.386	2.38032e-25	neural progenitors
MGST1	1.07535e-28	0.309634792754963	0.641	0.585	3.47885e-24	neural progenitors
CCNB11	1.23724e-28	0.432565568421702	0.502	0.431	4.00259e-24	neural progenitors
TMPO	6.6385e-28	0.266627257220532	0.619	0.554	2.14762e-23	neural progenitors
CANX	3.33168e-27	0.250691470920734	0.588	0.524	1.07783e-22	neural progenitors
CCNB21	1.33082e-26	0.329649035057549	0.578	0.516	4.30534e-22	neural progenitors
NR2F1	4.79613e-27	0.322449095092168	0.703	0.611	1.5516e-21	neural progenitors
GTSE1	7.91969e-23	0.278538193060094	0.378	0.3	2.5621e-18	neural progenitors
NUSAP11	2.48535e-21	0.278720905795032	0.589	0.518	8.04036e-17	neural progenitors
ARL6IP11	2.536e-21	0.374047678070439	0.741	0.715	8.2042e-17	neural progenitors
NNAT	2.63077e-21	0.322996725038431	0.836	0.822	8.51079e-17	neural progenitors
CDC201	1.06007e-20	0.356236316015009	0.468	0.404	3.42944e-16	neural progenitors
CD99	5.34752e-20	0.270362539525369	0.661	0.615	1.72998e-15	neural progenitors
BIRC51	7.99223e-20	0.253851121667424	0.635	0.579	2.58557e-16	neural progenitors
IGF2BP1	1.78428e-19	0.26090887512369	0.493	0.427	5.77234e-15	neural progenitors
TPX21	8.63801e-19	0.297997291599967	0.451	0.381	2.79448e-14	neural progenitors
ASPM	2.62817e-18	0.360999126910477	0.33	0.26	8.50238e-14	neural progenitors
PTTG11	2.74295e-18	0.289040624605921	0.685	0.645	8.87373e-14	neural progenitors
PCM1	7.16103e-17	0.250580524096534	0.579	0.53	2.31667e-12	neural progenitors
PLK11	7.42952e-12	0.266510700680968	0.307	0.245	2.40352e-07	neural progenitors
CCND2	6.98683e-10	0.268043738856087	0.572	0.528	2.26031e-05	neural progenitors
HIST1H1C1	13.7705	0.252646098780857	0.479	0.44	445488	neural progenitors
CRABP2	0	113420042696076	0.968	0.818	0	FM SIX1+
TGFBI	0	0.888133724321456	0.612	0.228	0	FM SIX1+
ALX1	0	0.864581918190036	0.432	0.085	0	FM SIX1+
PCOLCE	0	0.698393826497482	0.933	0.555	0	FM SIX1+
SERPINF1	0	0.579881279507562	0.629	0.273	0	FM SIX1+
ALX3	0	0.575154739444442	0.369	0.067	0	FM SIX1+
TFAP2B	0	0.557099249451614	0.305	0.083	0	FM SIX1+
LUM	0	0.531870790974104	0.785	0.438	0	FM SIX1+
NPM1	0	0.345807424033392	0.999	0.996	0	FM SIX1+
FAP	0	0.345012172651574	0.281	0.064	0	FM SIX1+
RPS18	0	0.278679189591262	1	1	0	FM SIX1+
RARB	3.51035e-294	0.307658680762654	0.264	0.081	1.13563e-288	FM SIX1+
TPM2	4.04431e-285	0.481999631942749	0.927	0.71	1.30838e-280	FM SIX1+
VEGFD	4.86964e-275	0.394708596873788	0.35	0.132	1.57538e-270	FM SIX1+
FBLN1	6.14986e-274	0.521855976095848	0.913	0.697	1.98954e-269	FM SIX1+
RPL7	6.19833e-263	0.266851001056202	1	0.999	2.00522e-258	FM SIX1+
MXRA8	4.83336e-254	0.47675377039719	0.665	0.378	1.56364e-250	FM SIX1+
IGFBP4	1.26251e-250	0.385784630063042	0.602	0.319	4.08435e-247	FM SIX1+
GJA1	1.01293e-240	0.431142602494844	0.63	0.351	3.27694e-236	FM SIX1+
SNAI1	1.68019e-239	0.5271175506861	0.52	0.268	5.4356e-235	FM SIX1+
FRZB	7.62491e-237	0.371235576545513	0.827	0.508	2.46673e-233	FM SIX1+
TMEM119	2.71335e-232	0.310605916986792	0.371	0.157	8.77797e-228	FM SIX1+
GPC3	2.8742e-232	0.37672310303723	0.863	0.584	9.29832e-228	FM SIX1+
CNN2	4.09688e-223	0.431206877529779	0.881	0.642	1.32538e-218	FM SIX1+
LGALS1	2.3593e-209	0.446714879189703	0.734	0.472	7.63256e-205	FM SIX1+
BTF3	3.10941e-207	0.266152662917403	0.998	0.988	1.00593e-203	FM SIX1+
SEPTIN6	3.62069e-207	0.396697465696476	0.661	0.396	1.17133e-202	FM SIX1+
TFAP2A	3.62869e-201	0.285411416135823	0.325	0.134	1.17392e-196	FM SIX1+
LIMCH1	4.72472e-195	0.392506088780156	0.603	0.349	1.52849e-190	FM SIX1+
CALD1	3.31707e-191	0.403813084069915	0.94	0.759	1.07311e-186	FM SIX1+
MT-ND2	7.07344e-190	0.402809766896347	0.993	0.919	2.28833e-185	FM SIX1+
VCAM1	2.41298e-181	0.265205956097607	0.317	0.137	7.80624e-178	FM SIX1+
RARG	1.27138e-180	0.26312402155572	0.318	0.138	4.11304e-177	FM SIX1+
COL1A2	2.81887e-179	0.273064888458043	0.756	0.459	9.11933e-175	FM SIX1+
COL26A1	2.56203e-173	0.297845178965633	0.508	0.274	8.28843e-169	FM SIX1+
MDK	3.25533e-172	0.273929565450007	1	0.995	1.05313e-167	FM SIX1+
CPED1	6.67911e-169	0.285179776879085	0.424	0.214	2.16076e-164	FM SIX1+
CDCA7	2.43336e-167	0.311782161779512	0.511	0.283	7.87216e-163	FM SIX1+
PFN1	5.78414e-165	0.272261864282862	0.995	0.971	1.87123e-160	FM SIX1+
GSTO1	4.88588e-160	0.339016919863134	0.645	0.408	1.58063e-155	FM SIX1+
ITM2A	4.28246e-144	0.264331509551841	0.344	0.166	1.38542e-139	FM SIX1+
MCM3	1.26502e-135	0.343156628976553	0.739	0.528	4.09246e-130	FM SIX1+
MDFI	7.97734e-128	0.302254725912981	0.732	0.493	2.58075e-123	FM SIX1+
MT-CO3	6.29216e-124	0.295940362319892	1	0.99	2.03558e-119	FM SIX1+
RARRES2	7.85351e-124	0.310283214724221	0.592	0.375	2.54069e-119	FM SIX1+
ITM2C	4.8385e-123	0.291926730283202	0.825	0.605	1.5653e-118	FM SIX1+
COL2A1	2.20429e-122	0.287326870326276	0.806	0.56	7.1311e-118	FM SIX1+
LIMA1	1.07891e-120	0.270701524961279	0.429	0.244	3.49037e-116	FM SIX1+
H2AFY2	3.84908e-116	0.327113424488082	0.864	0.709	1.24522e-111	FM SIX1+
HMGA2	7.85205e-114	0.307174380508961	0.849	0.659	2.54022e-109	FM SIX1+
MT-ND1	6.70655e-113	0.303271971927103	0.991	0.899	2.16964e-108	FM SIX1+
FLRT3	3.1461e-104	0.473558105625531	0.447	0.28	1.0178e-99	FM SIX1+
MCM5	5.97668e-104	0.28895557924089	0.616	0.42	1.93352e-99	FM SIX1+
IFITM2	7.7141e-102	0.286852415670563	0.587	0.385	2.49559e-98	FM SIX1+
PCDH18	2.99596e-101	0.280503936955612	0.489	0.305	9.69223e-97	FM SIX1+
CCN1	2.17277e-100	0.345527071857426	0.642	0.443	7.02912e-96	FM SIX1+
MT-CO1	5.02731e-98	0.274901623775309	1	0.983	1.62639e-93	FM SIX1+
NME4	7.54313e-96	0.251567628554711	0.954	0.859	2.44028e-91	FM SIX1+
MFAP2	2.84351e-94	0.270824648261999	0.844	0.642	9.19905e-90	FM SIX1+
MT-ND4	1.08939e-93	0.274119759177709	0.999	0.964	3.52429e-89	FM SIX1+
MT-ND3	2.28706e-88	0.267117715451546	0.998	0.957	7.39886e-84	FM SIX1+
ZFP36L2	1.36137e-85	0.270064912569372	0.685	0.492	4.40416e-81	FM SIX1+
GMDS	7.59773e-85	0.293449920200418	0.441	0.275	2.45794e-80	FM SIX1+
CSRP2	2.23221e-13	0.252657036449618	0.807	0.718	7.22141e-10	FM SIX1+
LUM1	0	248688508392682	0.975	0.43	0	cranium
COL3A1	0	155450897070447	0.925	0.398	0	cranium
ALCAM	0	147861538003892	0.766	0.141	0	cranium
FRZB1	0	146068750100068	0.955	0.503	0	cranium
LGALS11	0	138151933586573	0.883	0.465	0	cranium
MSX1	0	137415116552635	0.773	0.17	0	cranium
MYL9	0	13528770020968	0.776	0.256	0	cranium
CCDC80	0	129840064838934	0.764	0.224	0	cranium
ZIC1	0	123639842738663	0.779	0.202	0	cranium
TPM1	0	122765707725528	0.993	0.785	0	cranium
COLEC12	0	116532575102078	0.713	0.161	0	cranium
CYP1B1	0	113122209143197	0.577	0.137	0	cranium
AKAP12	0	112420631640404	0.814	0.359	0	cranium
S100A11	0	110047570785568	0.989	0.665	0	cranium
APOE	0	104405949164122	0.793	0.313	0	cranium
CCN11	0	103201726419533	0.791	0.435	0	cranium
RGS5	0	102790340905126	0.686	0.155	0	cranium
TWIST1	0	10189688241242	0.705	0.274	0	cranium
CCN2	0	101845045051375	0.688	0.377	0	cranium
DCN	0	0.989576673124306	0.593	0.18	0	cranium
TAGLN	0	0.979879947244131	0.506	0.12	0	cranium
MSX21	0	0.944706763264951	0.522	0.162	0	cranium
PCSK9	0	0.928553752793617	0.488	0.048	0	cranium
PCOLCE1	0	0.926505244570699	0.961	0.558	0	cranium
WLS	0	0.923211604802889	0.784	0.39	0	cranium
COL1A21	0	0.922665150714754	0.894	0.453	0	cranium
CTHRC1	0	0.857774975675625	0.689	0.231	0	cranium
CNN21	0	0.833059953314084	0.917	0.643	0	cranium
COL26A11	0	0.820890510140168	0.701	0.264	0	cranium
NKD1	0	0.815622055541469	0.493	0.111	0	cranium
HAPLN1	0	0.812349598858337	0.634	0.21	0	cranium
KRT8	0	0.79172247676135	0.731	0.361	0	cranium
MFAP21	0	0.767511797558179	0.928	0.639	0	cranium
COL1A1	0	0.753711344509733	0.68	0.286	0	cranium
CRYM	0	0.750122883534123	0.502	0.106	0	cranium
RGCC	0	0.749233586863275	0.337	0.067	0	cranium
RARRES21	0	0.728677582259487	0.718	0.369	0	cranium
CALD11	0	0.727085129735717	0.985	0.758	0	cranium
PRRX1	0	0.725999875280062	0.764	0.287	0	cranium
COL9A2	0	0.721180008309152	0.456	0.138	0	cranium
ITM2C1	0	0.719881281885848	0.9	0.603	0	cranium
BAMBI	0	0.71448763614388	0.558	0.172	0	cranium
FBLN11	0	0.700963115857472	0.949	0.697	0	cranium
LIX1	0	0.690145328645849	0.778	0.372	0	cranium
CDH11	0	0.690100739155015	0.713	0.3	0	cranium
TUBB6	0	0.674806294401353	0.591	0.24	0	cranium
SPARC	0	0.651804974603964	0.908	0.657	0	cranium
OLFML3	0	0.647573426514035	0.606	0.222	0	cranium
BGN	0	0.638936689906902	0.617	0.273	0	cranium
DAB2	0	0.630664667612862	0.678	0.24	0	cranium
ITM2A1	0	0.589278607926016	0.495	0.158	0	cranium
MAGED2	0	0.582508634893125	0.966	0.807	0	cranium
IFITM3	0	0.578166874198807	0.93	0.696	0	cranium
CPED11	0	0.569468274007492	0.558	0.207	0	cranium
TGFBI1	0	0.550491251507917	0.583	0.235	0	cranium
GPC4	0	0.545498039963052	0.576	0.229	0	cranium
ZIC4	0	0.525282006401343	0.321	0.061	0	cranium
COL5A2	0	0.521549623498946	0.443	0.144	0	cranium
TMEM132C	0	0.519819286782649	0.386	0.083	0	cranium
ADM	0	0.50705165287275	0.299	0.073	0	cranium
NKD2	0	0.505883312785714	0.381	0.07	0	cranium
COL6A2	0	0.490411388463591	0.495	0.202	0	cranium
CDH6	0	0.489899054320026	0.326	0.101	0	cranium
VEGFD1	0	0.485748335315199	0.406	0.131	0	cranium
PRRX2	0	0.484466741903766	0.406	0.136	0	cranium
CLDN11	0	0.477946511433545	0.283	0.057	0	cranium
SELENOM	0	0.477458768380887	0.413	0.128	0	cranium
VIT	0	0.477073831523431	0.293	0.032	0	cranium
FBLN2	0	0.476588353218647	0.435	0.142	0	cranium
LAMA4	0	0.470547750103559	0.402	0.111	0	cranium
MYLIP	0	0.46591346374825	0.407	0.149	0	cranium
SPOCK3	0	0.456952914989078	0.311	0.061	0	cranium
TNNI1	0	0.441239602105385	0.382	0.102	0	cranium
CTSK	0	0.438097325774765	0.466	0.18	0	cranium
FBLN5	0	0.425560092549747	0.31	0.052	0	cranium
TFPI	0	0.42343698127058	0.426	0.139	0	cranium
ZIC2	0	0.413601608035043	0.385	0.119	0	cranium
AC092958.1	0	0.412556468338961	0.315	0.064	0	cranium
TSPO	0	0.412453588633765	0.371	0.111	0	cranium
SEMA3A	0	0.411254415864364	0.366	0.111	0	cranium
FBN1	0	0.407102958445188	0.325	0.091	0	cranium
ALX4	0	0.402831120072451	0.31	0.057	0	cranium
GLT8D2	0	0.394674775588736	0.404	0.135	0	cranium
AHNAK	0	0.385693703132262	0.336	0.087	0	cranium
PTH1R	0	0.375190393107232	0.273	0.05	0	cranium
PCDH7	0	0.358300974243072	0.309	0.094	0	cranium
HDAC9	0	0.350443704175314	0.262	0.066	0	cranium
KCNE5	0	0.305690498223495	0.26	0.066	0	cranium
CAVIN3	2.11961e-291	0.282291501003191	0.295	0.087	6.85715e-287	cranium
MSRB3	3.08235e-291	0.272820249309939	0.271	0.076	9.97173e-287	cranium
FSTL1	6.80076e-291	0.564727014611245	0.831	0.534	2.20011e-287	cranium
ANXA6	2.28761e-289	0.521918303688575	0.739	0.426	7.40066e-285	cranium
PTX31	1.35206e-287	0.501831713604414	0.497	0.216	4.37404e-282	cranium
PDGFRB	7.61966e-286	0.410700652632824	0.511	0.219	2.46504e-281	cranium
RFTN2	8.36449e-276	0.316872527000517	0.351	0.122	2.706e-271	cranium
TIMP3	3.86125e-268	0.405312161928635	0.473	0.204	1.24915e-264	cranium
GJA11	1.03768e-266	0.505787907859732	0.661	0.353	3.357e-262	cranium
ID21	2.83865e-259	0.848800794514856	0.882	0.673	9.18332e-255	cranium
DLC1	1.59362e-258	0.32196253932461	0.346	0.123	5.15554e-255	cranium
PCCA-DT	1.86e-257	0.423205128203446	0.53	0.246	6.01727e-253	cranium
PMP22	4.26154e-257	0.364791993376033	0.335	0.118	1.37865e-252	cranium
FHL2	3.08012e-256	0.365559397932555	0.35	0.127	9.9645e-252	cranium
PTN1	1.35784e-255	0.420862340458769	0.94	0.714	4.39274e-251	cranium
LAPTM4A	4.71279e-254	0.506496974659164	0.926	0.734	1.52464e-248	cranium
MARCKS1	2.75976e-252	0.534936463680506	0.996	0.934	8.9281e-248	cranium
TMSB10	1.37841e-249	0.320072309227488	1	0.999	4.45928e-245	cranium
SULT1A1	3.84088e-249	0.282549798796514	0.287	0.093	1.24256e-244	cranium
SERPINH1	5.65401e-249	0.524733631550935	0.881	0.633	1.82913e-244	cranium
VAMP5	1.2257e-248	0.351439827776549	0.426	0.174	3.96527e-244	cranium
BEX3	1.26078e-248	0.353815488488909	0.998	0.977	4.07876e-244	cranium
ARHGAP29	3.1019e-248	0.330226746079619	0.426	0.171	1.00349e-243	cranium
MT-CO31	7.56734e-247	0.352304694707716	1	0.99	2.44811e-242	cranium
TSPAN4	3.68858e-246	0.425136040245388	0.598	0.308	1.19329e-242	cranium
FBN2	4.25001e-244	0.404132371264103	0.52	0.24	1.37492e-239	cranium
SNAI2	2.76163e-242	0.421338804229425	0.599	0.299	8.93416e-238	cranium
SDC1	6.9212e-242	0.437877147019997	0.554	0.28	2.23908e-237	cranium
TPM21	3.07647e-239	0.455414745338819	0.94	0.712	9.95268e-235	cranium
VCL	4.72696e-236	0.377529667901121	0.426	0.181	1.52922e-231	cranium
CD63	1.07143e-232	0.405009993564935	0.981	0.895	3.46618e-228	cranium
LRRC17	7.79213e-233	0.38568797833257	0.442	0.192	2.52083e-227	cranium
EVA1B	2.44297e-230	0.384727115393048	0.462	0.205	7.90326e-226	cranium
EDN3	7.15094e-229	0.365337278794182	0.424	0.178	2.3134e-224	cranium
MT-CO11	1.12165e-228	0.364767134461637	1	0.983	3.62865e-224	cranium
SIX1	1.66962e-228	0.424010945470107	0.588	0.294	5.40138e-225	cranium
PERP	1.70558e-223	0.268609979507196	0.334	0.122	5.51771e-219	cranium
IL11RA	2.88008e-223	0.348547486277815	0.465	0.208	9.31734e-219	cranium
NQO1	1.55041e-221	0.25405054565857	0.279	0.094	5.01574e-217	cranium
SAT1	1.03411e-220	0.631367669553319	0.602	0.341	3.34545e-216	cranium
HNMT	3.71979e-219	0.278729761348025	0.322	0.119	1.20339e-214	cranium
RBMS3	4.30843e-217	0.264844088927383	0.308	0.11	1.39382e-212	cranium
MEST	1.9165e-216	0.591323427727747	0.924	0.77	6.20007e-212	cranium
SH3BP5	1.11896e-214	0.263547325694563	0.287	0.1	3.61995e-210	cranium
BMP7	1.3147e-214	0.342667397231777	0.411	0.176	4.2532e-210	cranium
QPRT	1.07471e-213	0.46301074471477	0.748	0.472	3.47678e-209	cranium
ATOX1	3.50499e-212	0.446163667909777	0.929	0.765	1.1339e-207	cranium
DCXR	1.4674e-209	0.524703468716359	0.79	0.552	4.74717e-205	cranium
GNG11	4.32748e-208	0.25219151823395	0.534	0.258	1.39998e-203	cranium
DDR2	6.09307e-208	0.3367327933727	0.428	0.19	1.97117e-203	cranium
PDGFRA	3.25944e-208	0.374395134781331	0.457	0.21	1.05446e-202	cranium
ST6GALNAC3	4.1907e-206	0.331309167903848	0.353	0.144	1.35573e-201	cranium
LAMA1	1.31447e-205	0.326083295632646	0.333	0.129	4.25245e-201	cranium
MDK1	4.85828e-203	0.306048308495677	1	0.995	1.5717e-198	cranium
MT-CYB	1.77824e-201	0.389710842499777	0.999	0.961	5.75278e-197	cranium
MXRA5	2.74641e-201	0.261585021847239	0.25	0.083	8.8849e-196	cranium
SPHK1	5.80492e-200	0.34795280639115	0.443	0.204	1.87795e-195	cranium
ACTN1	3.93081e-199	0.40326296719269	0.563	0.306	1.27166e-194	cranium
OAF	7.44625e-199	0.321366819449272	0.406	0.181	2.40894e-194	cranium
PDLIM7	5.70298e-198	0.484107560975484	0.819	0.598	1.84497e-193	cranium
ID11	2.84623e-197	0.47351929759973	0.917	0.696	9.20785e-192	cranium
RBMS1	1.76628e-195	0.393937327261314	0.667	0.39	5.7141e-191	cranium
TXN	2.60255e-194	0.396941607646218	0.971	0.888	8.4195e-190	cranium
SPTBN1	1.30983e-193	0.38275923468471	0.465	0.225	4.23742e-189	cranium
DSE	3.84862e-192	0.289885068677004	0.325	0.128	1.24507e-187	cranium
TCF4	6.17174e-192	0.541880042963676	0.768	0.512	1.99662e-187	cranium
IGFBP41	1.70016e-190	0.351067637189282	0.597	0.324	5.5002e-186	cranium
FLRT2	2.35919e-187	0.369945574670146	0.417	0.191	7.63221e-183	cranium
SDCBP	2.85597e-187	0.440646606484776	0.826	0.608	9.23936e-183	cranium
COL6A1	9.69489e-181	0.380255794938454	0.438	0.213	3.13639e-177	cranium
ZFHX4	8.9838e-180	0.422379592790693	0.527	0.28	2.90635e-175	cranium
COL11A1	3.46838e-179	0.326661489155105	0.389	0.174	1.12206e-174	cranium
EMILIN1	1.37105e-177	0.289857578240094	0.432	0.204	4.43548e-173	cranium
MT-CO2	1.6384e-177	0.303122999131972	0.999	0.975	5.30038e-173	cranium
PPIB	1.15254e-176	0.402217699124885	0.962	0.854	3.7286e-172	cranium
SEPTIN61	7.73243e-176	0.38100293523986	0.67	0.399	2.50152e-171	cranium
POLR2L	1.07199e-175	0.331494303933848	0.985	0.937	3.46799e-171	cranium
ACTG1	1.24608e-175	0.28396083545084	1	1	4.03118e-171	cranium
BCL7C	1.82832e-174	0.358842786807448	0.567	0.314	5.9148e-170	cranium
GOLIM4	6.38957e-174	0.39843006348381	0.548	0.303	2.06709e-169	cranium
GSTM3	1.24624e-174	0.374562272996691	0.679	0.416	4.03172e-170	cranium
CLMP	1.80205e-172	0.284924253631349	0.41	0.189	5.8298e-168	cranium
IGDCC31	1.92307e-172	0.483996654659208	0.891	0.697	6.22132e-168	cranium
MDFI1	1.69153e-171	0.378594787660653	0.765	0.494	5.47226e-167	cranium
TNFAIP8	3.46384e-170	0.250564777343934	0.317	0.131	1.12059e-165	cranium
CITED21	5.73909e-171	0.426027082869926	0.771	0.535	1.85665e-165	cranium
VIM1	9.86052e-170	0.36111140723243	1	0.987	3.18998e-165	cranium
RND3	3.23249e-169	0.447789079956762	0.611	0.364	1.04574e-164	cranium
VCAN	2.96905e-167	0.473918732707271	0.832	0.571	9.60518e-163	cranium
MRC2	2.9923e-167	0.333053381644823	0.347	0.151	9.6804e-163	cranium
P4HB	1.72611e-166	0.420359752220409	0.871	0.686	5.58413e-162	cranium
RAB34	2.5831e-166	0.403321193913298	0.853	0.618	8.3566e-161	cranium
ZNF106	1.13447e-164	0.361041881849979	0.548	0.302	3.67012e-160	cranium
MYL6	7.63098e-165	0.270866131679778	0.999	0.989	2.4687e-158	cranium
EPB41L2	9.84377e-161	0.386321646765497	0.641	0.389	3.18456e-156	cranium
GPX8	3.78145e-159	0.35409112384508	0.645	0.393	1.22334e-154	cranium
PGRMC1	1.36819e-158	0.401764888128286	0.923	0.767	4.42623e-154	cranium
EML4	5.16493e-157	0.359897220570973	0.574	0.332	1.67091e-152	cranium
MYL12A	4.52969e-155	0.374286785085838	0.896	0.728	1.4654e-150	cranium
CYTL1	1.07135e-155	0.260732143030573	0.303	0.127	3.46592e-150	cranium
ANXA2	1.31095e-152	0.434947272678692	0.671	0.428	4.24105e-148	cranium
RAB32	1.99477e-151	0.275454230889073	0.369	0.172	6.45329e-147	cranium
EDNRA	9.58932e-151	0.280170580300687	0.381	0.179	3.10224e-146	cranium
GSTO11	4.80484e-150	0.350257226126699	0.661	0.41	1.55441e-145	cranium
CALR	4.2957e-147	0.4124292891926	0.947	0.815	1.3897e-142	cranium
BMP4	7.10012e-147	0.283933516986668	0.314	0.137	2.29696e-142	cranium
MT-ND41	2.54363e-146	0.277671561879104	0.999	0.964	8.2289e-142	cranium
FOXC1	3.28175e-146	0.307188663955357	0.402	0.197	1.06168e-140	cranium
CDC42EP5	3.89284e-145	0.288808552347212	0.345	0.159	1.25937e-140	cranium
MXRA81	1.26541e-143	0.330863191448503	0.638	0.384	4.09372e-139	cranium
CTTNBP2	6.67952e-143	0.270822727512343	0.293	0.126	2.16089e-138	cranium
HLA-A	2.20042e-141	0.385087181225193	0.73	0.502	7.11859e-138	cranium
TPM4	2.46784e-142	0.39394558263156	0.911	0.748	7.9837e-137	cranium
PARVA	4.06064e-141	0.297132939903772	0.488	0.267	1.31366e-136	cranium
TUSC3	1.71903e-140	0.357386069002995	0.668	0.432	5.56122e-136	cranium
IFITM21	2.82886e-140	0.316150233070228	0.634	0.385	9.15164e-136	cranium
LAMB1	2.79482e-139	0.277497388530162	0.306	0.135	9.04153e-135	cranium
TCF12	3.57062e-139	0.341975873775849	0.693	0.448	1.15513e-134	cranium
SEPTIN11	3.9656e-138	0.390526270589876	0.899	0.719	1.28291e-133	cranium
SDC2	4.15781e-137	0.371172157424642	0.704	0.482	1.34509e-132	cranium
PDLIM2	6.48423e-137	0.273737935555213	0.427	0.219	2.09771e-132	cranium
CALU	1.22415e-135	0.35229825359237	0.788	0.569	3.96026e-131	cranium
HSPA5	1.35795e-135	0.41571263159602	0.859	0.667	4.39311e-131	cranium
PDLIM4	1.05714e-134	0.295282153521866	0.546	0.315	3.41996e-130	cranium
STX18	3.34756e-134	0.298636265711732	0.468	0.256	1.08297e-130	cranium
LIMA11	7.46055e-133	0.305931209926212	0.456	0.244	2.41356e-128	cranium
COL2A11	2.12717e-132	0.285614713483607	0.825	0.562	6.88161e-128	cranium
CD991	1.7396e-131	0.34269690632477	0.817	0.605	5.62778e-127	cranium
GAS1	5.61538e-129	0.28222707031055	0.304	0.138	1.81663e-124	cranium
ACTB	3.8997e-128	0.296307113867796	1	0.998	1.26159e-122	cranium
MYL12B	4.53328e-128	0.342552157090053	0.902	0.749	1.46656e-122	cranium
FERMT2	5.08937e-127	0.299305634759937	0.526	0.305	1.64646e-122	cranium
HSP90B1	2.31481e-123	0.382922577782646	0.947	0.791	7.48863e-119	cranium
PTGR1	2.68909e-122	0.344314453196966	0.67	0.451	8.69947e-117	cranium
RRBP1	7.99824e-122	0.292801344815715	0.487	0.276	2.58751e-116	cranium
SEPTIN7	2.03084e-120	0.307908661224108	0.972	0.888	6.56998e-116	cranium
PCDH181	2.77944e-119	0.271771656484052	0.53	0.305	8.99176e-115	cranium
CSRP21	5.9068e-119	0.404070843190841	0.887	0.714	1.91091e-114	cranium
NR2F2	2.786e-118	0.299170707331466	0.706	0.454	9.01297e-114	cranium
ANXA5	1.72106e-117	0.319876449157389	0.703	0.483	5.56782e-113	cranium
COL18A1	1.83467e-115	0.258469537688315	0.445	0.244	5.93533e-111	cranium
APOC1	5.60972e-115	0.254916458543319	0.493	0.284	1.8148e-110	cranium
ERG28	5.36498e-115	0.343071569917083	0.706	0.497	1.73563e-109	cranium
SOD1	4.27494e-112	0.283400756923577	0.969	0.888	1.38299e-107	cranium
PDIA3	6.18016e-111	0.324023074409352	0.926	0.779	1.99934e-106	cranium
CAPNS1	1.07036e-110	0.279362750718481	0.55	0.333	3.46272e-106	cranium
NR2F11	1.76552e-110	0.303868182134872	0.84	0.603	5.71165e-106	cranium
CXXC5	6.11034e-108	0.280826665313628	0.597	0.378	1.97676e-103	cranium
MT-ATP6	7.97278e-105	0.355956051996369	0.998	0.969	2.57928e-100	cranium
FHL3	2.32707e-104	0.252155623159687	0.431	0.242	7.52829e-100	cranium
SLF1	5.3315e-103	0.303993472714194	0.528	0.323	1.72479e-98	cranium
PXMP2	1.17263e-102	0.272926277975108	0.533	0.329	3.79357e-98	cranium
TMEM109	1.83887e-101	0.258356361402047	0.49	0.291	5.94894e-97	cranium
FLNA	2.05604e-101	0.280095196385464	0.502	0.304	6.65149e-97	cranium
AP2M1	8.7149e-100	0.294085024223539	0.906	0.773	2.81936e-95	cranium
TLN1	1.12339e-98	0.252706275181298	0.419	0.234	3.63427e-95	cranium
HMGA21	3.06882e-95	0.350663347478371	0.85	0.661	9.92795e-91	cranium
AP3S1	1.62859e-92	0.287221839331458	0.643	0.451	5.26865e-89	cranium
PDIA6	2.52411e-91	0.268912590318216	0.942	0.828	8.16574e-87	cranium
MT2A	1.64473e-88	0.284289556857313	0.588	0.391	5.32086e-85	cranium
ADI1	6.31924e-85	0.266141778802603	0.628	0.431	2.04434e-80	cranium
CPXM1	2.72484e-83	0.252108876109752	0.485	0.301	8.81514e-79	cranium
SEC61B	2.65302e-84	0.266936719948681	0.934	0.826	8.58278e-78	cranium
CENPW	8.98465e-82	0.296667413461518	0.741	0.553	2.90663e-77	cranium
CD164	1.83819e-80	0.252052808220826	0.648	0.445	5.94673e-76	cranium
NME41	1.70129e-79	0.250571666437005	0.95	0.861	5.50384e-75	cranium
ECH1	1.98705e-76	0.257260340169956	0.733	0.549	6.42831e-72	cranium
MRPS6	5.0509e-75	0.265491891164105	0.86	0.724	1.63402e-70	cranium
IDI11	2.41554e-70	0.299828912535293	0.763	0.59	7.81453e-65	cranium
FABP51	2.00086e-63	0.357547920775867	0.911	0.83	6.47298e-59	cranium
H2AFY21	8.10168e-58	0.283613448400122	0.837	0.713	2.62097e-53	cranium
ACAT22	1.13906e-57	0.252725284089284	0.853	0.723	3.68496e-53	cranium
CTNNB1	2.32941e-56	0.273032146112773	0.76	0.587	7.53588e-52	cranium
HIST1H4C1	0	159032756504681	0.998	0.959	0	PA 3/4
HIST1H1A1	0	122412159640991	0.845	0.346	0	PA 3/4
GPC31	0	113538888831119	0.95	0.584	0	PA 3/4
PRRX11	0	0.999461858919186	0.747	0.292	0	PA 3/4
DLX5	0	0.890049927169927	0.415	0.1	0	PA 3/4
HIST1H1D	0	0.813662661492887	0.812	0.442	0	PA 3/4
SMC4	0	0.800302105056581	0.929	0.558	0	PA 3/4
CENPF1	0	0.793805531687044	0.922	0.604	0	PA 3/4
TOP2A2	0	0.777951882968993	0.858	0.511	0	PA 3/4
CDK11	0	0.769505691190626	0.859	0.433	0	PA 3/4
DLX2	0	0.764816639457305	0.541	0.086	0	PA 3/4
MEIS2	0	0.755869013715757	0.846	0.445	0	PA 3/4
MKI671	0	0.740543004517768	0.722	0.324	0	PA 3/4
HAND2	0	0.724506585074075	0.343	0.045	0	PA 3/4
MAB21L2	0	0.704053835525256	0.594	0.166	0	PA 3/4
DLX1	0	0.698473860013866	0.516	0.077	0	PA 3/4
PCLAF1	0	0.684181589790136	0.933	0.628	0	PA 3/4
HMGB22	0	0.678906687420263	0.995	0.901	0	PA 3/4
MECOM	0	0.62111196114893	0.617	0.227	0	PA 3/4
H2AFX2	0	0.603234098211763	0.882	0.542	0	PA 3/4
CKS1B1	0	0.582849485768482	0.978	0.759	0	PA 3/4
SNAI11	0	0.558633206868542	0.602	0.268	0	PA 3/4
RRM21	0	0.558525184854204	0.776	0.392	0	PA 3/4
C21orf58	0	0.531564541170275	0.637	0.255	0	PA 3/4
ASPM1	0	0.526129002067786	0.585	0.247	0	PA 3/4
TBX3	0	0.518673618400283	0.385	0.094	0	PA 3/4
KIF20B	0	0.518428522472087	0.669	0.307	0	PA 3/4
FBXO5	0	0.496642248145028	0.664	0.285	0	PA 3/4
TUBA1B1	0	0.489496436158323	1	0.996	0	PA 3/4
PDGFRA1	0	0.45542328876421	0.545	0.207	0	PA 3/4
HMGB11	0	0.403674618302898	1	0.999	0	PA 3/4
NCAPG	0	0.401106453127388	0.543	0.215	0	PA 3/4
TNFAIP6	0	0.387017604363842	0.295	0.079	0	PA 3/4
MAB21L1	0	0.380332751215111	0.37	0.105	0	PA 3/4
PTMA	0	0.29833331887408	1	1	0	PA 3/4
ZWINT	1.24924e-293	0.526591755782712	0.811	0.457	4.04141e-289	PA 3/4
AURKB1	3.41193e-282	0.584572138741524	0.796	0.443	1.10379e-277	PA 3/4
HMGA22	3.6788e-281	0.553474866654432	0.928	0.658	1.19013e-276	PA 3/4
DEPDC1	1.1162e-278	0.41399654537397	0.414	0.149	3.61101e-274	PA 3/4
NDC801	2.11455e-275	0.427284137176713	0.559	0.236	6.84079e-271	PA 3/4
HIST1H2BH	5.14872e-271	0.513553525624528	0.637	0.301	1.66566e-266	PA 3/4
KIF23	2.88566e-270	0.352839560386757	0.421	0.152	9.33539e-266	PA 3/4
CDCA5	8.51461e-268	0.360433448967446	0.552	0.233	2.75456e-263	PA 3/4
CALD12	1.17737e-264	0.496911857614215	0.985	0.76	3.8089e-262	PA 3/4
CENPW1	4.61134e-262	0.502304094945303	0.872	0.546	1.49182e-257	PA 3/4
GTSE11	3.85978e-263	0.441215196826808	0.624	0.288	1.24868e-256	PA 3/4
PIF1	4.44286e-261	0.455151840693729	0.325	0.105	1.43731e-256	PA 3/4
MAD2L12	1.4825e-260	0.490012272224424	0.881	0.546	4.79604e-256	PA 3/4
HIST1H2AJ1	6.25416e-258	0.403564228779142	0.477	0.188	2.02328e-253	PA 3/4
RAD51AP1	3.40377e-255	0.396136397967591	0.658	0.315	1.10115e-250	PA 3/4
SPC251	5.46786e-254	0.374878807060864	0.682	0.324	1.76891e-249	PA 3/4
NUSAP12	1.60012e-252	0.551934390450592	0.848	0.505	5.17656e-248	PA 3/4
ORC6	1.46477e-251	0.443625559202929	0.786	0.435	4.73867e-246	PA 3/4
MIS18BP1	5.98714e-248	0.47116901006833	0.707	0.366	1.9369e-243	PA 3/4
DIAPH3	8.72722e-245	0.303255521260405	0.364	0.128	2.82334e-240	PA 3/4
CPE	8.6622e-242	0.612860958330951	0.702	0.385	2.80231e-237	PA 3/4
HJURP	2.00921e-240	0.338083901275042	0.444	0.175	6.49999e-236	PA 3/4
UBE2C1	1.5689e-236	0.684563162922094	0.885	0.606	5.07555e-232	PA 3/4
HIST1H1E	8.53109e-235	0.443774292819373	0.638	0.311	2.75989e-230	PA 3/4
KIF15	8.86619e-235	0.322427238023977	0.437	0.172	2.8683e-230	PA 3/4
MFAP4	1.77968e-232	0.429432833593076	0.469	0.197	5.75743e-228	PA 3/4
ARHGAP11A	4.33991e-232	0.293172210250459	0.361	0.129	1.404e-227	PA 3/4
CDCA2	4.18288e-230	0.290451426658657	0.348	0.121	1.3532e-225	PA 3/4
HIST1H2AH	1.29588e-228	0.291635092358206	0.343	0.117	4.1923e-224	PA 3/4
HIST1H1C2	1.56675e-228	0.579234106031518	0.746	0.425	5.06858e-223	PA 3/4
CKAP2L	2.49716e-226	0.322729748349416	0.409	0.157	8.07856e-222	PA 3/4
KIF2C	5.16711e-224	0.367031270613797	0.541	0.243	1.67161e-219	PA 3/4
CENPE1	2.97283e-224	0.478842396747995	0.483	0.211	9.61739e-219	PA 3/4
TWIST11	2.29396e-220	0.493013377602089	0.585	0.284	7.42119e-216	PA 3/4
HIST1H1B	4.41683e-220	0.495833017254166	0.452	0.184	1.42889e-215	PA 3/4
TWIST2	3.10252e-219	0.341966596906739	0.445	0.186	1.0037e-213	PA 3/4
TPX22	2.5113e-216	0.471027898320461	0.696	0.368	8.12432e-212	PA 3/4
HIST2H2AC1	6.42842e-215	0.426695400019602	0.567	0.266	2.07966e-210	PA 3/4
KIFC1	3.8268e-214	0.324500347045908	0.491	0.213	1.23801e-209	PA 3/4
GNAS	2.71888e-213	0.708778472829215	0.978	0.858	8.79585e-209	PA 3/4
NCAPH	3.01167e-209	0.266543469890195	0.414	0.165	9.74306e-205	PA 3/4
SMC2	1.78211e-208	0.413643863895039	0.761	0.436	5.76531e-203	PA 3/4
TYMS1	6.95812e-206	0.494036454828002	0.91	0.647	2.25102e-201	PA 3/4
KIF22	2.02203e-205	0.443619755367537	0.769	0.46	6.54147e-201	PA 3/4
KIF20A	4.78997e-205	0.369266600223149	0.395	0.161	1.5496e-199	PA 3/4
SGO1	7.48977e-203	0.336121854380903	0.556	0.262	2.42302e-198	PA 3/4
KIF11	1.20752e-199	0.292382893552511	0.419	0.172	3.90646e-195	PA 3/4
CDCA4	1.52985e-195	0.368052445761436	0.677	0.368	4.94922e-191	PA 3/4
MT-ND11	4.55307e-193	0.464130049519543	0.998	0.901	1.47296e-189	PA 3/4
FAM83D	7.05839e-193	0.294973499156474	0.352	0.136	2.28346e-188	PA 3/4
SERTAD4	2.08045e-187	0.258670812561375	0.334	0.126	6.73045e-183	PA 3/4
CIP2A	3.72241e-188	0.259993591544432	0.414	0.174	1.20424e-182	PA 3/4
BUB1B	3.98482e-187	0.260930074398545	0.371	0.147	1.28913e-182	PA 3/4
AURKA1	4.87047e-184	0.385359279313721	0.459	0.209	1.57565e-179	PA 3/4
CCNA21	5.80608e-183	0.363885333957398	0.631	0.33	1.87833e-178	PA 3/4
LIMCH11	9.47425e-183	0.370207672255124	0.659	0.351	3.06502e-177	PA 3/4
CENPJ	3.21859e-181	0.260950204852594	0.377	0.153	1.04125e-176	PA 3/4
LMO4	7.33889e-182	0.452144409082346	0.787	0.499	2.3742e-176	PA 3/4
MT-ND42	2.60053e-180	0.381116312157221	1	0.965	8.41297e-176	PA 3/4
SGO2	7.27426e-179	0.373931026639389	0.492	0.232	2.3533e-174	PA 3/4
UBE2T1	1.66927e-178	0.369346950840496	0.791	0.473	5.40025e-175	PA 3/4
DDR21	3.54515e-178	0.278703519321804	0.437	0.192	1.14689e-173	PA 3/4
PCOLCE2	6.08231e-176	0.38493604634066	0.908	0.564	1.96769e-171	PA 3/4
NUF21	1.57982e-175	0.302579762272563	0.553	0.27	5.11089e-171	PA 3/4
BCL11A	1.31302e-173	0.303264141540192	0.326	0.127	4.24774e-169	PA 3/4
CDCA81	4.13085e-173	0.316094548422432	0.501	0.237	1.33637e-168	PA 3/4
MT-ND21	8.18584e-171	0.400827111003921	0.999	0.921	2.6482e-166	PA 3/4
TK1	9.45189e-169	0.307206679056312	0.597	0.302	3.05778e-164	PA 3/4
BAMBI1	7.76778e-168	0.417800644744547	0.406	0.185	2.51295e-163	PA 3/4
TACC31	3.71434e-167	0.311121739472391	0.583	0.296	1.20163e-162	PA 3/4
DNAJC1	2.18047e-166	0.397091842882068	0.625	0.352	7.05404e-163	PA 3/4
RUNX1T1	1.17105e-165	0.35339313537164	0.489	0.236	3.78845e-161	PA 3/4
BUB31	8.81617e-165	0.416622582023595	0.846	0.58	2.85212e-160	PA 3/4
UBE2S1	1.75381e-164	0.432345941461428	0.736	0.443	5.67376e-160	PA 3/4
PIMREG2	5.37528e-160	0.315620891316984	0.616	0.324	1.73896e-155	PA 3/4
CDCA31	6.39581e-159	0.303909404482783	0.475	0.227	2.06911e-153	PA 3/4
EMILIN11	2.31285e-157	0.263848963432662	0.442	0.205	7.48231e-153	PA 3/4
ATAD5	6.64118e-157	0.263125420037129	0.455	0.212	2.14849e-152	PA 3/4
HMGN1	4.11587e-155	0.275602651613016	0.998	0.978	1.33152e-150	PA 3/4
CLSPN	1.4478e-153	0.377060519424659	0.698	0.413	4.68378e-149	PA 3/4
USP1	1.40335e-148	0.348254645492148	0.742	0.457	4.53997e-143	PA 3/4
CCDC34	5.47935e-147	0.365407495549724	0.846	0.573	1.77262e-142	PA 3/4
COL1A22	8.03777e-147	0.295560401660749	0.79	0.463	2.6003e-142	PA 3/4
H2AFZ1	3.03075e-146	0.282689726707031	0.999	0.988	9.80478e-142	PA 3/4
PLK12	4.17218e-146	0.408903512081161	0.468	0.237	1.34974e-141	PA 3/4
CKS22	2.85199e-143	0.413280351795135	0.907	0.71	9.22648e-139	PA 3/4
LIG1	3.3593e-141	0.283723506477892	0.57	0.307	1.08677e-136	PA 3/4
CENPU1	2.3669e-140	0.303178674862201	0.7	0.411	7.65717e-137	PA 3/4
TUBB4B2	5.20931e-140	0.43648138881462	0.921	0.731	1.68526e-135	PA 3/4
COL2A12	7.14123e-139	0.339681374299643	0.846	0.563	2.31026e-134	PA 3/4
PCDH9	1.44792e-137	0.25267398225833	0.281	0.112	4.68417e-132	PA 3/4
LIMA12	5.87311e-136	0.28942495130279	0.48	0.245	1.90001e-131	PA 3/4
SIX11	1.54102e-134	0.347950239743282	0.55	0.299	4.98535e-130	PA 3/4
CKAP21	6.8669e-132	0.316633823571695	0.666	0.39	2.22151e-127	PA 3/4
MMP2	4.5187e-130	0.263885949662789	0.503	0.262	1.46185e-125	PA 3/4
CDK6	4.53647e-128	0.278240778373332	0.523	0.281	1.46759e-123	PA 3/4
RRM1	1.26604e-127	0.317581021502779	0.748	0.477	4.09576e-123	PA 3/4
RBMS11	2.34869e-127	0.290699695379897	0.674	0.391	7.59825e-123	PA 3/4
CNTLN	8.18474e-126	0.250726882201354	0.5	0.26	2.64785e-121	PA 3/4
BIRC52	2.17898e-125	0.35015524729288	0.839	0.568	7.04923e-121	PA 3/4
DLGAP51	2.54639e-125	0.318338172236256	0.525	0.285	8.23783e-121	PA 3/4
MFAP22	4.24163e-125	0.344603633781946	0.883	0.644	1.37221e-120	PA 3/4
RAB341	4.48191e-123	0.33073037380011	0.879	0.618	1.44994e-118	PA 3/4
G2E3	6.36872e-123	0.276949146477282	0.484	0.257	2.06034e-118	PA 3/4
GGH	3.40993e-122	0.265699856549048	0.64	0.372	1.10315e-117	PA 3/4
PRC12	1.71412e-121	0.260945413306095	0.511	0.27	5.54535e-117	PA 3/4
ITGB3BP	2.96691e-121	0.312175013025385	0.78	0.516	9.59825e-117	PA 3/4
SYNE2	2.15639e-120	0.293021719771556	0.648	0.381	6.97613e-116	PA 3/4
MT-CYB1	5.1212e-118	0.320870642767661	1	0.962	1.65676e-113	PA 3/4
SRSF10	5.82263e-117	0.316313982916188	0.959	0.806	1.88368e-112	PA 3/4
CDC42EP4	2.06073e-118	0.262091884656626	0.581	0.333	6.66666e-112	PA 3/4
PHGDH	1.59921e-114	0.326316356117944	0.879	0.653	5.17359e-110	PA 3/4
HELLS1	4.9843e-113	0.301241501503051	0.791	0.534	1.61247e-108	PA 3/4
NR2F12	1.98039e-112	0.414013624915787	0.827	0.606	6.40676e-108	PA 3/4
S100A111	6.5814e-111	0.316717172111685	0.921	0.672	2.12915e-106	PA 3/4
ID22	1.46565e-110	0.3838937387003	0.875	0.675	4.74153e-106	PA 3/4
MT-CO32	5.32354e-110	0.278659581980969	1	0.99	1.72222e-105	PA 3/4
KCNQ1OT1	6.06039e-110	0.305909116843265	0.816	0.545	1.9606e-105	PA 3/4
CCN12	2.34676e-106	0.267416137381015	0.703	0.443	7.59201e-102	PA 3/4
CCNB12	3.81176e-106	0.318211388148312	0.677	0.422	1.23314e-101	PA 3/4
IGF2	1.1907e-104	0.649160215132202	0.406	0.231	3.85205e-100	PA 3/4
NUCKS11	3.52747e-104	0.270759395644414	0.993	0.938	1.14117e-99	PA 3/4
MDFI2	4.13853e-104	0.265302142598693	0.772	0.496	1.33886e-99	PA 3/4
PSRC11	2.87383e-103	0.264529831748278	0.454	0.244	9.29712e-99	PA 3/4
SMC31	3.56262e-104	0.300376687744833	0.921	0.71	1.15254e-98	PA 3/4
FUS	3.90194e-103	0.264557515800388	0.992	0.929	1.26232e-98	PA 3/4
CNN22	1.52827e-101	0.291845208353019	0.884	0.647	4.94409e-97	PA 3/4
MYH10	4.38607e-100	0.304628085855915	0.79	0.544	1.41894e-95	PA 3/4
HNRNPD	2.65765e-99	0.271622534855211	0.967	0.844	8.59775e-94	PA 3/4
NASP	3.20198e-97	0.300061510941096	0.986	0.92	1.03587e-92	PA 3/4
CDK4	3.95248e-97	0.30103792680082	0.944	0.792	1.27867e-92	PA 3/4
HADH	1.00631e-97	0.250876698937613	0.665	0.418	3.25552e-92	PA 3/4
H1FX	2.00227e-96	0.339447328511352	0.905	0.737	6.47754e-92	PA 3/4
TPM41	1.72227e-94	0.278012388985772	0.926	0.748	5.57172e-90	PA 3/4
FRZB2	3.95602e-94	0.277114555771059	0.765	0.518	1.27981e-89	PA 3/4
MT-ND5	1.79956e-93	0.305299877175082	0.972	0.817	5.82175e-89	PA 3/4
CDC202	1.00109e-92	0.322949205156048	0.629	0.396	3.23864e-88	PA 3/4
VEGFD2	3.41512e-92	0.317850424303603	0.29	0.14	1.10482e-88	PA 3/4
SREK1	4.11696e-91	0.27320321775305	0.79	0.556	1.33188e-86	PA 3/4
ITM2C2	1.11083e-90	0.264689806623087	0.855	0.608	3.59365e-86	PA 3/4
XPO1	1.16622e-90	0.254838052947506	0.711	0.464	3.77285e-86	PA 3/4
PHIP	1.12251e-89	0.263419639472165	0.772	0.525	3.63143e-85	PA 3/4
DUT	3.73246e-89	0.385244322973845	0.869	0.702	1.20749e-84	PA 3/4
HSP90B11	4.88264e-88	0.272594699393128	0.959	0.792	1.57958e-83	PA 3/4
XIST	2.78395e-86	0.346843214565464	0.421	0.237	9.00637e-82	PA 3/4
ANP32E2	1.1021e-85	0.25896966418735	0.836	0.611	3.5654e-81	PA 3/4
XRCC5	7.94609e-85	0.255385641085903	0.979	0.891	2.57064e-80	PA 3/4
PRKDC1	8.57728e-84	0.302059477230637	0.866	0.652	2.77484e-79	PA 3/4
RNASEH2A	1.83622e-82	0.275943363488301	0.739	0.516	5.94036e-78	PA 3/4
MT-ND31	1.08271e-81	0.262921413979048	1	0.958	3.50266e-77	PA 3/4
IGDCC32	1.71726e-79	0.414766282400242	0.863	0.7	5.5555e-75	PA 3/4
PPIG	1.37178e-77	0.259125241464505	0.914	0.722	4.43786e-73	PA 3/4
PEG10	1.10506e-76	0.295336236738165	0.825	0.628	3.57497e-73	PA 3/4
C12orf57	4.30947e-76	0.262244833942981	0.979	0.887	1.39416e-71	PA 3/4
IDH2	1.78336e-73	0.278923145310137	0.891	0.729	5.76935e-69	PA 3/4
KPNA22	1.90062e-70	0.346813571199759	0.874	0.7	6.14871e-66	PA 3/4
SUPT16H	5.18727e-68	0.257928421044413	0.854	0.657	1.67814e-63	PA 3/4
PTBP1	6.54595e-69	0.25100048239537	0.878	0.692	2.11768e-63	PA 3/4
PTTG12	1.54966e-67	0.271403361358125	0.853	0.636	5.01331e-64	PA 3/4
LIX11	0.00333078	0.312807590274133	0.484	0.393	107.754	PA 3/4
DLX51	0	142963377717187	0.496	0.095	0	PA 1/2
DLX21	0	108842282460013	0.656	0.08	0	PA 1/2
GNAS1	0	104319458945118	0.976	0.858	0	PA 1/2
PRRX12	0	0.981383779983321	0.717	0.294	0	PA 1/2
MAB21L21	0	0.973614781191463	0.668	0.162	0	PA 1/2
DLX11	0	0.963830830244015	0.593	0.073	0	PA 1/2
MAB21L11	0	0.744671165396856	0.497	0.098	0	PA 1/2
DLX6-AS1	0	0.708029625396326	0.278	0.026	0	PA 1/2
DNAJC11	0	0.70665791201148	0.685	0.349	0	PA 1/2
BARX1	0	0.704714019470798	0.307	0.024	0	PA 1/2
HGF	0	0.660920329428823	0.29	0.035	0	PA 1/2
FRZB3	0	0.630332493659784	0.878	0.512	0	PA 1/2
MECOM1	0	0.608194394877328	0.558	0.23	0	PA 1/2
EDN31	0	0.58309270565348	0.513	0.175	0	PA 1/2
DNM3OS	0	0.474572905371324	0.369	0.105	0	PA 1/2
TNFAIP61	0	0.405471752346763	0.293	0.08	0	PA 1/2
PTMA1	0	0.304926589279889	1	1	0	PA 1/2
SERPINF11	1.16598e-291	0.521623518423923	0.611	0.282	3.77207e-287	PA 1/2
RARG1	1.9918e-285	0.409721981872278	0.391	0.138	6.44366e-281	PA 1/2
TBX31	2.60561e-271	0.474369155823186	0.316	0.098	8.42941e-267	PA 1/2
CALD13	2.09022e-254	0.511503865809573	0.969	0.761	6.76206e-249	PA 1/2
GPC32	3.9491e-246	0.584256410686867	0.884	0.589	1.27757e-242	PA 1/2
NR2F13	1.65302e-241	0.66107588535859	0.874	0.603	5.34769e-237	PA 1/2
HMGA23	4.28695e-239	0.554349353769576	0.895	0.66	1.38687e-234	PA 1/2
GJA12	1.51883e-238	0.591154074744324	0.653	0.356	4.91356e-234	PA 1/2
VEGFD3	1.57191e-234	0.533073889285425	0.363	0.136	5.08528e-230	PA 1/2
TWIST21	4.50201e-218	0.404322462802767	0.436	0.186	1.45645e-213	PA 1/2
NPM11	9.17785e-214	0.322994355045816	1	0.996	2.96913e-209	PA 1/2
TWIST12	2.46887e-205	0.504931549117341	0.569	0.286	7.98703e-201	PA 1/2
LIMCH12	1.58096e-199	0.468303768455127	0.644	0.352	5.11458e-195	PA 1/2
PDGFRA2	6.70145e-199	0.411009850274871	0.465	0.212	2.16799e-194	PA 1/2
LDHB	7.70259e-186	0.294928916271822	1	0.991	2.49187e-181	PA 1/2
HMGN11	7.51148e-166	0.326076233173387	0.996	0.979	2.43004e-161	PA 1/2
LIMA13	1.04601e-163	0.383330674940096	0.486	0.244	3.38395e-159	PA 1/2
SIX12	9.20173e-162	0.41941652261523	0.555	0.299	2.97685e-155	PA 1/2
FLI1	2.26152e-156	0.285860652723927	0.308	0.124	7.31624e-152	PA 1/2
LMO41	5.23922e-155	0.458704052218463	0.745	0.502	1.69494e-150	PA 1/2
ITM2C3	4.91928e-154	0.422278047110858	0.854	0.608	1.59144e-148	PA 1/2
DNAJC12	5.19018e-151	0.256898856210917	0.289	0.113	1.67908e-146	PA 1/2
EEF1B2	5.77218e-142	0.277661324773459	0.997	0.981	1.86736e-137	PA 1/2
MEIS21	2.55577e-138	0.376683588283302	0.723	0.453	8.26816e-133	PA 1/2
LDB2	3.234e-135	0.351000680366167	0.437	0.225	1.04623e-130	PA 1/2
C1GALT1	1.61682e-134	0.343533507780533	0.331	0.15	5.23056e-130	PA 1/2
C12orf571	4.03021e-134	0.375242987308726	0.976	0.887	1.30381e-129	PA 1/2
NASP1	1.74973e-131	0.372817136606522	0.984	0.92	5.66056e-127	PA 1/2
PEG101	5.01714e-131	0.458423010662865	0.833	0.628	1.6231e-126	PA 1/2
AC027031.2	1.58671e-125	0.270131863997703	0.29	0.125	5.13318e-121	PA 1/2
TFAP2A1	6.43813e-123	0.267244384020544	0.314	0.139	2.0828e-117	PA 1/2
SNAI21	1.71415e-114	0.351494858804511	0.528	0.306	5.54544e-110	PA 1/2
SOX9	5.54995e-114	0.329669531654268	0.49	0.276	1.79547e-109	PA 1/2
PFN11	6.97828e-113	0.261276204970277	0.998	0.971	2.25754e-108	PA 1/2
PLS3	1.64171e-112	0.324034477208245	0.45	0.248	5.3111e-108	PA 1/2
MFAP23	7.37969e-112	0.371238671756177	0.868	0.645	2.3874e-107	PA 1/2
PDLIM41	1.75095e-106	0.333533610184599	0.529	0.318	5.6645e-103	PA 1/2
ANP32B	2.47146e-103	0.32033750738159	0.962	0.876	7.99542e-99	PA 1/2
CD631	4.22248e-102	0.279516003330476	0.977	0.897	1.36601e-98	PA 1/2
ZNF703	3.05403e-100	0.263732454940613	0.289	0.134	9.88009e-96	PA 1/2
CNN23	5.32643e-94	0.309899878985927	0.86	0.649	1.72315e-88	PA 1/2
TKT	4.14772e-92	0.293573301073982	0.928	0.816	1.34183e-87	PA 1/2
MT-ND12	1.0257e-87	0.305475642351472	0.979	0.902	3.31825e-83	PA 1/2
NME42	2.11728e-85	0.282656404692531	0.956	0.861	6.84962e-81	PA 1/2
SPRY1	5.35557e-85	0.325351839586723	0.501	0.308	1.73258e-80	PA 1/2
SNAI12	1.10459e-82	0.251261644297844	0.472	0.277	3.57347e-78	PA 1/2
TCF41	7.72117e-81	0.294636610807858	0.723	0.517	2.49787e-76	PA 1/2
HSPD1	3.18335e-79	0.278018080624856	0.973	0.923	1.02984e-73	PA 1/2
MT-ND22	4.37737e-77	0.270843731557163	0.986	0.921	1.41612e-72	PA 1/2
MCM51	1.11307e-76	0.280339690442028	0.624	0.424	3.6009e-73	PA 1/2
DUSP6	2.78108e-74	0.273304927861926	0.427	0.255	8.99706e-70	PA 1/2
MCM31	3.2678e-72	0.286219518280092	0.722	0.534	1.05717e-67	PA 1/2
FSCN1	5.29789e-71	0.274707142794378	0.924	0.822	1.71392e-67	PA 1/2
IFT57	4.02557e-66	0.451434254304789	0.569	0.4	1.30231e-61	PA 1/2
TPM42	2.52153e-64	0.258868708879733	0.885	0.751	8.15739e-60	PA 1/2
PHGDH1	1.23035e-62	0.251781132725686	0.825	0.656	3.9803e-58	PA 1/2
SEPTIN9	2.04701e-58	0.27044281953802	0.665	0.496	6.62227e-54	PA 1/2
EIF1AX	1.05278e-52	0.259285885242098	0.913	0.796	3.40586e-48	PA 1/2
EIF5A	8.38708e-51	0.336240496482239	0.823	0.711	2.7133e-46	PA 1/2
LDHA2	2.89653e-49	0.304536624927305	0.948	0.897	9.37056e-45	PA 1/2
H2AFY22	2.7142e-43	0.288713321753382	0.843	0.713	8.78072e-39	PA 1/2
EIF5AL1	1.26576e-26	0.273176825110501	0.407	0.295	4.09485e-22	PA 1/2
SPX	0	140319394494417	0.502	0.072	0	pPSM
SFRP1	0	116311233287847	0.774	0.511	0	pPSM
MECOM2	0	108648422927912	0.648	0.226	0	pPSM
VCAN1	0	10336533654379	0.896	0.57	0	pPSM
FN1	0	0.98012429979046	0.564	0.244	0	pPSM
PRRX13	0	0.960660403733364	0.644	0.299	0	pPSM
CTHRC11	0	0.927980553223095	0.622	0.24	0	pPSM
S100A112	0	0.917631027771202	0.971	0.67	0	pPSM
CYP26A1	0	0.891153430463888	0.349	0.05	0	pPSM
EBF2	0	0.856773426436308	0.504	0.113	0	pPSM
SIX13	0	0.833253201614787	0.663	0.293	0	pPSM
CYP26C1	0	0.771111576836828	0.302	0.025	0	pPSM
IL11RA1	0	0.743752998036136	0.536	0.206	0	pPSM
EDNRA1	0	0.733471848422947	0.45	0.177	0	pPSM
MARCKS2	0	0.693705518284518	0.993	0.935	0	pPSM
NTRK2	0	0.685824009841435	0.345	0.085	0	pPSM
CDH111	0	0.668748642903361	0.627	0.309	0	pPSM
POSTN	0	0.531543072506543	0.298	0.077	0	pPSM
SNAI22	1.15817e-274	0.806729242149084	0.588	0.303	3.74679e-270	pPSM
H3F3B	2.78085e-272	0.458635353185826	1	0.992	8.99633e-268	pPSM
DACT1	1.55167e-271	0.426501016095887	0.261	0.071	5.01982e-267	pPSM
COL1A23	1.61303e-248	0.639516218818984	0.783	0.464	5.21833e-244	pPSM
FSTL11	5.48594e-240	0.652976408287525	0.789	0.539	1.77476e-235	pPSM
PRRX21	3.10563e-236	0.57369591995793	0.365	0.141	1.0047e-231	pPSM
PCOLCE3	2.99921e-232	0.565221921978476	0.897	0.566	9.70275e-228	pPSM
TMSB101	2.03118e-220	0.344386985659969	1	0.999	6.57107e-216	pPSM
MDK2	2.3904e-220	0.36667489816673	1	0.995	7.73319e-216	pPSM
BASP1	1.24926e-210	0.58768446409747	0.852	0.633	4.04148e-207	pPSM
CALD14	2.98198e-207	0.52639506948443	0.951	0.762	9.647e-203	pPSM
CD632	1.36477e-201	0.438613941824572	0.978	0.897	4.41516e-197	pPSM
MAGED21	7.58271e-200	0.545125137405365	0.936	0.81	2.45308e-195	pPSM
ZNF503	4.58609e-199	0.735551900692569	0.537	0.296	1.48365e-194	pPSM
CRABP1	1.845e-197	0.460325080066929	0.881	0.704	5.96877e-193	pPSM
LAPTM4A1	4.78139e-192	0.539077884650092	0.905	0.737	1.54683e-187	pPSM
SEPTIN62	1.6061e-181	0.528730293044389	0.646	0.403	5.19589e-177	pPSM
SERPINH11	3.42699e-179	0.543440727969619	0.843	0.638	1.10866e-174	pPSM
PCDH182	1.38876e-170	0.55648522152005	0.54	0.307	4.49278e-166	pPSM
COL3A11	6.86968e-170	0.256535848737831	0.71	0.416	2.22241e-164	pPSM
EDN32	4.23831e-143	0.425689757520033	0.381	0.183	1.37113e-138	pPSM
LGALS12	1.95983e-142	0.842925699358855	0.687	0.481	6.34026e-137	pPSM
COL11A11	9.66913e-141	0.452592392782277	0.368	0.178	3.12806e-136	pPSM
SOX4	3.18192e-140	0.439050944844836	0.987	0.926	1.02938e-135	pPSM
TWIST13	5.45655e-139	0.573991128109378	0.509	0.29	1.76525e-135	pPSM
FRZB4	5.84845e-138	0.475050071871965	0.752	0.52	1.89203e-134	pPSM
ID23	2.46008e-135	0.558561550254916	0.859	0.676	7.95862e-131	pPSM
FOXP1	1.87447e-134	0.527770104151417	0.598	0.391	6.0641e-131	pPSM
S100A6	3.92608e-134	0.469279464493511	0.574	0.367	1.27013e-129	pPSM
MDFI3	2.43463e-133	0.448148376213627	0.709	0.5	7.87626e-129	pPSM
SPHK11	8.31822e-130	0.414076308560519	0.398	0.209	2.69103e-125	pPSM
COL6A21	3.58273e-130	0.392791986199384	0.405	0.21	1.15905e-124	pPSM
CXCL12	1.44121e-117	0.488933584125973	0.414	0.224	4.66247e-113	pPSM
RPS4X	1.658e-115	0.26619218150045	1	1	5.36378e-111	pPSM
EFEMP1	2.15443e-114	0.376834353222373	0.274	0.122	6.96979e-110	pPSM
CLMP1	2.27375e-111	0.408686439456792	0.366	0.194	7.35582e-107	pPSM
NR2F14	3.17359e-110	0.694855713487483	0.78	0.609	1.02669e-105	pPSM
COL1A11	3.78596e-110	0.35248056301958	0.51	0.3	1.22479e-105	pPSM
ID12	4.37257e-107	0.36541359946321	0.882	0.701	1.41457e-102	pPSM
ADAMTS6	5.04927e-107	0.41371524471063	0.376	0.203	1.63349e-102	pPSM
CRYM1	1.63983e-105	0.465438038554871	0.27	0.123	5.30502e-101	pPSM
RBMS12	7.75464e-104	0.433135934038372	0.581	0.398	2.5087e-99	pPSM
CPED12	1.54316e-100	0.367704677953143	0.395	0.22	4.99229e-96	pPSM
COL9A21	1.7912e-99	0.375021698439191	0.306	0.15	5.79472e-95	pPSM
GMDS1	1.417e-98	0.550088622051261	0.453	0.279	4.58415e-94	pPSM
CRTAP	9.83457e-94	0.392299947751893	0.508	0.336	3.18158e-89	pPSM
LAMA41	5.42099e-92	0.304656834473019	0.261	0.122	1.75374e-87	pPSM
MEIS22	2.6176e-91	0.380136162485509	0.659	0.457	8.46819e-88	pPSM
CYTL11	4.67055e-91	0.29468346362887	0.271	0.131	1.51097e-86	pPSM
MALAT11	8.872e-91	0.309455710274769	1	0.992	2.87018e-86	pPSM
FLI11	5.54613e-87	0.316349707106935	0.262	0.127	1.79423e-82	pPSM
ZFP36L11	7.81195e-87	0.3775229677749	0.904	0.798	2.52724e-82	pPSM
ANXA61	7.05915e-85	0.394271584603312	0.6	0.437	2.28371e-80	pPSM
ID31	1.10167e-83	0.303199058976378	0.953	0.825	3.56402e-79	pPSM
PLPP3	4.01748e-83	0.411593658585015	0.424	0.264	1.29969e-78	pPSM
RAB342	3.8754e-83	0.350526950243116	0.779	0.624	1.25373e-76	pPSM
LDB21	8.25185e-81	0.317011770011575	0.389	0.228	2.66956e-76	pPSM
GPC41	9.61421e-81	0.366093349494893	0.403	0.243	3.11029e-76	pPSM
TSC22D3	8.8874e-79	0.361053624940432	0.422	0.265	2.87516e-74	pPSM
SHISA2	1.41068e-78	0.373583988819599	0.27	0.138	4.5637e-74	pPSM
CD248	1.41276e-78	0.31057897604901	0.298	0.158	4.57042e-74	pPSM
ITGB1	5.86729e-78	0.431965717133823	0.745	0.599	1.89813e-75	pPSM
EPB41L21	1.32616e-76	0.402098640370128	0.556	0.396	4.29027e-72	pPSM
KCNQ1OT11	4.14603e-74	0.452162187968024	0.722	0.551	1.34128e-69	pPSM
EMILIN12	9.9103e-74	0.328744744975723	0.355	0.211	3.20608e-69	pPSM
TPM22	1.44622e-72	0.310772463581132	0.873	0.719	4.67865e-68	pPSM
EBF1	1.57152e-74	0.302276070721395	0.291	0.154	5.08402e-68	pPSM
PCCA-DT1	1.86582e-70	0.354746949329737	0.406	0.257	6.0361e-66	pPSM
FOXC11	2.34084e-70	0.377793935477858	0.347	0.202	7.57286e-66	pPSM
NR2F21	4.30835e-66	0.377529167917074	0.623	0.461	1.3938e-61	pPSM
SSR2	8.58559e-66	0.294414087077163	0.934	0.855	2.77752e-61	pPSM
CTSK1	2.41559e-64	0.294295837715108	0.327	0.191	7.81468e-60	pPSM
ATOX11	4.54533e-64	0.310677446963701	0.847	0.772	1.47046e-59	pPSM
SPRY11	4.66727e-64	0.394169647893513	0.462	0.311	1.50991e-59	pPSM
FBN21	5.79729e-62	0.297520702491516	0.398	0.25	1.87548e-58	pPSM
MMP21	1.63168e-61	0.324863661835036	0.409	0.268	5.27866e-57	pPSM
COL26A12	2.56767e-58	0.311497525256142	0.426	0.284	8.30667e-54	pPSM
C12orf572	7.28194e-57	0.28507705452685	0.941	0.889	2.35578e-52	pPSM
PDGFRB1	7.48006e-57	0.285076292386155	0.369	0.23	2.41987e-52	pPSM
CDC42EP51	9.40664e-57	0.29654091730204	0.286	0.164	3.04314e-52	pPSM
DDAH2	4.22354e-56	0.264611394946847	0.933	0.867	1.36636e-51	pPSM
HIST2H2BE	1.2333e-55	0.383628100976591	0.34	0.211	3.98985e-52	pPSM
FKBP10	8.29527e-55	0.341161372710271	0.63	0.495	2.6836e-50	pPSM
RHOC	1.70789e-53	0.309814433698534	0.601	0.47	5.52518e-49	pPSM
C1orf54	2.7931e-53	0.268449897095735	0.29	0.17	9.03595e-49	pPSM
TCEAL9	1.44089e-52	0.297036953730609	0.817	0.729	4.66143e-48	pPSM
CCDC801	1.07923e-51	0.272632893293082	0.391	0.251	3.49143e-48	pPSM
EVA1B1	1.12013e-51	0.268417376035521	0.344	0.215	3.62373e-47	pPSM
TIMP1	4.45844e-50	0.280776573906776	0.65	0.511	1.44235e-45	pPSM
ITM2C4	6.09069e-50	0.273073215004466	0.756	0.614	1.9704e-45	pPSM
RSPO3	2.17573e-49	0.251074044710482	0.312	0.186	7.03871e-44	pPSM
IGFBP42	4.12824e-48	0.256613331351001	0.472	0.334	1.33553e-44	pPSM
VIM2	7.4561e-48	0.334398131963995	0.999	0.987	2.41212e-43	pPSM
FAM110B	1.25603e-47	0.2780143917493	0.342	0.22	4.06338e-43	pPSM
VEGFD4	1.90977e-46	0.296164151611397	0.253	0.143	6.1783e-42	pPSM
APOC11	2.73901e-44	0.251708512041922	0.419	0.29	8.86096e-40	pPSM
DDR22	3.97989e-44	0.269004656556778	0.316	0.199	1.28753e-39	pPSM
SNAI13	4.69603e-43	0.261956179707125	0.418	0.28	1.51921e-38	pPSM
KTN1	1.73211e-41	0.276002718487605	0.832	0.726	5.60354e-37	pPSM
LIMA14	8.49044e-41	0.275640277010645	0.37	0.252	2.74674e-36	pPSM
CD1641	2.24263e-40	0.274129278910957	0.571	0.451	7.25513e-36	pPSM
SERPINE2	2.28986e-39	0.337993329793075	0.396	0.282	7.40791e-35	pPSM
CPXM11	3.8236e-39	0.269088488662259	0.423	0.306	1.23697e-34	pPSM
FZD2	7.69945e-37	0.301264577349559	0.403	0.289	2.49085e-32	pPSM
CALU1	1.57264e-36	0.26261678179171	0.685	0.578	5.08763e-31	pPSM
LMO42	8.7913e-35	0.265372879777953	0.623	0.51	2.84407e-29	pPSM
RRBP11	1.30423e-33	0.290986111236436	0.394	0.284	4.21933e-29	pPSM
SOX91	2.18948e-33	0.285875031025034	0.393	0.282	7.08318e-30	pPSM
GPX81	3.8164e-30	0.260627670459342	0.507	0.404	1.23464e-25	pPSM
HIST1H2AC	1.787e-27	0.268174426346253	0.277	0.181	5.78113e-23	pPSM
CCN13	3.86331e-27	0.360348579383266	0.566	0.452	1.24982e-22	pPSM
AUTS2	6.45874e-27	0.256100039549882	0.308	0.212	2.08947e-22	pPSM
MAB21L22	2.37066e-22	0.359043116970214	0.271	0.186	7.66932e-18	pPSM
RND31	4.23778e-15	0.256843740875552	0.465	0.375	1.37097e-10	pPSM
IER5L	1.223e-08	0.259495444209586	0.251	0.186	0.000395651	pPSM
ZEB21	8.0661e-08	0.293865536825827	0.337	0.271	0.00260946	pPSM
CYP1B11	0	186756025414121	0.57	0.144	0	aPSM
COL3A12	0	141911749930708	0.861	0.409	0	aPSM
TPM11	0	133808930505766	0.993	0.788	0	aPSM
LIMCH13	0	132885838745488	0.814	0.345	0	aPSM
LUM2	0	128321593993798	0.825	0.446	0	aPSM
COL2A13	0	127092636686275	0.924	0.561	0	aPSM
PCOLCE4	0	12321859839828	0.963	0.564	0	aPSM
VCAN2	0	121180054517932	0.92	0.57	0	aPSM
COL1A24	0	119528145970091	0.893	0.46	0	aPSM
CNMD	0	10553480781706	0.432	0.089	0	aPSM
GMDS2	0	105099696727145	0.667	0.268	0	aPSM
AKAP121	0	101915749694107	0.712	0.371	0	aPSM
DCN1	0	0.995209222795334	0.518	0.19	0	aPSM
CDH112	0	0.987776996419458	0.731	0.305	0	aPSM
MYL91	0	0.957672145478904	0.657	0.27	0	aPSM
CCN21	0	0.951466785881198	0.704	0.381	0	aPSM
MXRA82	0	0.933543966360068	0.782	0.38	0	aPSM
FLRT21	0	0.906980358984503	0.579	0.186	0	aPSM
COL1A12	0	0.903129372973901	0.642	0.294	0	aPSM
PTCH1	0	0.882484315000363	0.489	0.147	0	aPSM
FOXC12	0	0.875026718718779	0.582	0.19	0	aPSM
SHISA21	0	0.870077077585523	0.472	0.128	0	aPSM
DAB21	0	0.863343275662191	0.673	0.247	0	aPSM
MIR99AHG1	0	0.856834034351347	0.58	0.242	0	aPSM
RGS51	0	0.831949644359017	0.507	0.172	0	aPSM
CALD15	0	0.822327797034977	0.973	0.762	0	aPSM
MPPED2	0	0.822257055175415	0.467	0.129	0	aPSM
FOXP11	0	0.779247727571853	0.725	0.385	0	aPSM
FN11	0	0.758163264228237	0.557	0.245	0	aPSM
FOXD1	0	0.748848485998469	0.397	0.094	0	aPSM
FBN22	0	0.741702912142174	0.552	0.243	0	aPSM
NREP	0	0.735828221140306	0.963	0.825	0	aPSM
MEST1	0	0.73087376059616	0.945	0.771	0	aPSM
CCDC802	0	0.726650333369422	0.566	0.242	0	aPSM
OLFML31	0	0.723971846220291	0.559	0.23	0	aPSM
COL11A12	0	0.675360161074419	0.463	0.173	0	aPSM
GPC42	0	0.649970675035845	0.543	0.236	0	aPSM
TPST1	0	0.640313726635861	0.451	0.149	0	aPSM
CPED13	0	0.638514681017032	0.517	0.215	0	aPSM
FOXP2	0	0.633470963813717	0.431	0.133	0	aPSM
PDGFRB2	0	0.622205719533151	0.543	0.222	0	aPSM
MFAP41	0	0.60377416799431	0.505	0.197	0	aPSM
PKDCC	0	0.583339327313566	0.36	0.11	0	aPSM
FOXC2	0	0.575825942747388	0.403	0.112	0	aPSM
ARHGAP28	0	0.550401574437768	0.389	0.124	0	aPSM
FOXF2	0	0.530790332561849	0.302	0.035	0	aPSM
CHST2	0	0.49524077353048	0.376	0.114	0	aPSM
COLEC121	2.52975e-288	0.627001160890468	0.472	0.182	8.184e-284	aPSM
PMP221	2.85885e-283	0.692979204382878	0.362	0.119	9.24867e-279	aPSM
SULF2	1.54681e-279	0.62382205282009	0.441	0.172	5.00409e-275	aPSM
CNN24	2.00273e-279	0.707591545927196	0.888	0.649	6.47903e-275	aPSM
MARCKS3	4.55612e-273	0.69987716378319	0.992	0.935	1.47395e-268	aPSM
ARHGAP291	2.73529e-265	0.635272988845547	0.442	0.174	8.84895e-261	aPSM
MAGED22	1.73734e-260	0.620980805781869	0.955	0.81	5.62046e-256	aPSM
CD633	2.65708e-253	0.565040575994799	0.979	0.897	8.59591e-249	aPSM
CXCL121	3.58517e-250	0.818860997848395	0.497	0.22	1.15984e-245	aPSM
LAPTM4A2	2.82598e-247	0.605292585512957	0.928	0.736	9.14232e-243	aPSM
ACTG11	7.84355e-244	0.397513430399505	1	1	2.53747e-239	aPSM
EDNRA2	4.03282e-239	0.570082942859333	0.437	0.179	1.30466e-234	aPSM
CLMP2	8.31802e-238	0.524741802735575	0.451	0.19	2.69096e-232	aPSM
S100A113	8.446e-235	0.661014742047339	0.932	0.673	2.73237e-230	aPSM
PLPP31	5.84485e-230	0.617123260297273	0.53	0.259	1.89087e-225	aPSM
ALCAM1	2.23664e-223	0.544920187548189	0.419	0.168	7.23574e-219	aPSM
EPHA4	4.87478e-222	0.558574055040484	0.408	0.166	1.57704e-217	aPSM
RND32	1.42122e-221	0.712598467069257	0.641	0.366	4.59779e-218	aPSM
MLLT3	1.65281e-220	0.540535360078728	0.479	0.219	5.347e-216	aPSM
EPB41L22	7.03376e-220	0.624542581911939	0.667	0.391	2.27549e-215	aPSM
SPARC1	3.1253e-216	0.611587214409848	0.882	0.662	1.01107e-211	aPSM
VIM3	3.57887e-214	0.837266493906569	0.999	0.987	1.1578e-209	aPSM
RAB343	1.28658e-211	0.552808235164432	0.849	0.621	4.16221e-207	aPSM
PRICKLE1	3.16069e-211	0.394182555158219	0.299	0.1	1.02251e-206	aPSM
TRIB2	2.59017e-209	0.516065965204676	0.463	0.214	8.37947e-205	aPSM
SEPTIN111	2.12876e-204	0.614145793189097	0.889	0.722	6.88675e-200	aPSM
RCAN1	1.21058e-202	0.344177610533838	0.26	0.081	3.91633e-198	aPSM
SOX92	2.55969e-202	0.569212666130961	0.537	0.275	8.28084e-198	aPSM
CCN14	9.65781e-201	0.839294503244915	0.705	0.445	3.1244e-196	aPSM
TGFBI2	1.47505e-200	0.473691399153682	0.514	0.244	4.77194e-196	aPSM
LRIG3	6.03135e-200	0.401929754174385	0.345	0.132	1.9512e-195	aPSM
HHIP	2.88081e-199	0.524220306474156	0.265	0.085	9.3197e-195	aPSM
IGSF3	1.70408e-196	0.399746892011367	0.275	0.091	5.51287e-192	aPSM
EPS8	7.64131e-197	0.446703862572771	0.354	0.14	2.47204e-191	aPSM
SCUBE1	1.24633e-189	0.350847923785197	0.25	0.078	4.03199e-185	aPSM
APOE1	1.75336e-189	0.511988385258249	0.605	0.33	5.6723e-185	aPSM
ITM2A2	1.79692e-188	0.46428716941154	0.397	0.169	5.81322e-184	aPSM
SERPINH12	3.70143e-183	0.539981589646246	0.858	0.638	1.19745e-179	aPSM
TAGLN1	4.40145e-181	0.617896400209696	0.341	0.134	1.42391e-176	aPSM
LAMA11	5.1509e-178	0.400246520145099	0.336	0.132	1.66637e-173	aPSM
COL18A11	1.11947e-177	0.572848178901929	0.48	0.245	3.6216e-173	aPSM
KCNQ1OT12	6.87933e-176	0.604288824642816	0.799	0.547	2.22553e-171	aPSM
SEMA3A1	6.66549e-174	0.443600428285194	0.307	0.118	2.15635e-169	aPSM
COL5A21	1.96811e-173	0.435648459561071	0.364	0.152	6.36705e-169	aPSM
PDGFRA3	4.19904e-174	0.470207474531164	0.451	0.214	1.35843e-168	aPSM
RUNX1T11	3.59755e-172	0.450448945332464	0.482	0.238	1.16384e-167	aPSM
NEXN	2.74269e-171	0.367464903213566	0.296	0.109	8.87287e-167	aPSM
BGN1	4.85695e-170	0.490752457033819	0.531	0.282	1.57127e-165	aPSM
LAMB11	4.05931e-169	0.415112751910685	0.335	0.136	1.31323e-164	aPSM
IL11RA2	3.50539e-168	0.48196961819494	0.442	0.212	1.13403e-164	aPSM
FLRT31	1.53699e-166	0.513475049091678	0.525	0.281	4.97231e-162	aPSM
GPC33	4.12437e-166	0.49975715981826	0.861	0.592	1.33427e-161	aPSM
TMSB102	5.69054e-162	0.318529236978689	1	0.999	1.84095e-157	aPSM
MFAP24	4.15029e-160	0.504271408463267	0.857	0.647	1.34266e-155	aPSM
PCDH183	3.58738e-160	0.501478719838675	0.549	0.307	1.16055e-154	aPSM
EVA1B2	1.04595e-158	0.473558664959032	0.433	0.211	3.38375e-154	aPSM
ADAMTS61	2.04142e-157	0.460223552651636	0.422	0.202	6.60419e-153	aPSM
TMEM1191	2.21569e-154	0.391341640286752	0.366	0.163	7.16798e-150	aPSM
HAS2	1.71457e-152	0.413861201326134	0.296	0.116	5.54681e-148	aPSM
EFEMP2	8.52303e-152	0.393224858074062	0.406	0.193	2.75728e-147	aPSM
SOX41	1.87568e-149	0.437760958246793	0.991	0.926	6.068e-145	aPSM
FLNB	3.82045e-149	0.370623351113154	0.308	0.126	1.23595e-144	aPSM
TSPAN41	1.80304e-146	0.436042153527336	0.543	0.315	5.83302e-143	aPSM
RBMS13	4.70803e-145	0.48441677732062	0.624	0.396	1.5231e-140	aPSM
UACA	8.88296e-145	0.415980318456548	0.363	0.164	2.87373e-140	aPSM
TMEM98	9.29808e-143	0.466941462841031	0.821	0.633	3.00802e-138	aPSM
MDFI4	9.80655e-141	0.473651656699149	0.721	0.5	3.17252e-136	aPSM
FBLN12	9.05332e-140	0.502669355549068	0.872	0.705	2.92884e-135	aPSM
SULF1	3.88879e-139	0.362992893860899	0.26	0.098	1.25806e-134	aPSM
DDR23	6.38019e-137	0.370826450099761	0.4	0.195	2.06406e-132	aPSM
MT-ND32	3.54321e-137	0.349041000324918	0.998	0.958	1.14626e-131	aPSM
PPIB1	4.23503e-135	0.439184222794879	0.941	0.857	1.37008e-130	aPSM
LMCD1	4.27456e-135	0.362734240549908	0.321	0.142	1.38286e-130	aPSM
LRP1	7.69374e-135	0.381072904178092	0.341	0.154	2.489e-130	aPSM
LGALS13	1.84889e-129	0.788427921204282	0.702	0.481	5.98135e-125	aPSM
FRZB5	8.46471e-129	0.484899654955607	0.769	0.52	2.73842e-124	aPSM
PCCA-DT2	1.04e-127	0.437820642757217	0.461	0.254	3.3645e-123	aPSM
TCF42	4.50929e-127	0.510397755036631	0.728	0.518	1.4588e-122	aPSM
MDFIC	5.2218e-127	0.32885414196202	0.27	0.11	1.6893e-123	aPSM
SDC21	5.40832e-126	0.464106650235612	0.695	0.486	1.74965e-121	aPSM
NECTIN3	9.77993e-124	0.377369648353514	0.288	0.124	3.16391e-119	aPSM
QPRT1	5.63432e-123	0.468138192215312	0.691	0.479	1.82276e-118	aPSM
RSPO31	1.22118e-121	0.378254171181658	0.38	0.183	3.95065e-117	aPSM
CTHRC12	1.17182e-121	0.424807372509594	0.463	0.25	3.79094e-116	aPSM
TLE1	6.71189e-120	0.435351148671766	0.519	0.305	2.17136e-115	aPSM
MDK3	8.07144e-120	0.275121267381699	1	0.995	2.61119e-115	aPSM
ITM2C5	7.17477e-119	0.419854362085678	0.815	0.612	2.32111e-114	aPSM
NR2F22	2.35896e-118	0.550059353681988	0.668	0.46	7.63147e-114	aPSM
APP	4.10042e-117	0.475624730697956	0.725	0.529	1.32653e-112	aPSM
TWIST14	2.02884e-116	0.435574635586405	0.509	0.29	6.56351e-113	aPSM
DDAH1	1.71537e-115	0.263992402461825	0.253	0.102	5.54938e-111	aPSM
CALU2	5.48424e-115	0.451534876200131	0.755	0.574	1.77421e-110	aPSM
FAM110B1	7.27833e-115	0.38175541647266	0.409	0.217	2.35461e-111	aPSM
CTSK2	1.11087e-114	0.348815786353114	0.377	0.189	3.59379e-110	aPSM
RFTN21	1.42539e-113	0.28182688063718	0.293	0.129	4.61129e-109	aPSM
PGF	6.7768e-113	0.393729828272885	0.379	0.192	2.19236e-108	aPSM
RBMS31	3.04172e-111	0.281461576519794	0.271	0.115	9.84027e-107	aPSM
CDC42EP52	3.18153e-111	0.39924494086934	0.334	0.162	1.02926e-106	aPSM
FSTL12	3.96228e-111	0.433149734086839	0.742	0.543	1.28184e-106	aPSM
MEF2C	8.45535e-110	0.278407966935062	0.359	0.173	2.73539e-105	aPSM
PERP1	1.77421e-109	0.27078480861291	0.292	0.127	5.73973e-105	aPSM
SNAI23	5.23935e-109	0.409914807513518	0.518	0.308	1.69498e-104	aPSM
NECTIN2	1.25272e-108	0.423270012732475	0.567	0.37	4.05267e-104	aPSM
MRC21	2.19137e-108	0.364994768931825	0.326	0.155	7.0893e-104	aPSM
GPX82	2.93524e-107	0.408336361414853	0.597	0.4	9.49579e-104	aPSM
TPM23	7.24579e-106	0.377203646655049	0.898	0.718	2.34409e-101	aPSM
IFITM31	1.17955e-105	0.38823191248361	0.87	0.703	3.81595e-101	aPSM
CRYM2	1.26734e-99	0.36502928464542	0.275	0.124	4.09996e-95	aPSM
ANXA21	1.38957e-99	0.382079271503891	0.641	0.433	4.4954e-95	aPSM
P4HB1	9.76491e-100	0.397215907379536	0.841	0.69	3.15904e-94	aPSM
LEPROT	7.22116e-97	0.36671709358066	0.51	0.317	2.33612e-92	aPSM
MT-CO33	4.64893e-96	0.27318907268462	1	0.99	1.50398e-91	aPSM
MN1	1.24312e-95	0.298337104706324	0.28	0.129	4.02163e-91	aPSM
MT-CYB2	8.74476e-94	0.305138480171824	0.999	0.962	2.82902e-89	aPSM
MMP22	1.22969e-93	0.368324055406183	0.45	0.266	3.97817e-89	aPSM
PARVA1	1.82098e-93	0.366466245377681	0.45	0.272	5.89104e-89	aPSM
TIMP11	1.98687e-93	0.370406448348974	0.694	0.509	6.42771e-89	aPSM
MYL61	2.67218e-92	0.264932072190282	0.999	0.99	8.64477e-88	aPSM
MT-ND43	2.91247e-92	0.295312209780184	0.999	0.965	9.42215e-88	aPSM
CRISPLD1	9.89147e-92	0.381974667290019	0.382	0.215	3.19999e-86	aPSM
VCL1	1.48936e-89	0.342949457596272	0.354	0.189	4.81823e-85	aPSM
RARRES22	2.42951e-89	0.390583678968687	0.576	0.382	7.8597e-85	aPSM
BNIP3L	4.99804e-86	0.371897723688865	0.769	0.615	1.61691e-81	aPSM
GULP1	9.21061e-86	0.348096987672615	0.407	0.237	2.97973e-81	aPSM
DSE1	1.39268e-85	0.311459210142291	0.277	0.134	4.50547e-81	aPSM
LAMA42	9.23812e-85	0.283017346463106	0.263	0.122	2.98863e-79	aPSM
DSTN	7.77025e-83	0.351676045445104	0.921	0.834	2.51375e-78	aPSM
PLOD3	2.93576e-82	0.297160800642154	0.301	0.155	9.49748e-79	aPSM
IGFBP5	2.38568e-81	0.754601996606466	0.313	0.167	7.7179e-77	aPSM
COL6A22	4.42713e-81	0.302303584080516	0.38	0.212	1.43222e-76	aPSM
SVIL	6.106e-82	0.307245449084499	0.345	0.187	1.97535e-76	aPSM
SYNGR1	1.39128e-80	0.286863094790203	0.331	0.177	4.50094e-76	aPSM
EMILIN13	1.54987e-81	0.310150561378734	0.374	0.21	5.01398e-77	aPSM
EBF11	4.12717e-78	0.266658227183053	0.306	0.153	1.33518e-73	aPSM
TNS3	2.53375e-77	0.259040568889394	0.254	0.122	8.19694e-73	aPSM
ATP2B1	3.70449e-78	0.413677850417349	0.63	0.471	1.19844e-72	aPSM
IQGAP2	5.84726e-77	0.289270922339391	0.315	0.165	1.89165e-73	aPSM
CD2481	8.36131e-77	0.268387027786175	0.305	0.158	2.70497e-72	aPSM
GLT8D21	1.07814e-76	0.256812743076452	0.288	0.145	3.48789e-72	aPSM
MT-CO12	7.72492e-76	0.266807101672412	1	0.983	2.49909e-72	aPSM
TWIST22	2.73056e-75	0.294587851711318	0.347	0.193	8.83364e-71	aPSM
FOXP4	3.09611e-76	0.251618770888803	0.272	0.134	1.00162e-70	aPSM
PDLIM71	3.67739e-75	0.406482170713246	0.744	0.605	1.18967e-70	aPSM
STARD4-AS1	7.27894e-75	0.371744022367825	0.429	0.258	2.35481e-70	aPSM
MYH101	7.76074e-72	0.403993513696054	0.712	0.549	2.51068e-67	aPSM
RAB31	1.47052e-71	0.272988944077118	0.273	0.139	4.75728e-67	aPSM
OAF1	3.84595e-70	0.280174953884699	0.335	0.188	1.2442e-66	aPSM
CELF2	1.11312e-69	0.308570037982557	0.339	0.189	3.60105e-65	aPSM
CALR1	3.11664e-68	0.371065108737791	0.91	0.818	1.00826e-63	aPSM
SNHG18	3.15719e-66	0.265631850104244	0.321	0.177	1.02138e-61	aPSM
SESN3	6.77876e-66	0.304262982972727	0.373	0.221	2.193e-62	aPSM
FRMD4A	2.12659e-65	0.304678661048742	0.375	0.224	6.87972e-61	aPSM
FBLN21	3.25283e-65	0.276027152755021	0.288	0.154	1.05232e-60	aPSM
NFE2L2	4.7932e-65	0.359822247780273	0.383	0.238	1.55065e-60	aPSM
FLNA1	9.84835e-65	0.319726288116174	0.47	0.308	3.18604e-60	aPSM
TCEAL91	2.5098e-64	0.318059466386708	0.844	0.728	8.11946e-60	aPSM
ASL	1.4766e-64	0.264699925412371	0.333	0.191	4.77695e-59	aPSM
LRRC171	1.69649e-64	0.33128300225207	0.344	0.201	5.4883e-59	aPSM
SEPTIN63	6.2335e-63	0.287919970283063	0.584	0.408	2.0166e-58	aPSM
LPP	7.66828e-61	0.270634905299499	0.328	0.188	2.48077e-56	aPSM
IFITM22	1.07063e-60	0.294312311391367	0.562	0.392	3.46361e-59	aPSM
CRTAP1	7.88216e-61	0.303648257094905	0.495	0.337	2.54996e-55	aPSM
CIRBP	4.33989e-59	0.299117244354759	0.981	0.942	1.404e-54	aPSM
SERPINF12	6.09862e-59	0.384264780215887	0.441	0.293	1.97297e-54	aPSM
PDLIM42	3.94002e-58	0.287757786120009	0.48	0.322	1.27463e-53	aPSM
REV3L	8.26744e-58	0.253100134361541	0.267	0.142	2.6746e-53	aPSM
SFRP11	1.30147e-57	0.346583673810738	0.689	0.516	4.21039e-54	aPSM
CD1642	2.37507e-57	0.294415913308455	0.611	0.45	7.68357e-53	aPSM
FKBP7	4.22957e-58	0.274968748310585	0.427	0.277	1.36831e-52	aPSM
TUBB61	8.75351e-56	0.313531013797225	0.403	0.255	2.83185e-51	aPSM
SSR21	1.10706e-55	0.280509307682554	0.932	0.856	3.58144e-51	aPSM
RGS3	5.79372e-55	0.306298768215697	0.347	0.211	1.87433e-51	aPSM
ITGB11	3.40947e-53	0.356276830877649	0.74	0.6	1.103e-49	aPSM
CKAP4	5.45369e-53	0.301040259087534	0.55	0.4	1.76432e-48	aPSM
FZD21	1.15282e-52	0.312027362588237	0.432	0.288	3.72948e-48	aPSM
SNHG32	4.56738e-51	0.296975603898194	0.794	0.682	1.47759e-46	aPSM
JMJD1C	6.10168e-51	0.291791672711905	0.47	0.323	1.97396e-46	aPSM
HSP90B12	3.35171e-48	0.352913542488137	0.901	0.796	1.08431e-44	aPSM
SPATS2L	1.95931e-47	0.27663482416833	0.401	0.261	6.33858e-44	aPSM
COL4A2	2.93728e-47	0.279286788689866	0.429	0.286	9.5024e-43	aPSM
ADD3	5.03312e-47	0.284155371728674	0.403	0.267	1.62826e-42	aPSM
OSTC	9.58341e-47	0.258348331342012	0.907	0.817	3.10033e-42	aPSM
PXDN	2.11051e-46	0.260760488367546	0.368	0.235	6.8277e-42	aPSM
RRBP12	5.40574e-46	0.270153875372236	0.422	0.282	1.74881e-43	aPSM
ANXA62	1.42351e-45	0.283668816622341	0.58	0.439	4.60518e-41	aPSM
GPX7	6.05571e-45	0.277342053748135	0.508	0.37	1.95908e-40	aPSM
CD992	1.23493e-44	0.262639744142704	0.743	0.612	3.99513e-40	aPSM
TUT4	1.3644e-44	0.31776476538685	0.604	0.465	4.41396e-40	aPSM
MYL12B1	1.3056e-42	0.261414585475397	0.844	0.755	4.22374e-38	aPSM
C5orf24	1.56108e-42	0.266925626561434	0.434	0.302	5.05026e-38	aPSM
ACTN4	2.83104e-42	0.25933673929232	0.463	0.328	9.1587e-38	aPSM
EML41	3.58833e-42	0.259038132201639	0.48	0.34	1.16086e-37	aPSM
COL6A11	2.68858e-42	0.268035839222724	0.345	0.221	8.69782e-37	aPSM
KLF6	1.20343e-39	0.255437444977696	0.458	0.321	3.89322e-35	aPSM
PNISR	1.50326e-38	0.250040345706279	0.869	0.75	4.86321e-34	aPSM
EDN33	4.84117e-38	0.319828644550974	0.301	0.189	1.56617e-33	aPSM
PALLD	5.79366e-38	0.274108204372455	0.394	0.268	1.87431e-33	aPSM
PLD3	2.67374e-35	0.254776796826121	0.686	0.556	8.6498e-31	aPSM
MTCH1	6.6023e-32	0.254721823439164	0.805	0.713	2.13591e-27	aPSM
H2AFJ	1.42415e-30	0.252935584378319	0.48	0.364	4.60727e-25	aPSM
HSPA51	5.39454e-28	0.259799703440675	0.782	0.674	1.74519e-23	aPSM
IGDCC33	2.10031e-27	0.284537227630488	0.804	0.704	6.79472e-23	aPSM
CCDC341	6.86299e-17	0.2543339738264	0.665	0.585	2.22025e-12	aPSM
TPBG	0	15331161363359	0.675	0.323	0	diencephalon
SOX21	0	140394418220703	0.899	0.363	0	diencephalon
CDH21	0	111002106957918	0.775	0.384	0	diencephalon
WLS1	0	108704110958282	0.712	0.4	0	diencephalon
CNTNAP21	0	106819173810177	0.528	0.162	0	diencephalon
OTX2	0	0.963444828842887	0.501	0.1	0	diencephalon
CKB2	0	0.886509437265162	0.964	0.782	0	diencephalon
PTPRZ11	0	0.886173289128354	0.498	0.159	0	diencephalon
FZD31	0	0.884601305086371	0.706	0.355	0	diencephalon
APCDD1	0	0.828534925294595	0.371	0.085	0	diencephalon
TTYH12	0	0.827428799817852	0.769	0.379	0	diencephalon
WNT4	0	0.794732314994661	0.253	0.021	0	diencephalon
WNT2B	0	0.774163067611426	0.278	0.057	0	diencephalon
CXCR41	0	0.731809442964206	0.596	0.242	0	diencephalon
RFX41	0	0.706528049428223	0.447	0.103	0	diencephalon
PLAGL11	0	0.633585189923368	0.466	0.173	0	diencephalon
CRB21	0	0.616607502561961	0.386	0.108	0	diencephalon
TUBB2B2	0	0.551826469587278	0.972	0.809	0	diencephalon
MAP1B1	0	0.536465454194263	0.939	0.737	0	diencephalon
OTX1	0	0.484144415581991	0.279	0.06	0	diencephalon
PLTP	1.83128e-288	0.656121215065473	0.501	0.209	5.92436e-285	diencephalon
POU3F21	6.08255e-282	0.537193442010326	0.417	0.142	1.96777e-277	diencephalon
CCND11	2.20139e-272	0.937099318556688	0.839	0.63	7.12172e-268	diencephalon
SFRP22	2.73118e-269	0.954435845324729	0.672	0.386	8.83563e-265	diencephalon
KLHDC8B	1.88694e-259	0.670256650870749	0.494	0.22	6.10445e-255	diencephalon
KIF21A1	1.2359e-254	0.608873887946075	0.483	0.202	3.99825e-250	diencephalon
POU3F41	1.58315e-248	0.440529627596889	0.342	0.108	5.12165e-244	diencephalon
ARL4A2	2.65372e-244	0.685354986242637	0.668	0.367	8.58504e-240	diencephalon
TMEM38B	1.10177e-243	0.645413863065263	0.466	0.209	3.56433e-239	diencephalon
CXADR1	1.13988e-228	0.594394124796729	0.63	0.334	3.68764e-224	diencephalon
MAP6	1.52756e-225	0.411562310364953	0.292	0.088	4.94181e-221	diencephalon
JAM21	2.40351e-223	0.528815456893752	0.413	0.166	7.77559e-219	diencephalon
CLU1	1.67959e-222	0.590971512574872	0.558	0.27	5.43363e-218	diencephalon
MAP2	3.65098e-181	0.405334163584409	0.429	0.183	1.18113e-176	diencephalon
NES1	2.14554e-176	0.714397942398688	0.718	0.509	6.94105e-172	diencephalon
NUAK21	7.05064e-175	0.348184324248166	0.288	0.102	2.28095e-170	diencephalon
FAM181A1	8.13611e-173	0.302447981410339	0.27	0.089	2.63211e-168	diencephalon
HSP90AA11	1.10988e-163	0.415890883885014	0.996	0.995	3.59057e-159	diencephalon
NELL21	2.94704e-155	0.472903724689765	0.423	0.202	9.53398e-151	diencephalon
SRGAP31	6.09138e-155	0.480445943896571	0.443	0.214	1.97062e-150	diencephalon
VIM4	4.87653e-153	0.405622367267289	1	0.987	1.57761e-148	diencephalon
RIC3	2.66103e-152	0.309054968557887	0.256	0.09	8.60869e-148	diencephalon
FABP72	1.26648e-151	0.675670232692376	0.497	0.265	4.09719e-147	diencephalon
DPYSL51	3.36014e-151	0.386667434301567	0.404	0.187	1.08704e-146	diencephalon
METRN2	2.09975e-142	0.62699253506121	0.614	0.387	6.79291e-138	diencephalon
ODC12	2.49719e-139	0.543012624642523	0.824	0.682	8.07866e-135	diencephalon
FGFBP32	2.46879e-136	0.542008788620618	0.526	0.3	7.98677e-132	diencephalon
HES42	2.7055e-134	0.505533074958171	0.567	0.328	8.75256e-130	diencephalon
HES11	4.72762e-132	0.579667910430129	0.783	0.567	1.52943e-127	diencephalon
GPM6A	5.31898e-132	0.302995835637114	0.338	0.145	1.72074e-127	diencephalon
TRIM241	2.54679e-131	0.532500527859826	0.464	0.259	8.23911e-127	diencephalon
SLC2A11	5.69012e-131	0.529323639161855	0.552	0.34	1.84081e-126	diencephalon
PRTG1	6.9528e-129	0.648122023546725	0.569	0.368	2.2493e-124	diencephalon
BEX12	3.30986e-128	0.48335673169482	0.834	0.654	1.07077e-123	diencephalon
ZFHX41	8.04619e-124	0.540692144798099	0.492	0.285	2.60302e-119	diencephalon
DEK2	1.00951e-119	0.453818988242647	0.924	0.873	3.26586e-114	diencephalon
RTN31	6.8984e-118	0.431717275701084	0.75	0.591	2.2317e-113	diencephalon
ZNF2191	2.25347e-115	0.36636931120458	0.373	0.186	7.2902e-111	diencephalon
LMO3	2.27528e-115	0.286613777483102	0.273	0.112	7.36077e-111	diencephalon
ARL4C1	7.55866e-115	0.425085346509783	0.348	0.168	2.4453e-109	diencephalon
SYT111	6.86458e-112	0.363382220094583	0.321	0.148	2.22076e-107	diencephalon
HMGN22	2.26574e-111	0.351654525994868	0.99	0.978	7.32988e-108	diencephalon
GPM6B1	1.33636e-110	0.507971131351975	0.538	0.338	4.32325e-106	diencephalon
FEZ11	1.51474e-110	0.367159877999658	0.414	0.218	4.90033e-106	diencephalon
PON21	6.32083e-110	0.466862990716787	0.457	0.266	2.04485e-106	diencephalon
PGRMC11	1.82861e-107	0.449772479853334	0.859	0.772	5.91574e-103	diencephalon
PKM2	7.20671e-107	0.439337470394075	0.962	0.936	2.33144e-102	diencephalon
FHL1	3.89148e-105	0.443427102795473	0.486	0.297	1.25893e-100	diencephalon
SALL2	4.05537e-105	0.339414217759793	0.317	0.151	1.31195e-99	diencephalon
TOX3	4.83033e-104	0.302717004153331	0.25	0.103	1.56266e-98	diencephalon
ASRGL12	2.1639e-100	0.381294309529094	0.417	0.231	7.00043e-96	diencephalon
ZBTB161	2.86778e-100	0.347787866058486	0.346	0.173	9.27755e-96	diencephalon
SOX32	3.35052e-100	0.278383844617695	0.396	0.196	1.08393e-95	diencephalon
BSG1	3.99678e-98	0.411636749029155	0.901	0.859	1.293e-93	diencephalon
CALM21	5.75767e-95	0.298669520185725	0.992	0.982	1.86266e-90	diencephalon
MYEF21	6.3356e-95	0.363884106709204	0.429	0.239	2.04963e-90	diencephalon
PAM	4.78271e-94	0.431720863391145	0.379	0.212	1.54726e-89	diencephalon
LIX12	8.13941e-91	0.361796685137118	0.595	0.387	2.63318e-86	diencephalon
CENPV2	1.00775e-88	0.407652203748744	0.874	0.796	3.26017e-84	diencephalon
EFHC1	2.6316e-88	0.367237130883904	0.356	0.194	8.51348e-84	diencephalon
MSI11	3.72293e-88	0.406314287909689	0.462	0.283	1.20441e-83	diencephalon
PSAP1	2.41375e-87	0.46330679638599	0.792	0.671	7.80872e-83	diencephalon
SINHCAF1	8.31129e-87	0.384955888199911	0.795	0.678	2.68878e-83	diencephalon
ZFHX31	1.80361e-85	0.450715367055323	0.429	0.258	5.83486e-81	diencephalon
DDR11	5.56519e-84	0.265737880954772	0.283	0.134	1.80039e-80	diencephalon
PTN2	2.00698e-83	0.555985004631906	0.805	0.724	6.49277e-79	diencephalon
POR1	5.58225e-82	0.386641697840242	0.447	0.279	1.80591e-77	diencephalon
CNTFR1	3.27091e-81	0.288693265811573	0.344	0.181	1.05817e-76	diencephalon
SQLE1	5.92637e-80	0.417651226566208	0.752	0.596	1.91724e-75	diencephalon
MALAT12	2.20521e-80	0.362775094185585	0.998	0.992	7.13409e-77	diencephalon
ID41	9.92378e-79	0.414428768158349	0.421	0.248	3.21044e-74	diencephalon
TLE4	1.0391e-77	0.529292090169357	0.578	0.424	3.36158e-73	diencephalon
FADS11	1.90693e-77	0.420566028033915	0.696	0.558	6.16911e-74	diencephalon
ZFP36L12	6.90685e-75	0.41629197650324	0.874	0.8	2.23443e-70	diencephalon
DAAM11	1.79251e-73	0.39459685501866	0.512	0.346	5.79896e-69	diencephalon
RCN21	1.475e-72	0.364276385862425	0.903	0.829	4.77176e-68	diencephalon
TSPAN131	5.98203e-71	0.277866298235138	0.367	0.206	1.93525e-66	diencephalon
HLA-C1	3.84852e-70	0.282913098137051	0.314	0.166	1.24503e-65	diencephalon
PAWR	6.10441e-70	0.327456499141387	0.332	0.186	1.97484e-66	diencephalon
ZNF5031	6.99188e-69	0.375749526696161	0.471	0.3	2.26194e-64	diencephalon
H2AFY1	4.2172e-67	0.357436782008678	0.863	0.798	1.36431e-61	diencephalon
MID1	2.03477e-64	0.271279512623676	0.28	0.147	6.58268e-60	diencephalon
JAM31	7.7344e-63	0.360507684553082	0.427	0.279	2.50216e-58	diencephalon
MGST11	8.91422e-63	0.438213640886332	0.697	0.584	2.88384e-58	diencephalon
CD47	9.15045e-63	0.460235176813304	0.35	0.211	2.96026e-58	diencephalon
PSIP12	9.35945e-63	0.343898427085165	0.867	0.788	3.02788e-58	diencephalon
RDX1	1.03286e-62	0.323545290646095	0.823	0.723	3.3414e-58	diencephalon
SLC39A61	1.82479e-62	0.330642408659595	0.502	0.346	5.90338e-59	diencephalon
ZIC21	4.2756e-62	0.310458056928945	0.256	0.13	1.3832e-57	diencephalon
PTX32	2.11184e-61	0.401767006932558	0.371	0.227	6.83202e-57	diencephalon
CNFN	4.12262e-61	0.268443719567559	0.284	0.152	1.33371e-56	diencephalon
CDO1	4.31826e-61	0.380966622682476	0.364	0.221	1.397e-56	diencephalon
C4orf48	1.79042e-60	0.281763214531166	0.867	0.781	5.7922e-56	diencephalon
KNOP11	5.74091e-60	0.39354619402553	0.76	0.657	1.85724e-55	diencephalon
ZIC11	2.37767e-59	0.455166806252928	0.376	0.232	7.692e-55	diencephalon
MYO10	6.60207e-59	0.330373800919779	0.367	0.225	2.13584e-54	diencephalon
DPYSL21	9.00481e-59	0.388403611740827	0.687	0.554	2.91315e-55	diencephalon
TM7SF2	1.21765e-58	0.253721680345905	0.326	0.184	3.93922e-54	diencephalon
SPCS21	1.46147e-57	0.322198742608073	0.836	0.771	4.72801e-53	diencephalon
PLEKHA5	7.76811e-57	0.40784284166695	0.378	0.241	2.51306e-52	diencephalon
CENPF2	2.47625e-56	0.570527164742706	0.732	0.617	8.01093e-52	diencephalon
HELLS2	7.8467e-56	0.458248977153821	0.668	0.542	2.53848e-51	diencephalon
PRKDC2	1.36402e-55	0.433964558622321	0.758	0.659	4.41274e-51	diencephalon
CITED22	3.95632e-55	0.498292503245412	0.649	0.545	1.27991e-50	diencephalon
PRXL2A1	5.75224e-55	0.3375039322522	0.721	0.616	1.86091e-50	diencephalon
TSPAN31	6.39872e-55	0.358976072091914	0.698	0.594	2.07005e-50	diencephalon
MLEC	2.14328e-54	0.373021961664079	0.616	0.486	6.93374e-50	diencephalon
BMP71	2.80432e-53	0.309793098447867	0.313	0.185	9.07225e-49	diencephalon
RAD211	1.88923e-52	0.369116293676838	0.722	0.624	6.11184e-48	diencephalon
SDC22	3.36634e-52	0.393959718403047	0.607	0.491	1.08904e-47	diencephalon
PNISR1	9.23613e-52	0.343315721331104	0.841	0.752	2.98798e-47	diencephalon
PUF601	4.88482e-51	0.308578222198894	0.774	0.691	1.58029e-46	diencephalon
ISYNA11	8.51393e-50	0.312017280474178	0.822	0.742	2.75434e-45	diencephalon
PHTF1	1.24463e-49	0.252757410608212	0.275	0.155	4.0265e-46	diencephalon
NOVA1	1.60453e-49	0.275644463155775	0.536	0.386	5.19083e-45	diencephalon
AKIRIN1	3.01083e-48	0.289635471770468	0.544	0.403	9.74033e-44	diencephalon
KIF1B1	3.28169e-48	0.323328218300314	0.362	0.229	1.06166e-43	diencephalon
SPAG91	6.68996e-48	0.331635004697687	0.371	0.237	2.16427e-43	diencephalon
LHFPL6	1.69446e-47	0.328077393498937	0.323	0.2	5.48175e-43	diencephalon
PNN	4.69262e-47	0.370621459321872	0.806	0.724	1.51811e-42	diencephalon
QKI1	2.06594e-45	0.418076325064527	0.47	0.337	6.68353e-41	diencephalon
AFDN1	2.29387e-44	0.301523877555769	0.353	0.224	7.42091e-40	diencephalon
TUBB4B3	3.71911e-44	0.347215098573998	0.82	0.738	1.20317e-39	diencephalon
TMBIM6	1.64236e-43	0.296239975249221	0.835	0.774	5.31319e-39	diencephalon
TGFBR1	1.66034e-43	0.292750020708863	0.26	0.15	5.37136e-39	diencephalon
CHD71	1.67452e-43	0.337693198125198	0.596	0.477	5.41725e-39	diencephalon
WDR54	1.72817e-43	0.29844861002308	0.603	0.487	5.59081e-39	diencephalon
TMEM1231	2.10131e-43	0.292704442218438	0.638	0.52	6.79795e-39	diencephalon
CALM12	3.84714e-43	0.253950162722819	0.924	0.897	1.24459e-38	diencephalon
PFN2	4.54992e-43	0.317290941450743	0.828	0.779	1.47195e-38	diencephalon
IGFBP21	1.9234e-43	0.583388685557045	0.736	0.655	6.22239e-38	diencephalon
DNAJA1	1.98108e-42	0.265770684784699	0.932	0.888	6.40899e-38	diencephalon
KIF9	4.38379e-42	0.260472659383226	0.256	0.147	1.4182e-37	diencephalon
BTG31	9.26334e-42	0.319121206814679	0.464	0.339	2.99678e-37	diencephalon
DNALI1	1.93277e-42	0.267941075194928	0.329	0.208	6.25271e-37	diencephalon
VEZF11	1.09267e-40	0.288588095294538	0.392	0.266	3.53491e-36	diencephalon
NR6A1	1.23375e-40	0.263008825150106	0.288	0.174	3.99131e-37	diencephalon
COMT	1.7834e-40	0.2801357658947	0.472	0.343	5.76947e-36	diencephalon
RALGPS2	1.25265e-39	0.303128676425856	0.292	0.179	4.05244e-35	diencephalon
KPNB11	2.93486e-39	0.308448583787668	0.794	0.727	9.49455e-35	diencephalon
PAX62	5.97532e-39	0.395475653139858	0.275	0.164	1.93307e-34	diencephalon
RCN11	6.8486e-39	0.306596482264146	0.73	0.635	2.21559e-34	diencephalon
SRRM21	8.81936e-38	0.327116030696574	0.803	0.729	2.85315e-33	diencephalon
DHX40	1.13544e-37	0.283423719901092	0.37	0.247	3.67327e-33	diencephalon
AGTRAP	6.82297e-36	0.25797569161887	0.384	0.265	2.2073e-31	diencephalon
ZCCHC7	7.15197e-36	0.288150089620303	0.28	0.173	2.31373e-31	diencephalon
ANP32E3	1.04329e-35	0.301795007959731	0.721	0.619	3.37515e-32	diencephalon
SRSF9	4.64084e-35	0.256375575045842	0.872	0.814	1.50136e-30	diencephalon
SET1	2.45528e-34	0.327652592837685	0.937	0.916	7.94307e-30	diencephalon
RNF1451	4.56948e-34	0.279139177559787	0.548	0.437	1.47827e-29	diencephalon
POU2F1	1.07185e-33	0.261311784708706	0.336	0.225	3.46754e-29	diencephalon
SLC38A11	5.60788e-33	0.297774086670931	0.47	0.355	1.81421e-28	diencephalon
NLRP11	6.17572e-33	0.308688415298794	0.321	0.212	1.99791e-28	diencephalon
CANX1	7.94423e-33	0.306965439362973	0.622	0.525	2.57004e-31	diencephalon
JUND1	1.21068e-32	0.379913282729075	0.39	0.271	3.91668e-28	diencephalon
C21orf581	2.83827e-32	0.303149949684417	0.388	0.271	9.18209e-28	diencephalon
TCTEX1D21	1.02664e-31	0.261315928144468	0.564	0.454	3.32127e-27	diencephalon
EZH21	1.80144e-31	0.30964224501722	0.586	0.483	5.82784e-27	diencephalon
ID32	2.34251e-31	0.388852926103275	0.875	0.83	7.57826e-27	diencephalon
TMPO1	3.29187e-31	0.325715557499682	0.652	0.555	1.06495e-26	diencephalon
GTF2I	4.74256e-30	0.325520081235629	0.764	0.688	1.53427e-25	diencephalon
SPART	6.56945e-30	0.258956999440356	0.426	0.311	2.12528e-25	diencephalon
CTXN1	1.27047e-29	0.2605914715876	0.38	0.268	4.11011e-26	diencephalon
ZNF2921	3.2401e-29	0.294743062154124	0.499	0.387	1.04821e-24	diencephalon
IFT22	6.53498e-28	0.253221588818818	0.536	0.425	2.11413e-23	diencephalon
SLC39A10	1.08292e-27	0.30007342085012	0.485	0.377	3.50336e-23	diencephalon
TSC22D1	1.39549e-27	0.302547362721734	0.78	0.718	4.51456e-23	diencephalon
NSD2	1.53288e-27	0.26884101782839	0.415	0.309	4.95904e-23	diencephalon
PCM11	2.53801e-27	0.279749654764856	0.63	0.529	8.21072e-24	diencephalon
KLHL231	7.92414e-27	0.298943993159686	0.538	0.44	2.56354e-22	diencephalon
RERE	9.85338e-27	0.306664121268778	0.49	0.383	3.18767e-22	diencephalon
TMX11	1.12082e-26	0.253853025568838	0.434	0.326	3.62595e-22	diencephalon
APLP2	1.34546e-26	0.297080561290376	0.523	0.421	4.35269e-22	diencephalon
FAM161A	3.58799e-26	0.260403547878071	0.415	0.307	1.16075e-21	diencephalon
FEN1	4.17295e-26	0.298412940090635	0.46	0.354	1.34999e-21	diencephalon
IFT571	5.39703e-26	0.250973078921356	0.506	0.404	1.74599e-21	diencephalon
PAICS1	1.35307e-25	0.258761248547288	0.752	0.688	4.37733e-21	diencephalon
EIF4A3	3.78636e-25	0.256678937966646	0.661	0.58	1.22492e-20	diencephalon
GABPB1-AS1	5.27401e-25	0.282629377156164	0.503	0.403	1.70619e-20	diencephalon
KMT2A	5.9716e-25	0.323267869329339	0.403	0.301	1.93187e-20	diencephalon
RHBDD2	1.11175e-24	0.253455478980232	0.478	0.374	3.59662e-21	diencephalon
HIST1H1B1	2.05009e-25	0.387618645257773	0.294	0.195	6.63224e-20	diencephalon
CRNDE1	3.81302e-24	0.296666833212408	0.486	0.383	1.23355e-19	diencephalon
ARL6IP12	5.89516e-24	0.346793588214468	0.788	0.714	1.90714e-19	diencephalon
GLI31	6.9865e-24	0.309991268169028	0.302	0.205	2.2602e-19	diencephalon
DDX17	7.51655e-24	0.282017646665854	0.741	0.66	2.43168e-19	diencephalon
LBR1	1.92557e-23	0.291162668879299	0.553	0.457	6.2294e-19	diencephalon
HIST1H1E1	2.15513e-22	0.393977437023781	0.426	0.325	6.97206e-18	diencephalon
SYNE21	2.28951e-22	0.293009531269214	0.489	0.391	7.40679e-18	diencephalon
DHFR	3.81565e-22	0.284589803339771	0.522	0.428	1.2344e-17	diencephalon
CETN21	5.54974e-22	0.288837542325329	0.72	0.651	1.7954e-17	diencephalon
GNAI21	6.12059e-22	0.273309731537647	0.59	0.496	1.98007e-17	diencephalon
MSI2	8.43531e-22	0.26232076648825	0.4	0.305	2.72891e-18	diencephalon
CBX5	1.35859e-22	0.257701952277904	0.85	0.804	4.39517e-17	diencephalon
ATP2B11	6.38752e-21	0.285118999534688	0.566	0.475	2.06643e-16	diencephalon
ARGLU1	2.40631e-20	0.271447320022538	0.76	0.692	7.78467e-17	diencephalon
LUC7L3	3.12258e-20	0.263726743048822	0.833	0.773	1.01019e-15	diencephalon
MCM71	3.31663e-20	0.254483603565239	0.802	0.749	1.07296e-15	diencephalon
SMARCA51	9.63862e-20	0.266274191949381	0.684	0.609	3.11819e-15	diencephalon
PWWP3A	7.03958e-19	0.278008186179142	0.456	0.368	2.27738e-14	diencephalon
SUPT16H1	1.83007e-18	0.271736306963938	0.729	0.665	5.92046e-14	diencephalon
DDX39B	1.83334e-18	0.288423765638725	0.354	0.259	5.93105e-14	diencephalon
TET1	1.32871e-18	0.269974543160864	0.436	0.344	4.29851e-13	diencephalon
CCN22	1.37379e-17	0.547564651664709	0.482	0.393	4.44435e-13	diencephalon
CHD1	7.3281e-17	0.256727589774067	0.441	0.357	2.37071e-12	diencephalon
SPRY12	7.59589e-17	0.551516354354172	0.391	0.316	2.45735e-12	diencephalon
DDIT41	1.4438e-16	0.282927259346073	0.802	0.765	4.67084e-12	diencephalon
TMEM161B-AS1	1.91558e-17	0.250373913268572	0.278	0.193	6.19711e-12	diencephalon
HILPDA	2.66135e-16	0.251672142983015	0.516	0.432	8.60973e-12	diencephalon
SCD1	2.92901e-16	0.262456310328046	0.541	0.451	9.47563e-12	diencephalon
FLRT32	6.65984e-16	0.25275642205185	0.378	0.289	2.15453e-11	diencephalon
H2AFX3	1.40301e-15	0.281811902778692	0.629	0.558	4.53888e-11	diencephalon
NUSAP13	1.94039e-15	0.298334387590011	0.602	0.52	6.27737e-11	diencephalon
ASPM2	1.9916e-16	0.358615722469772	0.348	0.262	6.44301e-11	diencephalon
IGF2BP11	1.09495e-14	0.298795691964742	0.506	0.428	3.54228e-10	diencephalon
UNG1	5.03672e-14	0.250139760710823	0.413	0.332	1.62943e-09	diencephalon
ATRX	2.84024e-13	0.256724936856982	0.633	0.563	9.18847e-09	diencephalon
BRD71	5.23683e-13	0.252159140757248	0.555	0.476	1.69417e-09	diencephalon
PCNA1	8.89281e-13	0.287823862165872	0.731	0.674	2.87691e-08	diencephalon
MKI672	3.48592e-12	0.3333010398401	0.428	0.343	1.12773e-07	diencephalon
RSPO32	4.99205e-12	0.428306808151281	0.259	0.189	1.61498e-07	diencephalon
FST1	2.15451e-11	0.264407734922972	0.25	0.175	6.97007e-08	diencephalon
MIS18BP11	2.36826e-10	0.270423393512617	0.456	0.382	7.66157e-06	diencephalon
TOP2A3	1.61575e-10	0.385614854340145	0.603	0.527	5.22712e-05	diencephalon
HNRNPAB1	2.22878e-09	0.261407190774278	0.754	0.716	7.21034e-06	diencephalon
CPE1	4.22238e-08	0.346761975071139	0.459	0.4	0.0136598	diencephalon
SPARC2	9.22477e-07	0.255165453735447	0.722	0.67	0.298431	diencephalon
HIST1H1C3	2.45766e-05	0.326399041982917	0.502	0.44	7.95079	diencephalon
EEF1G1	161.57	0.305958135812774	0.734	0.72	522696	diencephalon
TCF7L2	87457.2	0.30471435088989	0.376	0.345	2.82933e+09	diencephalon
GSTP1	864795	0.252508043807897	0.991	0.981	0.027976976503356	diencephalon
GPC34	0	175966712649703	0.969	0.587	0	PA HAND2+
IGF21	0	14167646025245	0.59	0.223	0	PA HAND2+
MEIS23	0	124791764660601	0.882	0.447	0	PA HAND2+
SNAI14	0	117668450236596	0.673	0.268	0	PA HAND2+
HAND21	0	107451414917431	0.396	0.045	0	PA HAND2+
ID24	0	0.977852220734559	0.921	0.674	0	PA HAND2+
S100A114	0	0.959008499415085	0.958	0.672	0	PA HAND2+
MFAP42	0	0.795926491732424	0.496	0.199	0	PA HAND2+
COL1A25	0	0.772264408658232	0.795	0.466	0	PA HAND2+
SOX42	0	0.769232033348426	0.994	0.926	0	PA HAND2+
MDK4	0	0.680247946348451	1	0.995	0	PA HAND2+
CPE2	1.63727e-286	0.958204448049257	0.682	0.389	5.29672e-282	PA HAND2+
CALD16	8.4793e-282	0.710066121981007	0.954	0.763	2.74314e-277	PA HAND2+
GATA3	4.27474e-280	0.620849857327483	0.328	0.098	1.38292e-275	PA HAND2+
MECOM3	4.24508e-279	0.808192349578701	0.529	0.235	1.37333e-274	PA HAND2+
PCOLCE5	1.16588e-256	0.739512021840726	0.869	0.569	3.77173e-252	PA HAND2+
H3F3B1	4.15687e-240	0.457455462592681	1	0.992	1.34479e-235	PA HAND2+
COL1A13	2.77988e-235	0.702869013666784	0.589	0.297	8.99319e-231	PA HAND2+
ID13	5.78388e-221	0.642479795884416	0.905	0.7	1.87114e-216	PA HAND2+
TSHZ2	2.29903e-211	0.533333972239905	0.329	0.117	7.43758e-207	PA HAND2+
BAMBI2	2.47375e-208	0.742313706758599	0.42	0.186	8.00284e-204	PA HAND2+
PRRX14	1.77965e-200	0.779394275982604	0.568	0.305	5.75736e-196	PA HAND2+
MAGED23	1.29035e-198	0.562176269167863	0.937	0.811	4.17442e-195	PA HAND2+
COL3A13	1.5278e-198	0.463542455453494	0.722	0.417	4.94257e-195	PA HAND2+
BCL11A1	4.12134e-188	0.595237141659503	0.33	0.128	1.3333e-183	PA HAND2+
TMSB103	7.9829e-189	0.35070051031765	1	0.999	2.58255e-183	PA HAND2+
RUNX1T12	2.39136e-184	0.699972628136417	0.473	0.239	7.7363e-180	PA HAND2+
EIF3E	4.79529e-166	0.437223032337978	0.99	0.962	1.55132e-161	PA HAND2+
SNAI24	2.0486e-156	0.606371670544501	0.536	0.308	6.62743e-152	PA HAND2+
PCDH91	5.47928e-152	0.54460446861194	0.288	0.113	1.7726e-148	PA HAND2+
KRT81	4.10974e-151	0.664828909127815	0.6	0.374	1.32954e-146	PA HAND2+
PDGFRA4	4.10793e-147	0.545634737081796	0.424	0.216	1.32896e-143	PA HAND2+
KCNQ1OT13	1.27564e-142	0.612885338855558	0.77	0.55	4.12681e-137	PA HAND2+
RAB344	1.61112e-134	0.488289454336385	0.805	0.624	5.21214e-130	PA HAND2+
FSTL13	4.19006e-133	0.553088028266553	0.732	0.544	1.35553e-128	PA HAND2+
ID33	4.75304e-129	0.466693607622106	0.944	0.826	1.53766e-124	PA HAND2+
TPM12	9.65291e-124	0.655862085753361	0.913	0.792	3.12281e-119	PA HAND2+
SERPINH13	5.08292e-123	0.457300898563743	0.816	0.641	1.64438e-119	PA HAND2+
MMP23	1.81465e-115	0.456082842276679	0.459	0.266	5.87059e-111	PA HAND2+
IFITM32	9.92678e-114	0.394134525617817	0.851	0.704	3.21141e-109	PA HAND2+
ACTG12	9.67677e-110	0.253983720894579	1	1	3.13053e-105	PA HAND2+
MPPED21	4.95947e-108	0.412808572409553	0.3	0.138	1.60444e-103	PA HAND2+
CIRBP1	1.6004e-103	0.366844343513926	0.977	0.942	5.17745e-100	PA HAND2+
HMGA24	3.00091e-102	0.471003746934302	0.811	0.666	9.70825e-98	PA HAND2+
TWIST23	1.63779e-101	0.425801922710764	0.363	0.192	5.29843e-97	PA HAND2+
ARID5B	1.03688e-99	0.409559610029182	0.352	0.184	3.35442e-95	PA HAND2+
MEIS1	3.60331e-97	0.376589120923441	0.3	0.142	1.16571e-92	PA HAND2+
TPM24	3.01075e-94	0.391447780423395	0.862	0.72	9.74007e-90	PA HAND2+
TIMP12	1.14937e-91	0.428956538229252	0.663	0.511	3.71831e-87	PA HAND2+
B2M	4.25129e-89	0.269678472382081	0.688	0.515	1.37534e-84	PA HAND2+
SSR22	4.72093e-86	0.355392710547218	0.927	0.856	1.52727e-81	PA HAND2+
VCAN3	6.04578e-81	0.351509618464667	0.766	0.578	1.95587e-76	PA HAND2+
SPARC3	5.93535e-76	0.393446481021871	0.803	0.666	1.92015e-71	PA HAND2+
ITM2C6	4.17527e-73	0.376629979110171	0.768	0.615	1.35074e-68	PA HAND2+
PLD31	5.80563e-73	0.418108704757057	0.696	0.556	1.87818e-68	PA HAND2+
PBX1	6.66422e-72	0.413823998854488	0.623	0.478	2.15594e-67	PA HAND2+
CXCL122	4.82115e-71	0.570797354547678	0.378	0.227	1.55969e-66	PA HAND2+
LRRC172	6.01693e-70	0.344300221898854	0.349	0.201	1.94654e-64	PA HAND2+
COL9A22	3.41612e-67	0.319057898425447	0.29	0.152	1.10515e-62	PA HAND2+
MEST2	4.60372e-66	0.464239442407089	0.863	0.776	1.48935e-61	PA HAND2+
SEPTIN112	1.52232e-65	0.427969912166726	0.809	0.727	4.92484e-61	PA HAND2+
MT-ND33	2.61999e-63	0.272465061073643	0.997	0.958	8.47592e-59	PA HAND2+
CD2482	5.84214e-62	0.29270447538236	0.292	0.159	1.88999e-57	PA HAND2+
LGALS14	2.79907e-59	0.411881755846677	0.642	0.484	9.05527e-55	PA HAND2+
MDFI5	2.86163e-57	0.332455814556164	0.658	0.504	9.25766e-53	PA HAND2+
IL11RA3	1.77151e-56	0.367331779485807	0.352	0.218	5.731e-52	PA HAND2+
RBMS14	1.36053e-51	0.361166400595218	0.536	0.401	4.40147e-48	PA HAND2+
RND33	2.7976e-51	0.418364842588898	0.507	0.373	9.05051e-47	PA HAND2+
ZNF5032	4.58115e-52	0.299836252776336	0.454	0.302	1.48205e-45	PA HAND2+
GNAS2	1.30005e-48	0.504084670554799	0.91	0.862	4.2058e-44	PA HAND2+
COL6A23	1.42479e-48	0.297511718577961	0.347	0.214	4.60935e-44	PA HAND2+
MSX22	3.2242e-48	0.373061416583487	0.304	0.179	1.04306e-43	PA HAND2+
EMILIN14	5.35155e-48	0.30189224168532	0.338	0.213	1.73128e-43	PA HAND2+
S100A13	5.93997e-45	0.353215662490242	0.702	0.615	1.92164e-40	PA HAND2+
FKBP101	7.85825e-45	0.32092460515899	0.616	0.497	2.54222e-40	PA HAND2+
TMEM1192	4.29831e-45	0.266667651844062	0.283	0.168	1.39055e-39	PA HAND2+
MXRA83	2.60487e-42	0.292089113497686	0.534	0.394	8.42703e-38	PA HAND2+
MAB21L23	2.25609e-41	0.304879742649401	0.307	0.185	7.29869e-37	PA HAND2+
PDGFRB3	2.79783e-41	0.263883793061134	0.358	0.232	9.05126e-37	PA HAND2+
CDC42EP41	6.45242e-41	0.341911910934495	0.461	0.341	2.08742e-36	PA HAND2+
CCN15	1.10878e-39	0.441796942887265	0.577	0.452	3.58701e-35	PA HAND2+
CNN25	2.24538e-39	0.273476800462806	0.778	0.655	7.26403e-35	PA HAND2+
MFAP25	3.03839e-39	0.258813826887951	0.782	0.651	9.82949e-35	PA HAND2+
FBXO17	3.18727e-39	0.282398369475335	0.391	0.27	1.03111e-34	PA HAND2+
COL2A14	4.16788e-39	0.320271148698615	0.691	0.574	1.34835e-34	PA HAND2+
SERPINF13	1.42325e-34	0.289199383633818	0.413	0.295	4.60437e-30	PA HAND2+
TMEM981	1.50008e-34	0.271840033091618	0.725	0.638	4.85292e-30	PA HAND2+
CLMP3	2.47305e-34	0.271644377574237	0.307	0.198	8.00058e-30	PA HAND2+
LIX13	1.43947e-32	0.763800742206925	0.474	0.394	4.65684e-28	PA HAND2+
FKBP71	5.97525e-31	0.291367034725	0.384	0.279	1.93305e-26	PA HAND2+
DDR24	2.41376e-29	0.261720310029071	0.302	0.201	7.80875e-25	PA HAND2+
SEPTIN64	4.8078e-28	0.299998578844415	0.521	0.411	1.55537e-23	PA HAND2+
EFEMP21	3.24366e-27	0.264883615063561	0.297	0.199	1.04936e-22	PA HAND2+
LIMCH14	3.8181e-27	0.307187984414152	0.473	0.363	1.23519e-22	PA HAND2+
MYH102	1.63669e-24	0.271627433905873	0.643	0.553	5.29485e-20	PA HAND2+
DDIT42	3.04726e-24	0.277753366994949	0.827	0.763	9.85818e-20	PA HAND2+
IGFBP51	8.02079e-24	0.344276536257648	0.264	0.17	2.59481e-19	PA HAND2+
RRBP13	3.00717e-23	0.279954020305381	0.383	0.285	9.72848e-19	PA HAND2+
SNHG8	7.63898e-20	0.252923208417994	0.61	0.533	2.47129e-15	PA HAND2+
GPC6	1.69824e-19	0.260183061802508	0.264	0.181	5.49396e-15	PA HAND2+
LMO43	9.00564e-11	0.252665717225268	0.585	0.512	2.91342e-06	PA HAND2+
NR2F15	2.55358e-07	0.291574164896617	0.67	0.616	0.00826108	PA HAND2+
XIST1	1.89801e-06	0.285216723651777	0.316	0.244	0.0614025	PA HAND2+
GMDS3	0.000526817	0.406252099932501	0.34	0.285	17.0431	PA HAND2+
MSX11	16707.6	0.292743614037758	0.251	0.207	5.40506e+08	PA HAND2+
DLK1	0	357960487011308	0.956	0.246	0	ventral telencephalon
MEG3	0	172358555758312	0.733	0.413	0	ventral telencephalon
NKX2-1	0	143760668039223	0.462	0.021	0	ventral telencephalon
SOX22	0	127859150445624	0.821	0.372	0	ventral telencephalon
NNAT1	0	126041899540187	0.943	0.818	0	ventral telencephalon
SIX3	0	12309579950713	0.484	0.038	0	ventral telencephalon
LINC01551	0	121856694935648	0.332	0.043	0	ventral telencephalon
LINC01833	0	10696130301978	0.438	0.026	0	ventral telencephalon
SMS1	0	106019914054858	0.851	0.689	0	ventral telencephalon
SFTA3	0	100000922288855	0.343	0.014	0	ventral telencephalon
CKB3	0	0.935215723127568	0.972	0.784	0	ventral telencephalon
SIX6	0	0.919996645958956	0.254	0.028	0	ventral telencephalon
MEG8	0	0.709810147818305	0.313	0.062	0	ventral telencephalon
USP44	0	0.605058532683961	0.321	0.065	0	ventral telencephalon
LHX2	0	0.551378134035372	0.297	0.062	0	ventral telencephalon
OTX21	1.09756e-279	0.62971003456477	0.38	0.11	3.55073e-276	ventral telencephalon
FGFBP33	1.54512e-247	0.894274464445661	0.621	0.299	4.99863e-243	ventral telencephalon
CCND12	1.57982e-239	0.896974512981279	0.844	0.632	5.11087e-235	ventral telencephalon
PTPRZ12	2.11914e-224	0.831044145752852	0.44	0.165	6.85564e-220	ventral telencephalon
TTYH13	6.52582e-203	0.77666524295151	0.7	0.387	2.11117e-198	ventral telencephalon
CAPN6	1.49299e-180	0.723077200494109	0.256	0.076	4.82997e-176	ventral telencephalon
TUBB2B3	2.38503e-175	0.283916105331102	0.957	0.812	7.71581e-170	ventral telencephalon
MBIP	3.76266e-162	0.747554669792998	0.476	0.243	1.21726e-157	ventral telencephalon
LHX5-AS1	5.7988e-159	0.534979583130325	0.252	0.075	1.87597e-154	ventral telencephalon
HMGN23	3.7258e-155	0.462599821291502	0.989	0.978	1.20533e-151	ventral telencephalon
MCUB	8.21266e-151	0.362085168963308	0.257	0.082	2.65688e-146	ventral telencephalon
SOX33	3.21689e-145	0.57901117799128	0.444	0.196	1.0407e-140	ventral telencephalon
DEK3	5.43826e-138	0.565388651404632	0.941	0.873	1.75933e-133	ventral telencephalon
FABP73	4.24973e-135	0.706786535386292	0.509	0.268	1.37483e-130	ventral telencephalon
MGST12	1.20142e-129	0.794924991232548	0.723	0.584	3.88671e-123	ventral telencephalon
HES12	2.65256e-127	0.721601601949636	0.773	0.57	8.58131e-123	ventral telencephalon
CNTNAP22	8.84735e-117	0.630195064514212	0.378	0.173	2.86221e-111	ventral telencephalon
ODC13	2.92125e-115	0.584225608351186	0.813	0.684	9.45054e-111	ventral telencephalon
EMX2	2.26471e-107	0.461059935547907	0.327	0.138	7.32656e-102	ventral telencephalon
MYO101	9.68942e-97	0.46807918849716	0.422	0.225	3.13463e-92	ventral telencephalon
CSRP22	7.6354e-96	0.481911920222557	0.849	0.72	2.47013e-91	ventral telencephalon
BEX13	7.86725e-92	0.496995707000049	0.81	0.657	2.54513e-87	ventral telencephalon
PSIP13	5.89347e-90	0.469441805006557	0.861	0.789	1.9066e-85	ventral telencephalon
PRSS23	1.06081e-89	0.372300597772284	0.274	0.116	3.43183e-85	ventral telencephalon
TUBB3	1.35948e-86	0.291360707954573	0.505	0.285	4.39806e-82	ventral telencephalon
LSM41	1.9498e-86	0.404317699228986	0.911	0.879	6.30779e-82	ventral telencephalon
MORF4L12	1.77528e-85	0.32115784634724	0.974	0.969	5.74322e-81	ventral telencephalon
SINHCAF2	3.1501e-84	0.473385471015205	0.791	0.68	1.01909e-79	ventral telencephalon
PRDX21	3.91001e-84	0.289182482988303	0.988	0.985	1.26493e-79	ventral telencephalon
PEG102	3.08349e-83	113040866105001	0.753	0.634	9.97541e-79	ventral telencephalon
LMO31	3.53293e-81	0.348495043906758	0.265	0.115	1.14294e-76	ventral telencephalon
NELL22	4.83416e-80	0.397675854292859	0.388	0.206	1.5639e-76	ventral telencephalon
YBX11	4.99547e-77	0.306443729630383	0.996	0.991	1.61608e-73	ventral telencephalon
DUSP4	6.84863e-76	0.374379824609929	0.276	0.127	2.2156e-71	ventral telencephalon
PPA12	9.91421e-76	0.447905171380115	0.804	0.712	3.20735e-71	ventral telencephalon
CDH22	6.94192e-75	0.548870218496192	0.579	0.396	2.24578e-70	ventral telencephalon
CENPV3	3.79695e-73	0.431440994732721	0.877	0.796	1.22835e-67	ventral telencephalon
TLE41	8.03392e-70	0.582411359806195	0.582	0.426	2.59905e-65	ventral telencephalon
UCHL1	1.57902e-69	0.365334837824314	0.795	0.71	5.1083e-65	ventral telencephalon
RTN32	6.96924e-69	0.421779556648132	0.717	0.594	2.25462e-65	ventral telencephalon
TUBA1B2	6.07346e-68	0.299874272368132	0.998	0.996	1.96483e-64	ventral telencephalon
H2AFZ2	3.74269e-66	0.296944205558915	0.995	0.988	1.2108e-61	ventral telencephalon
CLU2	1.37757e-65	0.407903356012519	0.458	0.278	4.45656e-61	ventral telencephalon
HSP90AA12	2.34304e-65	0.296894926772432	0.997	0.995	7.57996e-61	ventral telencephalon
METRN3	9.36679e-65	0.544954677577494	0.566	0.392	3.03025e-60	ventral telencephalon
STMN4	3.58123e-64	0.280016111601123	0.294	0.14	1.15856e-60	ventral telencephalon
TMSB15A1	4.47216e-61	0.333310000381581	0.957	0.928	1.44679e-56	ventral telencephalon
NES2	5.81874e-59	0.60168783127586	0.631	0.515	1.88242e-54	ventral telencephalon
ARL4C2	1.69087e-58	0.451562804148344	0.317	0.171	5.47012e-53	ventral telencephalon
SYT112	2.54979e-55	0.340552289181368	0.293	0.151	8.24883e-51	ventral telencephalon
HES51	3.81429e-55	0.496473197409364	0.263	0.127	1.23396e-50	ventral telencephalon
SET2	2.52507e-54	0.473072922553796	0.944	0.916	8.16884e-52	ventral telencephalon
SNRPF1	5.00085e-51	0.275513299341194	0.967	0.963	1.61783e-46	ventral telencephalon
SFRP12	5.68447e-51	0.593468156982829	0.654	0.52	1.83898e-46	ventral telencephalon
CRMP11	8.6766e-52	0.272345388819572	0.471	0.296	2.80697e-46	ventral telencephalon
PEBP1	9.66023e-51	0.303473386960431	0.959	0.955	3.12518e-46	ventral telencephalon
ASRGL13	5.02337e-50	0.357549489899973	0.385	0.234	1.62511e-45	ventral telencephalon
MYEF22	1.17564e-49	0.399736190692419	0.395	0.243	3.80332e-47	ventral telencephalon
FAM241B	8.40965e-49	0.269649626048724	0.272	0.142	2.72061e-44	ventral telencephalon
TCF7L21	9.9226e-46	0.471246270638825	0.471	0.342	3.21006e-41	ventral telencephalon
ZNF2192	1.26729e-44	0.330691232640163	0.325	0.19	4.0998e-40	ventral telencephalon
GLO12	2.45306e-43	0.380324602350624	0.752	0.682	7.93591e-39	ventral telencephalon
NUSAP14	3.27251e-43	0.526036023018162	0.643	0.519	1.05869e-38	ventral telencephalon
HSPE11	1.42319e-40	0.285733483419795	0.954	0.929	4.60417e-36	ventral telencephalon
H2AFY3	2.43785e-40	0.322009544595692	0.842	0.8	7.88668e-36	ventral telencephalon
ID42	4.56748e-40	0.513391277163047	0.39	0.251	1.47762e-35	ventral telencephalon
PLAGL12	1.85473e-39	0.349104648838826	0.313	0.183	6.00025e-35	ventral telencephalon
SPRY13	2.55232e-39	0.650513969228102	0.436	0.315	8.25701e-35	ventral telencephalon
C9orf116	1.48107e-37	0.300021168044294	0.323	0.195	4.79141e-33	ventral telencephalon
LDHA3	2.60746e-37	0.388461233404355	0.913	0.899	8.43541e-33	ventral telencephalon
SALL21	1.19933e-36	0.298522742978941	0.272	0.155	3.87996e-32	ventral telencephalon
FZD32	2.74204e-36	0.378068235992844	0.494	0.368	8.87077e-32	ventral telencephalon
MEST3	3.72458e-34	0.367180955392458	0.822	0.778	1.20494e-30	ventral telencephalon
CKS23	8.22363e-33	0.440511904655615	0.785	0.719	2.66043e-28	ventral telencephalon
TMEM1232	1.48241e-32	0.349635123028962	0.619	0.522	4.79576e-28	ventral telencephalon
HSPD11	4.44285e-31	0.269471473331221	0.938	0.926	1.43731e-27	ventral telencephalon
HIST1H1B2	9.18951e-31	0.55009756895297	0.313	0.195	2.9729e-26	ventral telencephalon
RPA31	5.028e-30	0.33885186027517	0.755	0.711	1.62661e-25	ventral telencephalon
HMGB23	8.53085e-30	0.353349823692961	0.936	0.906	2.75981e-25	ventral telencephalon
TOMM6	3.9088e-29	0.459547789053122	0.252	0.144	1.26454e-24	ventral telencephalon
TMPO2	2.9569e-28	0.394791530828905	0.637	0.556	9.56588e-24	ventral telencephalon
PON22	2.51683e-27	0.37130798377069	0.385	0.271	8.1422e-23	ventral telencephalon
KPNA23	1.43033e-25	0.46397815058659	0.763	0.708	4.62725e-21	ventral telencephalon
PARP1	2.26731e-25	0.285417803812672	0.801	0.785	7.33496e-21	ventral telencephalon
SPART1	2.40577e-25	0.343601090209807	0.425	0.312	7.7829e-21	ventral telencephalon
HIST1H4C2	4.17095e-25	0.458287911947592	0.977	0.961	1.34934e-20	ventral telencephalon
ANP32E4	1.39624e-24	0.378135979739788	0.691	0.621	4.51697e-21	ventral telencephalon
DHFR1	6.41453e-24	0.356072381321002	0.532	0.429	2.07517e-19	ventral telencephalon
CELF21	1.31235e-24	0.25937531944403	0.3	0.192	4.24558e-19	ventral telencephalon
DPYSL22	3.23306e-23	0.3956394417421	0.633	0.557	1.04593e-18	ventral telencephalon
FKBP31	7.57541e-23	0.266182531697064	0.852	0.846	2.45072e-18	ventral telencephalon
PUF602	8.71318e-23	0.311674741354767	0.729	0.694	2.8188e-18	ventral telencephalon
H2AFX4	1.7228e-22	0.37321927826933	0.644	0.558	5.57343e-18	ventral telencephalon
NUCKS12	2.45801e-22	0.264352494959378	0.954	0.941	7.9519e-18	ventral telencephalon
FAM136A	2.56408e-22	0.326031124256197	0.542	0.454	8.29506e-18	ventral telencephalon
TCEAL7	5.53453e-23	0.32362141408663	0.502	0.403	1.79048e-17	ventral telencephalon
KNOP12	1.0632e-21	0.338318152161437	0.707	0.66	3.43954e-17	ventral telencephalon
BEX2	1.15208e-21	0.324028681782664	0.492	0.381	3.72708e-17	ventral telencephalon
HNRNPD1	3.21673e-21	0.381062534012734	0.879	0.85	1.04065e-16	ventral telencephalon
WDR541	4.48115e-21	0.321105322227159	0.57	0.49	1.4497e-16	ventral telencephalon
H2AFV1	5.17593e-21	0.279183863306601	0.834	0.813	1.67446e-16	ventral telencephalon
ENO12	9.17103e-21	0.257897991020038	0.966	0.966	2.96692e-16	ventral telencephalon
INTU	1.18818e-20	0.28412101999603	0.251	0.156	3.84387e-16	ventral telencephalon
CCDC152	1.32086e-21	0.297187012309695	0.363	0.255	4.27311e-16	ventral telencephalon
TCTEX1D22	2.30754e-20	0.318517899461035	0.549	0.456	7.46514e-17	ventral telencephalon
FADS12	4.09455e-20	0.335978498199512	0.623	0.563	1.32463e-16	ventral telencephalon
CBX51	4.12459e-20	0.35764161613584	0.832	0.805	1.33434e-15	ventral telencephalon
AP1S2	1.33316e-19	0.365757012093793	0.553	0.466	4.31289e-15	ventral telencephalon
ARL31	2.67743e-19	0.311459023440197	0.73	0.685	8.66176e-15	ventral telencephalon
NCL	3.44599e-19	0.264045930191855	0.941	0.947	1.11481e-14	ventral telencephalon
ARL6IP13	7.65606e-19	0.480679957867667	0.757	0.716	2.47681e-14	ventral telencephalon
PRXL2A2	9.0061e-18	0.279830886861022	0.677	0.619	2.91356e-13	ventral telencephalon
CENPN1	9.35584e-18	0.313049969384841	0.476	0.384	3.02671e-13	ventral telencephalon
MSI21	1.35809e-17	0.309634394349705	0.403	0.306	4.39355e-13	ventral telencephalon
QKI2	1.86422e-18	0.458741786696213	0.432	0.34	6.03093e-13	ventral telencephalon
HIST1H1E2	4.37648e-18	0.523072629939751	0.419	0.326	1.41584e-12	ventral telencephalon
HMGB32	4.68176e-17	0.250350755201014	0.849	0.831	1.5146e-12	ventral telencephalon
PAWR1	6.97048e-17	0.277882664824557	0.282	0.19	2.25502e-12	ventral telencephalon
PTMS	1.6107e-16	0.282049893286465	0.916	0.901	5.21076e-12	ventral telencephalon
MIF1	4.57247e-16	0.356273096432966	0.961	0.95	1.47924e-11	ventral telencephalon
POLE31	1.80809e-15	0.318252800069673	0.571	0.499	5.84936e-11	ventral telencephalon
PRC13	7.74011e-15	0.330761258466621	0.377	0.28	2.504e-10	ventral telencephalon
PPM1G	9.77239e-15	0.25158626325594	0.748	0.717	3.16147e-10	ventral telencephalon
CENPH1	1.11019e-14	0.281288024689072	0.567	0.499	3.59159e-10	ventral telencephalon
DDX181	1.50985e-14	0.27444482018202	0.744	0.719	4.88452e-10	ventral telencephalon
PIMREG3	1.31051e-13	0.301193614773159	0.431	0.337	4.23962e-09	ventral telencephalon
UNG2	3.9921e-13	0.308910791369043	0.419	0.333	1.29149e-08	ventral telencephalon
CFAP36	4.87771e-13	0.280095403533405	0.41	0.321	1.57799e-08	ventral telencephalon
SEC11C	6.92198e-13	0.279057033129761	0.369	0.276	2.23933e-08	ventral telencephalon
GGCT1	9.10448e-13	0.269278085627337	0.677	0.623	2.94539e-08	ventral telencephalon
IFT221	1.20696e-12	0.28119721119996	0.507	0.428	3.90465e-08	ventral telencephalon
TUBB4B4	2.19021e-13	0.28958202153956	0.788	0.74	7.08553e-08	ventral telencephalon
PTTG13	3.59349e-12	0.39779740455263	0.698	0.646	1.16253e-07	ventral telencephalon
TYMS2	5.21084e-12	0.25879468094496	0.724	0.66	1.68576e-07	ventral telencephalon
DEPDC1B1	8.10534e-12	0.29332778230018	0.292	0.207	2.62216e-07	ventral telencephalon
RPA2	9.69648e-12	0.286686601868945	0.579	0.516	3.13691e-07	ventral telencephalon
HIST1H1A2	1.70949e-11	0.509925363368442	0.459	0.371	5.53036e-07	ventral telencephalon
AFDN2	3.81003e-11	0.294198246471001	0.314	0.227	1.23258e-06	ventral telencephalon
GCSH1	7.75323e-11	0.280728734545596	0.704	0.668	2.50825e-06	ventral telencephalon
HELLS3	9.80529e-11	0.328044938738826	0.607	0.546	3.17211e-06	ventral telencephalon
LIN28A	1.35718e-10	0.295219620062207	0.331	0.248	4.39062e-07	ventral telencephalon
SPC252	2.53492e-10	0.316786508417575	0.423	0.342	8.20071e-06	ventral telencephalon
FST2	3.7972e-10	0.256180572413743	0.258	0.175	1.22843e-05	ventral telencephalon
UBE2T2	1.26823e-09	0.275130210484583	0.553	0.488	4.10284e-05	ventral telencephalon
DUT1	1.67412e-09	0.271900424622204	0.758	0.709	5.41596e-05	ventral telencephalon
STRBP	2.66065e-09	0.263758673733627	0.308	0.225	8.60747e-07	ventral telencephalon
EEF1G2	5.94157e-09	0.442103432026566	0.763	0.719	0.000192216	ventral telencephalon
SLC2A12	8.9729e-09	0.2644834337913	0.43	0.347	0.000290282	ventral telencephalon
CCNB13	9.12933e-09	0.377571007930548	0.517	0.433	0.000295343	ventral telencephalon
HIST1H2AJ2	1.03842e-08	0.430423027814456	0.279	0.201	0.00033594	ventral telencephalon
SLC38A12	1.08163e-08	0.264214687757258	0.436	0.357	0.000349919	ventral telencephalon
HIST2H2AC2	3.77428e-09	0.463141155155933	0.355	0.28	0.00122102	ventral telencephalon
SMARCA52	4.89967e-08	0.284522918650587	0.653	0.611	0.00158509	ventral telencephalon
THYN1	7.18719e-08	0.267828096839981	0.562	0.507	0.00232513	ventral telencephalon
IGFBP22	7.60908e-09	0.286282014544	0.717	0.657	0.00246161	ventral telencephalon
DCTPP11	1.06053e-07	0.25218615810102	0.635	0.598	0.00343094	ventral telencephalon
HIST1H1D1	1.69935e-07	0.41917415236046	0.527	0.461	0.000549756	ventral telencephalon
RUVBL1	3.68119e-08	0.267953875987758	0.584	0.532	0.011909	ventral telencephalon
TOP2A4	4.26298e-07	0.395936867123242	0.601	0.528	0.0137912	ventral telencephalon
GMNN	1.07311e-06	0.272805698785705	0.593	0.536	0.034716	ventral telencephalon
ZNF462	2.29691e-06	0.303799458666954	0.419	0.351	0.0743072	ventral telencephalon
PCNA2	2.78253e-06	0.262131030593913	0.709	0.675	0.0900176	ventral telencephalon
RNF5	3.58931e-06	0.25529068701953	0.599	0.559	0.116118	ventral telencephalon
GPC35	3.90043e-06	0.368380301168723	0.673	0.602	0.126183	ventral telencephalon
TPX23	3.92613e-07	0.353398596149598	0.455	0.384	0.127014	ventral telencephalon
KLHL232	7.1547e-06	0.280575426174907	0.505	0.442	0.231462	ventral telencephalon
[truncated: 5,111 more rows]

## Sheet: Table S2
gene_name	p_val	avg_log2FC	pct.1	pct.2	p_val_adj	marker_for	gene_symbol	TAD_gene	nsCLP_gene_set
KRT18	1.50094e-77	1.46476	0.975	0.785	4.8557e-73	associated	KRT18	yes	yes
KRT8	1.29714e-58	1.26979	0.982	0.844	4.19638e-54	associated	KRT8	yes	yes
TFAP2A	2.51042e-51	0.97581	0.6	0.169	8.12147e-47	associated	TFAP2A	yes	yes
KRT7	1.26185e-39	0.596739	0.267	0.015	4.0822e-35	associated	KRT7	yes	yes
TPM1	8.48466e-39	0.92425	0.972	0.767	2.74487e-34	associated	TPM1	yes	yes
KRT19	2.00312e-37	0.970821	0.947	0.801	6.4803e-33	associated	KRT19	no	no
ESRP1	1.12395e-33	0.529751	0.382	0.084	3.63611e-29	associated	ESRP1	yes	yes
IRF6	1.05343e-25	0.333021	0.186	0.014	3.40794e-21	associated	IRF6	yes	yes
LY6E	3.81266e-23	0.650286	0.832	0.6	1.23343e-18	associated	LY6E	no	no
VIM	1.3257e-22	-0.815446	0.839	0.893	4.28878e-18	non-associated	VIM	no	no
S100A11	9.61794e-20	0.587043	0.963	0.883	3.1115e-15	associated	S100A11	no	no
SLC2A3	1.1184e-19	0.731325	0.517	0.252	3.61813e-15	associated	SLC2A3	no	no
HAPLN1	6.15968e-19	0.588646	0.487	0.23	1.99272e-14	associated	HAPLN1	no	no
TACSTD2	1.34202e-18	0.564423	0.278	0.084	4.34156e-14	associated	TACSTD2	no	no
SMAGP	9.08364e-16	0.363483	0.471	0.229	2.93865e-11	associated	SMAGP	no	no
MAB21L4	1.56947e-15	0.188546	0.14	0.02	5.07739e-11	associated	MAB21L4	no	no
GADD45G	3.71623e-15	0.428417	0.221	0.064	1.20224e-10	associated	GADD45G	yes	yes
CKB	5.81492e-15	-0.689819	0.641	0.732	1.88119e-10	non-associated	CKB	no	no
TP63	7.39842e-15	0.219487	0.122	0.014	2.39346e-10	associated	TP63	yes	yes
TFAP2B	8.57604e-15	0.410053	0.331	0.132	2.77443e-10	associated	TFAP2B	no	no
ZFP36L2	1.74368e-14	0.44556	0.605	0.354	5.64097e-10	associated	ZFP36L2	yes	yes
ARID3B	2.21807e-14	0.273065	0.315	0.12	7.17568e-10	associated	ARID3B	yes	yes
ISYNA1	2.47866e-14	0.464395	0.862	0.707	8.0187e-10	associated	ISYNA1	no	no
CRABP2	2.92064e-14	0.428391	0.961	0.858	9.44856e-10	associated	CRABP2	no	no
PERP	3.01365e-14	0.430506	0.66	0.414	9.74945e-10	associated	PERP	no	no
OC90	5.43525e-14	-0.816334	0.016	0.155	1.75836e-09	non-associated	OC90	no	no
WNT6	5.71821e-14	0.257106	0.175	0.04	1.8499e-09	associated	WNT6	no	no
ACTB	6.29533e-14	0.331054	1	0.993	2.0366e-09	associated	ACTB	no	no
PDLIM1	1.07449e-13	0.482156	0.598	0.377	3.47608e-09	associated	PDLIM1	no	no
APOE	2.87056e-13	0.477389	0.683	0.463	9.28655e-09	associated	APOE	no	no
TMSB4X	2.0988e-12	0.344356	0.998	0.986	6.78984e-08	associated	TMSB4X	no	no
TFAP2C	5.79028e-12	0.238616	0.184	0.054	1.87321e-07	associated	TFAP2C	no	no
EFNA1	1.14482e-11	0.318051	0.363	0.177	3.7036e-07	associated	EFNA1	no	no
CXCL14	1.18871e-11	0.252175	0.402	0.199	3.84561e-07	associated	CXCL14	no	no
TCEAL9	1.19301e-11	0.353616	0.867	0.647	3.8595e-07	associated	TCEAL9	no	no
PTP4A1	1.50308e-11	0.310117	0.506	0.285	4.86263e-07	associated	PTP4A1	no	no
CAPN1	2.19331e-11	0.26929	0.329	0.152	7.09559e-07	associated	CAPN1	no	no
EYA2	2.33418e-11	0.140628	0.11	0.018	7.55132e-07	associated	EYA2	yes	yes
CLK3	2.44863e-11	0.194035	0.28	0.116	7.92157e-07	associated	CLK3	yes	yes
ZFP36L1	3.89934e-11	0.399266	0.805	0.621	1.26147e-06	associated	ZFP36L1	no	no
PLK2	4.40587e-11	0.36731	0.398	0.206	1.42534e-06	associated	PLK2	no	no
PEG3	5.45739e-11	0.437314	0.294	0.137	1.76552e-06	associated	PEG3	no	no
ARHGAP29	5.78146e-11	0.511571	0.402	0.218	1.87036e-06	associated	ARHGAP29	yes	no
S100A1	1.00792e-10	-0.708988	0.032	0.153	3.26071e-06	non-associated	S100A1	no	no
BCAM	1.04487e-10	0.357111	0.579	0.377	3.38027e-06	associated	BCAM	no	no
VGLL1	1.04729e-10	0.195028	0.189	0.061	3.38809e-06	associated	VGLL1	no	no
GOSR2	1.13521e-10	0.211695	0.195	0.067	3.67251e-06	associated	GOSR2	yes	yes
ERICH1	1.30173e-10	0.277134	0.446	0.244	4.21124e-06	associated	ERICH1	no	no
TMEM92	1.48689e-10	0.134498	0.113	0.022	4.81023e-06	associated	TMEM92	no	no
SERINC5	1.92511e-10	0.126118	0.113	0.022	6.22793e-06	associated	SERINC5	no	no
DDIT4	2.01373e-10	0.372844	0.88	0.713	6.51461e-06	associated	DDIT4	no	no
STOM	2.60499e-10	0.210775	0.175	0.057	8.42741e-06	associated	STOM	no	no
GABARAPL1	2.8081e-10	0.218885	0.23	0.091	9.0845e-06	associated	GABARAPL1	no	no
RPS2	3.18708e-10	0.225701	1	1	1.03105e-05	associated	RPS2	no	no
C5orf30	3.87847e-10	0.275899	0.237	0.098	1.25472e-05	associated	C5orf30	no	no
TTYH1	4.22701e-10	-0.51983	0.182	0.328	1.36748e-05	non-associated	TTYH1	no	no
SHTN1	4.52095e-10	0.18287	0.216	0.081	1.46257e-05	associated	SHTN1	yes	yes
H3F3A	4.54544e-10	-0.167322	1	1	1.4705e-05	non-associated	H3F3A	no	no
TUBB2B	6.18316e-10	-0.534801	0.593	0.665	2.00032e-05	non-associated	TUBB2B	no	no
TUBA1A	7.00584e-10	-0.403951	0.952	0.947	2.26646e-05	non-associated	TUBA1A	no	no
PFN2	7.66396e-10	0.316705	0.83	0.646	2.47937e-05	associated	PFN2	no	no
TINAGL1	1.35692e-09	0.165387	0.131	0.035	4.38979e-05	associated	TINAGL1	no	no
SFN	1.43866e-09	0.210632	0.087	0.014	4.6542e-05	associated	SFN	no	no
PLP1	1.56105e-09	-0.500306	0.067	0.188	5.05016e-05	non-associated	PLP1	no	no
IGFBP7	2.19264e-09	0.382629	0.193	0.077	7.0934e-05	associated	IGFBP7	no	no
PLAC9	2.30441e-09	0.22687	0.129	0.035	7.45501e-05	associated	PLAC9	no	no
MYC	2.96053e-09	0.133626	0.152	0.047	9.57762e-05	associated	MYC	yes	no
SEMA4D	3.03415e-09	0.114284	0.083	0.013	9.81578e-05	associated	SEMA4D	yes	yes
TDRP	3.60496e-09	0.18626	0.257	0.114	0.000116624	associated	TDRP	no	no
AMOTL2	4.84976e-09	0.264722	0.294	0.145	0.000156894	associated	AMOTL2	no	no
SNAI2	6.84075e-09	0.146661	0.262	0.119	0.000221305	associated	SNAI2	no	no
NECTIN4	7.22482e-09	0.128604	0.08	0.013	0.00023373	associated	NECTIN4	no	no
LERFS	7.92268e-09	0.191123	0.166	0.059	0.000256307	associated	LERFS	no	no
C4orf3	8.10726e-09	0.326331	0.867	0.736	0.000262278	associated	C4orf3	no	no
CYB561	8.20784e-09	0.152021	0.129	0.038	0.000265532	associated	CYB561	yes	yes
MYLIP	9.47229e-09	0.199696	0.211	0.088	0.000306438	associated	MYLIP	no	no
RBM47	1.00081e-08	0.12761	0.122	0.033	0.000323773	associated	RBM47	no	no
UBL7	1.02272e-08	0.218425	0.414	0.229	0.000330861	associated	UBL7	yes	yes
ALDOA	1.12346e-08	0.290585	0.878	0.7	0.000363452	associated	ALDOA	no	no
RAD23B	1.19052e-08	0.270399	0.634	0.425	0.000385144	associated	RAD23B	no	no
IGF2	1.21413e-08	0.387175	0.274	0.134	0.000392784	associated	IGF2	no	no
PPP1R13L	1.46008e-08	0.0889595	0.085	0.015	0.00047235	no	PPP1R13L	no	no
ZNF385A	1.47929e-08	0.21711	0.248	0.114	0.000478565	associated	ZNF385A	no	no
HES1	1.67647e-08	0.338293	0.752	0.543	0.000542356	associated	HES1	no	no
FKBP4	1.86884e-08	0.272743	0.639	0.427	0.000604589	associated	FKBP4	no	no
NR2F2	2.10932e-08	0.300182	0.538	0.353	0.000682385	associated	NR2F2	no	no
PKP2	2.76098e-08	0.195947	0.28	0.135	0.000893206	associated	PKP2	no	no
L1TD1	3.12921e-08	0.250669	0.17	0.066	0.00101233	associated	L1TD1	no	no
CITED2	3.56474e-08	0.350161	0.591	0.406	0.00115323	associated	CITED2	no	no
CAPZB	3.64134e-08	0.253373	0.798	0.573	0.00117801	associated	CAPZB	yes	yes
RPL37	4.22323e-08	-0.13745	1	1	0.00136626	non-associated	RPL37	no	no
ALDH7A1	4.5615e-08	0.262434	0.6	0.403	0.00147569	associated	ALDH7A1	no	no
FOXE1	4.68727e-08	0.15642	0.064	0.008	0.00151638	associated	FOXE1	yes	yes
ANXA2	4.84783e-08	0.625073	0.621	0.456	0.00156832	associated	ANXA2	no	no
ASMTL	5.52977e-08	0.169756	0.29	0.145	0.00178894	associated	ASMTL	no	no
GADD45B	6.83597e-08	0.196705	0.184	0.075	0.00221151	associated	GADD45B	yes	no
ACSL3	6.85934e-08	0.12273	0.246	0.113	0.00221907	associated	ACSL3	no	no
HRAS	7.87484e-08	0.159459	0.359	0.194	0.00254759	associated	HRAS	no	no
PHACTR2	8.29318e-08	0.20794	0.285	0.148	0.00268293	associated	PHACTR2	no	no
PIM1	8.66814e-08	0.300956	0.333	0.188	0.00280423	associated	PIM1	no	no
PDLIM2	8.95684e-08	0.153508	0.283	0.141	0.00289763	associated	PDLIM2	no	no
TRPM4	1.13524e-07	0.173621	0.221	0.1	0.00367261	associated	TRPM4	no	no
RAB11FIP1	1.24358e-07	0.14491	0.172	0.068	0.00402311	associated	RAB11FIP1	yes	no
VIT	1.29014e-07	0.172625	0.189	0.079	0.00417374	associated	VIT	no	no
SP6	1.30641e-07	0.085625	0.062	0.008	0.00422637	no	SP6	no	no
ANXA3	1.48846e-07	0.234122	0.264	0.135	0.00481533	associated	ANXA3	no	no
NPC2	1.48925e-07	0.275809	0.855	0.7	0.00481789	associated	NPC2	no	no
RPL12	1.59122e-07	0.143107	1	1	0.00514775	associated	RPL12	no	no
C16orf74	1.74103e-07	0.157887	0.159	0.061	0.0056324	associated	C16orf74	no	no
SELENOP	2.01091e-07	0.149107	0.322	0.17	0.00650551	associated	SELENOP	no	no
S100A10	2.09071e-07	0.649916	0.416	0.282	0.00676367	associated	S100A10	no	no
CDH8	2.1954e-07	0.0698183	0.057	0.007	0.00710235	no	CDH8	no	no
RLF	2.28202e-07	0.112976	0.175	0.071	0.00738255	associated	RLF	no	no
FTH1	2.35841e-07	0.172451	1	0.999	0.00762969	associated	FTH1	no	no
FILIP1L	2.56703e-07	0.145282	0.092	0.024	0.00830459	associated	FILIP1L	yes	yes
CCNG1	2.68381e-07	0.240749	0.669	0.477	0.00868241	associated	CCNG1	no	no
WFDC2	2.76643e-07	-0.642074	0.598	0.642	0.00894968	non-associated	WFDC2	no	no
LMX1A	3.11717e-07	-0.264788	0.011	0.082	0.0100844	non-associated	LMX1A	no	no
C5orf38	3.1663e-07	0.178109	0.234	0.116	0.0102433	associated	C5orf38	no	no
GPATCH1	3.28214e-07	0.111258	0.097	0.026	0.010618	associated	GPATCH1	yes	yes
EDN1	3.37845e-07	0.139333	0.069	0.013	0.0109296	associated	EDN1	no	no
STAP2	3.39862e-07	0.201128	0.274	0.142	0.0109949	associated	STAP2	no	no
PDPN	3.56403e-07	0.160387	0.278	0.144	0.01153	associated	PDPN	no	no
WLS	3.67064e-07	0.216268	0.366	0.212	0.0118749	associated	WLS	no	no
SNHG25	3.75931e-07	0.230603	0.52	0.34	0.0121618	associated	SNHG25	no	no
RPS11	4.0172e-07	-0.196921	1	1	0.012996	non-associated	RPS11	no	no
LYPD3	4.09842e-07	0.0873171	0.062	0.01	0.0132588	no	LYPD3	no	no
S100A16	4.21632e-07	0.192348	0.237	0.117	0.0136402	associated	S100A16	no	no
TOMM6	4.43548e-07	-0.487365	0.085	0.197	0.0143492	non-associated	TOMM6	no	no
PIK3R1	4.57147e-07	0.134592	0.154	0.061	0.0147892	associated	PIK3R1	yes	yes
ARL4A	4.60169e-07	0.349086	0.506	0.344	0.0148869	associated	ARL4A	no	no
SYTL1	4.66112e-07	0.116695	0.2	0.089	0.0150792	associated	SYTL1	no	no
BAG4	4.75772e-07	0.129951	0.163	0.067	0.0153917	associated	BAG4	yes	yes
DLG1	4.84586e-07	0.127195	0.17	0.071	0.0156768	associated	DLG1	yes	yes
FOLR1	4.87959e-07	0.0931849	0.085	0.021	0.015786	no	FOLR1	no	no
CTSV	4.94147e-07	0.146009	0.193	0.086	0.0159861	associated	CTSV	no	no
PLEKHF2	5.15373e-07	0.127687	0.166	0.068	0.0166728	associated	PLEKHF2	yes	no
LGI1	5.36317e-07	0.122674	0.115	0.038	0.0173504	associated	LGI1	no	no
HK1	5.51051e-07	0.142549	0.239	0.12	0.0178271	associated	HK1	no	no
TAF12	5.91508e-07	0.187158	0.331	0.191	0.0191359	associated	TAF12	no	no
PGAM1	6.0467e-07	0.244765	0.853	0.757	0.0195617	associated	PGAM1	no	no
SCUBE3	6.16909e-07	0.159704	0.154	0.063	0.0199576	associated	SCUBE3	no	no
BABAM1	6.29306e-07	0.143454	0.515	0.312	0.0203587	associated	BABAM1	no	no
NSG1	6.46842e-07	0.273592	0.416	0.264	0.020926	associated	NSG1	yes	no
TMBIM1	7.77545e-07	0.122078	0.129	0.046	0.0251544	associated	TMBIM1	no	no
TAGLN2	8.47979e-07	0.235826	0.441	0.276	0.027433	associated	TAGLN2	no	no
CLIC3	8.64482e-07	0.439891	0.053	0.007	0.0279668	associated	CLIC3	no	no
MYADM	8.72106e-07	0.144916	0.218	0.106	0.0282135	associated	MYADM	no	no
BRICD5	9.45067e-07	-0.339377	0.023	0.098	0.0305739	non-associated	BRICD5	no	no
LNX1	9.83338e-07	0.106432	0.11	0.036	0.031812	associated	LNX1	no	no
PELP1	1.01716e-06	0.102565	0.205	0.095	0.0329062	associated	PELP1	no	no
EPB41L3	1.03428e-06	0.125876	0.12	0.042	0.0334601	associated	EPB41L3	no	no
MIA	1.03586e-06	-0.351806	0.048	0.137	0.0335112	non-associated	MIA	no	no
PNRC1	1.14844e-06	0.145017	0.517	0.333	0.0371532	associated	PNRC1	no	no
TBX2	1.15414e-06	-0.229696	0.011	0.077	0.0373376	non-associated	TBX2	no	no
TMEM88	1.17994e-06	0.200245	0.221	0.109	0.0381722	associated	TMEM88	no	no
TES	1.23647e-06	0.150282	0.239	0.121	0.0400009	associated	TES	no	no
TMPRSS13	1.24064e-06	0.0925455	0.074	0.017	0.040136	no	TMPRSS13	no	no
TRIP10	1.25118e-06	0.130682	0.182	0.082	0.040477	associated	TRIP10	no	no
SYDE2	1.26472e-06	0.109979	0.113	0.038	0.0409151	associated	SYDE2	no	no
CHKA	1.27579e-06	0.0836474	0.177	0.077	0.0412732	no	CHKA	no	no
PRSS8	1.29726e-06	0.180402	0.34	0.197	0.0419677	associated	PRSS8	no	no
MAPK13	1.34569e-06	0.0997952	0.09	0.025	0.0435343	no	MAPK13	no	no
FSTL1	1.37051e-06	0.243514	0.591	0.423	0.0443374	associated	FSTL1	no	no
FGFR1	1.54825e-06	0.0945413	0.198	0.091	0.0500874	no	FGFR1	yes	yes
SLC48A1	1.57791e-06	0.114929	0.159	0.067	0.0510469	no	SLC48A1	no	no
KANK4	1.59592e-06	0.135568	0.08	0.021	0.0516296	no	KANK4	no	no
TOLLIP	1.67953e-06	0.146553	0.232	0.119	0.0543345	no	TOLLIP	no	no
HMGB1	1.69131e-06	-0.198275	0.998	0.997	0.0547157	no	HMGB1	no	no
TRAP1	1.70138e-06	0.174708	0.414	0.261	0.0550414	no	TRAP1	yes	yes
ANXA11	1.72664e-06	0.143245	0.264	0.141	0.0558586	no	ANXA11	no	no
FAM110A	1.77241e-06	0.118894	0.172	0.077	0.0573392	no	FAM110A	no	no
KREMEN2	1.83499e-06	0.119613	0.168	0.074	0.0593636	no	KREMEN2	no	no
MAOA	1.83698e-06	0.118085	0.129	0.049	0.0594282	no	MAOA	no	no
GALNT3	1.84903e-06	0.0852332	0.067	0.014	0.059818	no	GALNT3	no	no
RAP2C	1.96593e-06	0.116788	0.149	0.061	0.0636	no	RAP2C	no	no
AC007325.4	2.00921e-06	0.107186	0.113	0.039	0.065	no	AC007325.4	no	no
CLDN7	2.0254e-06	0.189769	0.524	0.354	0.0655238	no	CLDN7	no	no
ELAC2	2.12288e-06	0.108069	0.193	0.089	0.0686773	no	ELAC2	no	no
MECP2	2.13402e-06	0.126809	0.29	0.159	0.0690378	no	MECP2	no	no
NPM3	2.20037e-06	0.231026	0.618	0.427	0.0711842	no	NPM3	no	no
NEDD9	2.24322e-06	0.179923	0.149	0.063	0.0725706	no	NEDD9	no	no
TPT1	2.38865e-06	-0.234857	1	0.999	0.0772752	no	TPT1	no	no
SPATS2L	2.49984e-06	0.125202	0.444	0.273	0.0808722	no	SPATS2L	no	no
ANXA1	2.54897e-06	0.233206	0.074	0.018	0.0824617	no	ANXA1	no	no
NTF3	2.562e-06	0.130846	0.159	0.07	0.0828833	no	NTF3	no	no
ABRACL	2.59541e-06	0.201114	0.683	0.503	0.0839643	no	ABRACL	no	no
MKKS	2.68301e-06	0.15642	0.478	0.307	0.086798	no	MKKS	no	no
METRN	2.70218e-06	-0.598542	0.225	0.318	0.0874183	no	METRN	no	no
RHPN2	2.72121e-06	0.0944392	0.062	0.013	0.0880338	no	RHPN2	yes	yes
RPS19	2.75395e-06	0.110102	1	1	0.0890931	no	RPS19	no	no
PIGS	2.75852e-06	0.115436	0.214	0.106	0.0892408	no	PIGS	no	no
B3GNT2	2.76749e-06	0.0902517	0.115	0.04	0.0895309	no	B3GNT2	no	no
ANKRD65	3.04116e-06	0.114808	0.191	0.089	0.0983847	no	ANKRD65	no	no
MPZ	3.06176e-06	-0.300036	0.067	0.158	0.099051	no	MPZ	no	no
ARID3A	3.21974e-06	0.143458	0.326	0.191	0.104162	no	ARID3A	no	no
RCAN2	3.29449e-06	0.0828206	0.076	0.02	0.10658	no	RCAN2	no	no
GPC3	3.33231e-06	0.200951	0.586	0.413	0.107803	no	GPC3	no	no
RAB5B	3.37831e-06	0.124967	0.179	0.084	0.109292	no	RAB5B	yes	yes
MEIS2	3.40224e-06	0.159661	0.566	0.388	0.110066	no	MEIS2	no	no
NNT	3.40598e-06	0.106344	0.129	0.05	0.110187	no	NNT	yes	yes
SPRY2	3.41794e-06	0.116647	0.138	0.056	0.110574	no	SPRY2	yes	yes
GRN	3.55906e-06	0.155532	0.343	0.204	0.115139	no	GRN	no	no
LYPD6B	3.56419e-06	0.0916842	0.193	0.091	0.115305	no	LYPD6B	no	no
OPA3	3.57246e-06	0.0979806	0.101	0.033	0.115573	no	OPA3	no	no
HBG1	3.77052e-06	-0.534092	0.414	0.494	0.12198	no	HBG1	no	no
HHIP-AS1	3.79096e-06	0.113362	0.117	0.043	0.122641	no	HHIP-AS1	no	no
ACSM3	3.98189e-06	0.217658	0.117	0.045	0.128818	no	ACSM3	no	no
NUP62CL	4.11852e-06	0.12354	0.145	0.061	0.133238	no	NUP62CL	no	no
PPIA	4.29496e-06	-0.192563	1	0.994	0.138946	no	PPIA	no	no
LMO1	4.34856e-06	0.102368	0.08	0.022	0.14068	no	LMO1	no	no
FREM2	4.47523e-06	0.149233	0.147	0.063	0.144778	no	FREM2	no	no
CMTM6	4.48627e-06	0.163131	0.46	0.297	0.145135	no	CMTM6	no	no
CRIM1-DT	4.64992e-06	0.0816471	0.138	0.056	0.15043	no	CRIM1-DT	no	no
RRP7A	4.80238e-06	0.159282	0.356	0.213	0.155362	no	RRP7A	no	no
TPM2	4.88607e-06	0.272394	0.628	0.481	0.158069	no	TPM2	no	no
EGLN1	5.12624e-06	0.116464	0.117	0.045	0.165839	no	EGLN1	no	no
ADM	5.20934e-06	0.136253	0.115	0.043	0.168527	no	ADM	no	no
HIST1H2AL	5.26537e-06	-0.341993	0.021	0.086	0.17034	no	HIST1H2AL	no	no
POLR2L	5.29345e-06	0.203146	0.97	0.919	0.171248	no	POLR2L	no	no
RNF2	5.45914e-06	0.140784	0.303	0.173	0.176609	no	RNF2	no	no
MYL6	5.53223e-06	0.207512	0.995	0.974	0.178973	no	MYL6	no	no
ETFA	5.55012e-06	0.165521	0.57	0.385	0.179552	no	ETFA	no	no
TBX3	5.65799e-06	-0.352898	0.071	0.158	0.183041	no	TBX3	no	no
C1orf198	5.66844e-06	0.150376	0.324	0.192	0.18338	no	C1orf198	no	no
MDFI	5.77582e-06	0.141618	0.609	0.416	0.186853	no	MDFI	no	no
MEST	5.96072e-06	0.235081	0.841	0.71	0.192835	no	MEST	no	no
ABCB8	6.02245e-06	0.0737854	0.092	0.029	0.194832	no	ABCB8	no	no
EMC6	6.19174e-06	0.202385	0.618	0.435	0.200309	no	EMC6	no	no
RPS8	6.22311e-06	-0.0978237	1	1	0.201324	no	RPS8	no	no
RPS18	6.4165e-06	0.113463	1	1	0.20758	no	RPS18	no	no
MT1F	6.41895e-06	0.134561	0.352	0.211	0.20766	no	MT1F	no	no
AKT1S1	6.44903e-06	0.128908	0.262	0.144	0.208632	no	AKT1S1	no	no
ARFIP2	6.47119e-06	0.111514	0.303	0.174	0.209349	no	ARFIP2	no	no
GATA3	6.6515e-06	0.0897236	0.301	0.172	0.215183	no	GATA3	no	no
GPRC5C	7.04461e-06	0.105788	0.179	0.086	0.2279	no	GPRC5C	no	no
RPL37A	7.09236e-06	-0.0887752	1	1	0.229445	no	RPL37A	no	no
BLCAP	7.10023e-06	0.114129	0.264	0.144	0.2297	no	BLCAP	no	no
OGFR	7.10076e-06	0.0929771	0.115	0.043	0.229717	no	OGFR	no	no
RPL5	7.11979e-06	-0.104236	1	1	0.230332	no	RPL5	no	no
ATIC	7.21343e-06	0.184101	0.545	0.381	0.233362	no	ATIC	no	no
CD99	7.25122e-06	0.153513	0.63	0.449	0.234584	no	CD99	no	no
MLLT11	7.34764e-06	0.158221	0.655	0.469	0.237703	no	MLLT11	no	no
HIST3H2A	7.63479e-06	0.34719	0.487	0.328	0.246993	no	HIST3H2A	no	no
ARHGDIA	7.69748e-06	0.184386	0.531	0.364	0.249021	no	ARHGDIA	no	no
RITA1	7.86511e-06	0.107068	0.156	0.071	0.254444	no	RITA1	no	no
HES2	7.88811e-06	0.0592664	0.028	0	0.255188	no	HES2	no	no
EPHX1	7.90134e-06	0.0867519	0.159	0.071	0.255616	no	EPHX1	no	no
GDF6	8.05932e-06	0.0519433	0.032	0.001	0.260727	no	GDF6	no	no
UTP4	8.0679e-06	0.11577	0.168	0.079	0.261005	no	UTP4	no	no
ANXA6	8.12346e-06	0.136863	0.283	0.159	0.262802	no	ANXA6	no	no
MORC4	8.13384e-06	0.077007	0.099	0.033	0.263138	no	MORC4	no	no
AGBL5	8.24631e-06	0.110161	0.218	0.112	0.266777	no	AGBL5	no	no
TBL2	8.24923e-06	0.0741301	0.163	0.074	0.266871	no	TBL2	no	no
RABGGTB	8.45241e-06	0.157196	0.379	0.237	0.273444	no	RABGGTB	no	no
DPAGT1	8.75858e-06	0.084794	0.17	0.078	0.283349	no	DPAGT1	no	no
EIF4A2	8.78314e-06	0.210133	0.88	0.764	0.284143	no	EIF4A2	no	no
TAX1BP3	9.42071e-06	0.122924	0.455	0.296	0.304769	no	TAX1BP3	no	no
HDAC5	9.57125e-06	0.104707	0.175	0.084	0.309639	no	HDAC5	no	no
FGF8	9.86316e-06	0.241652	0.163	0.077	0.319083	no	FGF8	no	no
RHOV	1.00356e-05	0.123836	0.046	0.007	0.324661	no	RHOV	no	no
IRS1	1.0133e-05	0.100937	0.108	0.04	0.327813	no	IRS1	no	no
BAZ2A	1.02259e-05	0.0968098	0.177	0.085	0.330819	no	BAZ2A	no	no
NECTIN2	1.02878e-05	0.164417	0.414	0.271	0.332819	no	NECTIN2	no	no
DIABLO	1.04478e-05	0.101423	0.195	0.098	0.337997	no	DIABLO	no	no
CAPN2	1.04842e-05	0.128381	0.317	0.187	0.339175	no	CAPN2	no	no
TMEM101	1.04963e-05	0.131826	0.37	0.229	0.339567	no	TMEM101	no	no
SLC3A2	1.05281e-05	0.174392	0.501	0.346	0.340593	no	SLC3A2	no	no
ZNF134	1.06792e-05	0.0930932	0.131	0.054	0.345484	no	ZNF134	no	no
MARVELD3	1.10256e-05	0.102461	0.133	0.057	0.356688	no	MARVELD3	no	no
KANK1	1.10946e-05	0.0835692	0.124	0.05	0.35892	no	KANK1	no	no
MT2A	1.11743e-05	0.16836	0.566	0.395	0.361499	no	MT2A	no	no
TRIP6	1.16355e-05	0.121722	0.393	0.248	0.37642	no	TRIP6	no	no
DGKZ	1.17122e-05	0.0935975	0.12	0.047	0.3789	no	DGKZ	no	no
ST6GALNAC2	1.20314e-05	0.0779594	0.069	0.018	0.389228	no	ST6GALNAC2	no	no
ZNF627	1.21518e-05	0.108008	0.145	0.064	0.393122	no	ZNF627	no	no
IGBP1	1.23619e-05	0.188564	0.536	0.368	0.39992	no	IGBP1	no	no
POLDIP3	1.24477e-05	0.145293	0.333	0.206	0.402694	no	POLDIP3	no	no
RPL15	1.26149e-05	0.106335	1	1	0.408104	no	RPL15	no	no
LIN28A	1.27764e-05	0.180067	0.336	0.204	0.413328	no	LIN28A	no	no
NR2F2-AS1	1.2943e-05	0.0773452	0.106	0.039	0.418718	no	NR2F2-AS1	no	no
CD276	1.30851e-05	0.128527	0.276	0.158	0.423315	no	CD276	no	no
CXXC5	1.35087e-05	0.122304	0.389	0.24	0.437019	no	CXXC5	no	no
ITPRID2	1.35301e-05	0.081557	0.179	0.086	0.437711	no	ITPRID2	no	no
MXRA8	1.36375e-05	0.109477	0.324	0.194	0.441188	no	MXRA8	no	no
ELOVL6	1.36448e-05	0.0571611	0.285	0.159	0.441424	no	ELOVL6	no	no
CREB3L2	1.36968e-05	0.118339	0.133	0.057	0.443104	no	CREB3L2	no	no
RPL28	1.37297e-05	-0.0912051	1	1	0.44417	no	RPL28	no	no
STX5	1.37735e-05	0.129901	0.255	0.144	0.445588	no	STX5	no	no
PHLDB3	1.38374e-05	0.0570516	0.069	0.018	0.447655	no	PHLDB3	no	no
IGFBP2	1.39521e-05	0.254991	0.839	0.728	0.451366	no	IGFBP2	no	no
PBX1	1.42039e-05	0.139692	0.494	0.328	0.459509	no	PBX1	no	no
NUDT3	1.42811e-05	0.102086	0.287	0.166	0.462008	no	NUDT3	no	no
OPN3	1.43053e-05	0.117484	0.202	0.105	0.462792	no	OPN3	no	no
MYL9	1.45747e-05	0.136597	0.267	0.155	0.471508	no	MYL9	no	no
NUBP2	1.48343e-05	0.144799	0.464	0.304	0.479904	no	NUBP2	no	no
HIST2H2BE	1.50499e-05	0.116716	0.209	0.109	0.486878	no	HIST2H2BE	no	no
SLC2A1	1.50646e-05	0.309767	0.469	0.325	0.487354	no	SLC2A1	no	no
NUAK1	1.55893e-05	0.0767379	0.126	0.052	0.504329	no	NUAK1	no	no
GID8	1.59582e-05	0.144477	0.359	0.222	0.516263	no	GID8	no	no
PBDC1	1.60697e-05	0.129235	0.483	0.318	0.519871	no	PBDC1	no	no
CLN8	1.61451e-05	0.109357	0.149	0.068	0.522311	no	CLN8	no	no
CFL1	1.62321e-05	0.132889	0.984	0.972	0.525126	no	CFL1	no	no
MARCKS	1.64319e-05	-0.392552	0.745	0.745	0.531587	no	MARCKS	no	no
NAMPT	1.68205e-05	0.131795	0.303	0.183	0.544161	no	NAMPT	no	no
TNIP1	1.70166e-05	0.103721	0.149	0.068	0.550505	no	TNIP1	no	no
NSD3	1.70365e-05	0.103206	0.379	0.233	0.551148	no	NSD3	yes	no
MLST8	1.73837e-05	0.117687	0.382	0.237	0.562382	no	MLST8	no	no
MOB4	1.74752e-05	0.090496	0.49	0.318	0.56534	no	MOB4	no	no
MTCH2	1.75412e-05	0.161359	0.6	0.425	0.567477	no	MTCH2	no	no
MYCL	1.7564e-05	0.0932425	0.133	0.057	0.568213	no	MYCL	no	no
CDC42SE1	1.75702e-05	0.107416	0.329	0.192	0.568413	no	CDC42SE1	no	no
TMEM191C	1.77286e-05	0.0546759	0.06	0.014	0.573537	no	TMEM191C	no	no
GABRP	1.78142e-05	0.0939309	0.041	0.006	0.576306	no	GABRP	no	no
SULF2	1.78638e-05	0.0678113	0.133	0.057	0.577913	no	SULF2	no	no
RNF43	1.79463e-05	0.0602658	0.078	0.024	0.580582	no	RNF43	no	no
RAB5A	1.83868e-05	0.13359	0.322	0.192	0.594832	no	RAB5A	no	no
PMM1	1.85049e-05	0.0866593	0.189	0.095	0.598652	no	PMM1	no	no
ZYX	1.88243e-05	0.0953391	0.2	0.102	0.608986	no	ZYX	no	no
LYPLA2	1.88702e-05	0.172221	0.51	0.358	0.610469	no	LYPLA2	no	no
SPINT1	1.89962e-05	0.138914	0.345	0.215	0.614547	no	SPINT1	no	no
ENOPH1	1.92694e-05	0.123114	0.352	0.218	0.623385	no	ENOPH1	no	no
SLC7A5	1.92907e-05	0.110028	0.106	0.04	0.624075	no	SLC7A5	no	no
SH2D4A	1.94297e-05	0.135972	0.145	0.067	0.628571	no	SH2D4A	no	no
CSRP1	1.96625e-05	0.109406	0.301	0.18	0.636101	no	CSRP1	no	no
RGL2	1.98358e-05	0.0700744	0.218	0.114	0.641709	no	RGL2	no	no
MFGE8	2.00508e-05	0.133068	0.446	0.283	0.648664	no	MFGE8	no	no
DUSP14	2.01203e-05	0.137069	0.193	0.099	0.650913	no	DUSP14	no	no
SNX12	2.02406e-05	0.0897546	0.278	0.158	0.654804	no	SNX12	no	no
RNF145	2.04098e-05	0.146088	0.4	0.257	0.660277	no	RNF145	no	no
ALAD	2.1561e-05	0.0820376	0.103	0.039	0.697519	no	ALAD	no	no
ADAMTS12	2.15711e-05	0.07103	0.067	0.018	0.697846	no	ADAMTS12	no	no
GGPS1	2.16077e-05	0.141371	0.324	0.198	0.699031	no	GGPS1	no	no
SNAP47	2.16825e-05	0.0899837	0.175	0.086	0.701451	no	SNAP47	no	no
TMEM79	2.19379e-05	0.0503364	0.083	0.026	0.709714	no	TMEM79	no	no
VASP	2.24986e-05	0.160845	0.248	0.142	0.727851	no	VASP	no	no
LAPTM4A	2.26658e-05	0.218726	0.795	0.658	0.73326	no	LAPTM4A	no	no
TEF	2.27701e-05	0.0708263	0.053	0.011	0.736635	no	TEF	no	no
TARBP2	2.3956e-05	0.117568	0.267	0.153	0.775002	no	TARBP2	no	no
RRS1	2.39991e-05	0.123818	0.198	0.103	0.776396	no	RRS1	no	no
NIPSNAP2	2.41899e-05	0.117571	0.382	0.241	0.782567	no	NIPSNAP2	no	no
DVL2	2.4525e-05	0.110372	0.253	0.145	0.793409	no	DVL2	no	no
ADAMTS18	2.49084e-05	0.0726165	0.067	0.018	0.805812	no	ADAMTS18	no	no
ETHE1	2.51296e-05	0.0837762	0.28	0.16	0.812968	no	ETHE1	no	no
COL5A2	2.5709e-05	0.24532	0.161	0.079	0.831711	no	COL5A2	no	no
VAMP8	2.59586e-05	0.190619	0.508	0.36	0.839785	no	VAMP8	no	no
SRSF8	2.61327e-05	0.0907305	0.299	0.173	0.845418	no	SRSF8	no	no
RARB	2.62789e-05	0.118642	0.103	0.04	0.850147	no	RARB	no	no
DLK2	2.63243e-05	0.0576746	0.037	0.004	0.851619	no	DLK2	no	no
EEF2	2.74984e-05	0.15649	0.989	0.947	0.889602	no	EEF2	no	no
AC103591.3	2.79094e-05	0.0316166	0.037	0.004	0.902897	no	AC103591.3	no	no
ARL4D	2.79459e-05	0.13096	0.147	0.07	0.904077	no	ARL4D	no	no
RAB40C	2.80261e-05	0.0904099	0.11	0.045	0.906671	no	RAB40C	no	no
ANXA7	2.86353e-05	0.115698	0.333	0.202	0.926382	no	ANXA7	no	no
RAB1A	3.06812e-05	0.182801	0.582	0.428	0.992569	no	RAB1A	no	no
CTDSPL	3.07833e-05	0.0821081	0.154	0.073	0.99587	no	CTDSPL	no	no
PPDPF	3.08433e-05	0.198806	0.959	0.87	0.99781	no	PPDPF	no	no
TEX10	3.1189e-05	0.14054	0.205	0.11	1	no	TEX10	no	no
LDHA	3.25699e-05	0.223028	0.949	0.869	1	no	LDHA	no	no
ATP6V1H	3.31512e-05	0.125446	0.255	0.149	1	no	ATP6V1H	no	no
BAIAP2	3.35231e-05	0.115604	0.129	0.057	1	no	BAIAP2	no	no
SMIM3	3.36546e-05	0.0965574	0.138	0.063	1	no	SMIM3	no	no
AXIN2	3.36928e-05	0.0898	0.083	0.028	1	no	AXIN2	no	no
VGLL2	3.38924e-05	0.0960771	0.078	0.025	1	no	VGLL2	no	no
UGCG	3.39397e-05	0.0852801	0.103	0.04	1	no	UGCG	no	no
TP73	3.45516e-05	0.0510112	0.046	0.008	1	no	TP73	no	no
RPS21	3.48021e-05	-0.17254	1	1	1	no	RPS21	no	no
RPL4	3.48437e-05	0.133974	1	0.997	1	no	RPL4	no	no
IKZF2	3.51925e-05	0.0686719	0.078	0.025	1	no	IKZF2	no	no
AC011603.2	3.52575e-05	0.140558	0.338	0.213	1	no	AC011603.2	no	no
FERMT1	3.52694e-05	0.0819543	0.189	0.096	1	no	FERMT1	no	no
AIG1	3.5883e-05	0.128078	0.26	0.152	1	no	AIG1	no	no
C12orf57	3.63521e-05	-0.256407	0.809	0.791	1	no	C12orf57	no	no
FEZ2	3.64424e-05	0.110624	0.338	0.209	1	no	FEZ2	no	no
DLST	3.65075e-05	0.104286	0.225	0.124	1	no	DLST	no	no
HAAO	3.69051e-05	0.0741087	0.06	0.015	1	no	HAAO	no	no
FLRT3	3.70366e-05	0.0756289	0.214	0.114	1	no	FLRT3	no	no
SLC39A1	3.70714e-05	0.136346	0.402	0.264	1	no	SLC39A1	no	no
RHOD	3.76991e-05	0.0966121	0.17	0.085	1	no	RHOD	no	no
RBM7	3.78127e-05	0.102193	0.372	0.233	1	no	RBM7	no	no
NUTM2B-AS1	3.85516e-05	0.0736616	0.221	0.119	1	no	NUTM2B-AS1	no	no
PES1	3.86113e-05	0.105134	0.326	0.202	1	no	PES1	no	no
SLC35B3	3.89164e-05	0.111225	0.209	0.113	1	no	SLC35B3	yes	no
FBXO44	3.92888e-05	0.0800332	0.087	0.031	1	no	FBXO44	no	no
PDLIM7	4.05218e-05	0.129749	0.563	0.384	1	no	PDLIM7	no	no
PFKFB4	4.10722e-05	0.0667693	0.083	0.028	1	no	PFKFB4	no	no
BOP1	4.12125e-05	0.0806235	0.207	0.112	1	no	BOP1	no	no
SCD5	4.16417e-05	0.0877585	0.166	0.082	1	no	SCD5	no	no
OLFML3	4.19919e-05	0.0833276	0.133	0.06	1	no	OLFML3	no	no
DLD	4.22656e-05	0.122454	0.368	0.241	1	no	DLD	no	no
SLC19A2	4.28891e-05	0.0250989	0.039	0.006	1	no	SLC19A2	no	no
TIMM22	4.35503e-05	0.116811	0.317	0.192	1	no	TIMM22	no	no
MOV10	4.37729e-05	0.0704777	0.103	0.04	1	no	MOV10	no	no
YIPF2	4.44805e-05	0.0802146	0.262	0.151	1	no	YIPF2	no	no
DSG2	4.51199e-05	0.0709072	0.124	0.054	1	no	DSG2	no	no
CPVL	4.54294e-05	0.0867009	0.17	0.085	1	no	CPVL	no	no
AKAP8	4.58675e-05	0.0865181	0.145	0.068	1	no	AKAP8	no	no
ZFAS1	4.62419e-05	0.173723	0.989	0.951	1	no	ZFAS1	no	no
FLOT1	4.62863e-05	0.123867	0.382	0.245	1	no	FLOT1	no	no
TSR1	4.71895e-05	0.120232	0.255	0.148	1	no	TSR1	no	no
CHST12	4.74144e-05	0.0661486	0.136	0.061	1	no	CHST12	no	no
TPST2	4.83022e-05	0.0999751	0.138	0.064	1	no	TPST2	no	no
WNT3	4.85253e-05	0.0858678	0.051	0.011	1	no	WNT3	yes	yes
GNB1L	4.99788e-05	0.106097	0.131	0.06	1	no	GNB1L	no	no
ATF3	5.00775e-05	0.119032	0.108	0.045	1	no	ATF3	no	no
F2R	5.15342e-05	0.0722053	0.145	0.068	1	no	F2R	no	no
SEPTIN8	5.21835e-05	0.0970974	0.131	0.06	1	no	SEPTIN8	no	no
RBFOX2	5.32224e-05	0.11536	0.361	0.232	1	no	RBFOX2	no	no
SESN3	5.34853e-05	0.0999079	0.237	0.134	1	no	SESN3	no	no
USP46	5.35653e-05	0.106732	0.221	0.12	1	no	USP46	no	no
WTAP	5.36622e-05	0.162227	0.508	0.353	1	no	WTAP	no	no
MVD	5.39432e-05	0.168986	0.287	0.18	1	no	MVD	no	no
NTF4	5.40731e-05	0.0985223	0.147	0.07	1	no	NTF4	no	no
MTMR2	5.44693e-05	0.0904497	0.193	0.103	1	no	MTMR2	no	no
GANAB	5.44917e-05	0.101162	0.251	0.146	1	no	GANAB	no	no
ZC3H11A	5.53889e-05	0.0825473	0.177	0.091	1	no	ZC3H11A	no	no
NMT1	5.58733e-05	0.154295	0.522	0.364	1	no	NMT1	no	no
CALD1	5.66228e-05	0.150666	0.729	0.57	1	no	CALD1	no	no
SEC31A	5.68043e-05	0.0918979	0.232	0.132	1	no	SEC31A	no	no
BCAT1	5.68187e-05	0.135107	0.31	0.192	1	no	BCAT1	no	no
MAD2L2	5.69033e-05	0.11842	0.651	0.467	1	no	MAD2L2	no	no
LRRC1	5.73436e-05	0.0365188	0.172	0.086	1	no	LRRC1	no	no
NADSYN1	5.81661e-05	0.0856679	0.099	0.039	1	no	NADSYN1	no	no
TJP1	5.82464e-05	0.122335	0.303	0.185	1	no	TJP1	no	no
NLRP1	5.87732e-05	0.112035	0.17	0.086	1	no	NLRP1	no	no
SF3A2	5.90509e-05	0.118331	0.317	0.198	1	no	SF3A2	yes	no
IRF2BPL	5.92811e-05	0.0879893	0.108	0.045	1	no	IRF2BPL	no	no
TMX2	5.98264e-05	0.091097	0.338	0.211	1	no	TMX2	no	no
RSRP1	6.03209e-05	0.0795263	0.345	0.215	1	no	RSRP1	no	no
AC109322.1	6.08611e-05	0.044072	0.034	0.004	1	no	AC109322.1	no	no
PKP3	6.21876e-05	0.06008	0.129	0.057	1	no	PKP3	no	no
ZC3H18	6.25444e-05	0.0497746	0.209	0.112	1	no	ZC3H18	no	no
BRCC3	6.33054e-05	0.0761626	0.149	0.073	1	no	BRCC3	no	no
RPL36	6.34247e-05	0.0995274	1	0.999	1	no	RPL36	no	no
HIST1H3D	6.43997e-05	-0.316835	0.032	0.093	1	no	HIST1H3D	no	no
RNF187	6.51266e-05	0.103843	0.432	0.289	1	no	RNF187	no	no
SVIL	6.60256e-05	0.147844	0.257	0.155	1	no	SVIL	no	no
RREB1	6.68601e-05	0.105198	0.057	0.015	1	no	RREB1	no	no
PTPRZ1	6.72694e-05	-0.2514	0.037	0.099	1	no	PTPRZ1	no	no
DNAJC5	6.73126e-05	0.0570585	0.076	0.025	1	no	DNAJC5	no	no
NFKBIA	6.75162e-05	0.118594	0.292	0.18	1	no	NFKBIA	no	no
CIZ1	6.77375e-05	0.090939	0.145	0.07	1	no	CIZ1	no	no
ZNF146	6.85002e-05	0.0785856	0.255	0.145	1	no	ZNF146	no	no
FAM210A	6.90328e-05	0.0781426	0.168	0.085	1	no	FAM210A	no	no
STXBP2	6.98601e-05	0.075098	0.234	0.134	1	no	STXBP2	no	no
PIP4P1	6.99692e-05	0.101514	0.184	0.098	1	no	PIP4P1	no	no
CRNDE	7.12377e-05	0.152694	0.453	0.303	1	no	CRNDE	no	no
RGS10	7.20964e-05	0.101602	0.168	0.085	1	no	RGS10	no	no
IGFBP6	7.48309e-05	0.230839	0.133	0.064	1	no	IGFBP6	no	no
ANKRD27	7.49751e-05	0.0721065	0.057	0.015	1	no	ANKRD27	yes	yes
MYL12A	7.52828e-05	0.196779	0.793	0.653	1	no	MYL12A	no	no
CTNNA1	7.58883e-05	0.0800923	0.513	0.343	1	no	CTNNA1	no	no
UNC119	7.60152e-05	0.0981775	0.303	0.183	1	no	UNC119	no	no
PNPLA2	7.95483e-05	0.0763356	0.117	0.052	1	no	PNPLA2	no	no
CCDC148	7.98772e-05	0.0593669	0.057	0.015	1	no	CCDC148	no	no
CLDN6	7.99464e-05	0.239072	0.745	0.637	1	no	CLDN6	no	no
IMPDH1	8.00749e-05	0.0776055	0.156	0.078	1	no	IMPDH1	no	no
PHLDA1	8.08317e-05	0.176863	0.434	0.308	1	no	PHLDA1	no	no
HDAC3	8.09898e-05	0.0912901	0.389	0.251	1	no	HDAC3	no	no
VAMP3	8.18571e-05	0.0937476	0.303	0.187	1	no	VAMP3	no	no
RPL30	8.23373e-05	-0.095697	1	1	1	no	RPL30	no	no
WDR1	8.27384e-05	0.113231	0.425	0.278	1	no	WDR1	no	no
FDFT1	8.38046e-05	0.168866	0.736	0.552	1	no	FDFT1	no	no
TSEN2	8.40597e-05	0.0888704	0.149	0.074	1	no	TSEN2	no	no
FAM110C	8.50848e-05	0.0425571	0.03	0.003	1	no	FAM110C	no	no
UBE2D1	8.54095e-05	0.104557	0.331	0.212	1	no	UBE2D1	no	no
MARCKSL1	8.63713e-05	0.132381	0.995	0.974	1	no	MARCKSL1	no	no
KLF6	8.66628e-05	0.0534233	0.271	0.159	1	no	KLF6	no	no
BARX2	8.84373e-05	0.0423274	0.03	0.003	1	no	BARX2	no	no
PRTG	9.12507e-05	0.116668	0.315	0.201	1	no	PRTG	no	no
CLASRP	9.16319e-05	0.0834676	0.166	0.085	1	no	CLASRP	no	no
MYL12B	9.29269e-05	0.197944	0.883	0.787	1	no	MYL12B	no	no
DCTN1	9.46882e-05	0.0840058	0.205	0.113	1	no	DCTN1	no	no
PDGFA	9.49619e-05	0.108254	0.152	0.077	1	no	PDGFA	no	no
EXOSC7	9.51807e-05	0.123878	0.474	0.319	1	no	EXOSC7	no	no
RBMS1	9.61277e-05	0.128707	0.407	0.272	1	no	RBMS1	no	no
SORBS3	9.66467e-05	0.0720093	0.241	0.138	1	no	SORBS3	no	no
ADI1	9.75383e-05	0.150871	0.467	0.318	1	no	ADI1	no	no
LRRC23	9.76793e-05	0.085966	0.106	0.045	1	no	LRRC23	no	no
CNMD	9.93571e-05	-0.305551	0.071	0.142	1	no	CNMD	no	no
HDHD5	0.000100488	0.0660532	0.31	0.192	1	no	HDHD5	no	no
LSM14A	0.000101161	0.159548	0.607	0.445	1	no	LSM14A	no	no
ERBB2	0.00010126	0.06094	0.11	0.047	1	no	ERBB2	no	no
DNAJB6	0.000101426	0.123752	0.669	0.502	1	no	DNAJB6	no	no
AP2A1	0.000102628	0.0654157	0.191	0.102	1	no	AP2A1	no	no
STC2	0.000102957	0.0962864	0.122	0.056	1	no	STC2	no	no
VPS26A	0.000103026	0.0430722	0.453	0.287	1	no	VPS26A	no	no
SWAP70	0.000103187	0.0665112	0.126	0.059	1	no	SWAP70	no	no
PTGES2	0.000104296	0.106775	0.257	0.155	1	no	PTGES2	no	no
MMP14	0.000104315	0.0614804	0.108	0.046	1	no	MMP14	no	no
NOB1	0.000107578	0.102288	0.386	0.251	1	no	NOB1	no	no
TOMM34	0.000110748	0.136861	0.343	0.225	1	no	TOMM34	no	no
ATG12	0.000111129	0.129395	0.4	0.266	1	no	ATG12	no	no
HBP1	0.000111908	0.0779671	0.23	0.131	1	no	HBP1	no	no
SPATA2L	0.000112462	0.0525813	0.048	0.011	1	no	SPATA2L	no	no
TUBB3	0.000112871	-0.498113	0.138	0.215	1	no	TUBB3	no	no
SQSTM1	0.000113373	0.0348853	0.193	0.102	1	no	SQSTM1	no	no
PLEKHN1	0.000113387	0.0741893	0.099	0.04	1	no	PLEKHN1	no	no
EHD4	0.000113999	0.0734673	0.087	0.033	1	no	EHD4	no	no
SMPDL3A	0.000114493	0.0480298	0.143	0.068	1	no	SMPDL3A	no	no
PRSS16	0.000117311	0.0653954	0.071	0.024	1	no	PRSS16	no	no
SSU72	0.000119373	0.160722	0.586	0.423	1	no	SSU72	no	no
GIPC1	0.000120628	0.101802	0.31	0.194	1	no	GIPC1	no	no
HIST1H1B	0.000120825	-0.504609	0.113	0.192	1	no	HIST1H1B	no	no
RPS3A	0.000123245	-0.0822727	1	1	1	no	RPS3A	no	no
COX11	0.000123315	0.111777	0.375	0.245	1	no	COX11	yes	no
NPNT	0.000124208	0.0573718	0.051	0.013	1	no	NPNT	no	no
NCK1	0.000126124	0.0382979	0.218	0.121	1	no	NCK1	no	no
RUVBL2	0.000126217	0.124837	0.474	0.324	1	no	RUVBL2	no	no
STAU2	0.000128154	0.106881	0.313	0.199	1	no	STAU2	no	no
RNF113A	0.000128314	0.103763	0.198	0.11	1	no	RNF113A	no	no
GPX4	0.000128763	-0.22224	0.871	0.863	1	no	GPX4	no	no
RAB11B	0.000128969	0.125206	0.575	0.423	1	no	RAB11B	no	no
CTNND1	0.000129568	0.0463679	0.237	0.134	1	no	CTNND1	no	no
DDR1	0.000130782	0.0536874	0.186	0.099	1	no	DDR1	no	no
NOP2	0.000131311	0.0880642	0.131	0.063	1	no	NOP2	no	no
JUP	0.000132373	0.101007	0.228	0.131	1	no	JUP	no	no
PRDX2	0.000132785	-0.16788	0.979	0.982	1	no	PRDX2	no	no
SLC25A24	0.000133642	0.0816076	0.308	0.192	1	no	SLC25A24	no	no
ATP5PD	0.000134586	-0.31037	0.637	0.66	1	no	ATP5PD	no	no
RPS27	0.000134973	0.100372	1	1	1	no	RPS27	no	no
RAP1A	0.000136578	0.0734616	0.257	0.155	1	no	RAP1A	no	no
MTREX	0.000136697	0.0849199	0.257	0.153	1	no	MTREX	no	no
ZNF331	0.000138532	0.05608	0.152	0.075	1	no	ZNF331	no	no
MAVS	0.000138784	0.106732	0.101	0.043	1	no	MAVS	no	no
BET1	0.000139889	0.0787064	0.379	0.243	1	no	BET1	no	no
SESN1	0.00014319	0.0762617	0.106	0.046	1	no	SESN1	no	no
NKIRAS2	0.000143428	0.109144	0.382	0.252	1	no	NKIRAS2	no	no
ZBED5-AS1	0.000143553	0.0752418	0.108	0.047	1	no	ZBED5-AS1	no	no
RANBP17	0.00014502	0.0901473	0.113	0.05	1	no	RANBP17	no	no
LRRC42	0.000145378	0.0843335	0.31	0.195	1	no	LRRC42	no	no
PGM1	0.000145773	0.0875303	0.26	0.156	1	no	PGM1	no	no
RPS17	0.000145801	0.100538	1	1	1	no	RPS17	no	no
ADAMTSL4	0.000146586	0.0431078	0.053	0.014	1	no	ADAMTSL4	no	no
CNN2	0.000148059	0.147532	0.692	0.538	1	no	CNN2	no	no
HEBP1	0.000148589	0.158801	0.375	0.252	1	no	HEBP1	no	no
SNAP23	0.000148781	0.0902215	0.294	0.18	1	no	SNAP23	no	no
MGAT1	0.000149027	0.022391	0.152	0.075	1	no	MGAT1	no	no
SUOX	0.000150597	0.0601226	0.055	0.015	1	no	SUOX	yes	yes
MORN3	0.000152205	0.057072	0.041	0.008	1	no	MORN3	no	no
FKBP8	0.000156314	0.200342	0.644	0.509	1	no	FKBP8	no	no
CUTA	0.000157055	-0.19999	0.903	0.877	1	no	CUTA	no	no
GABPB1	0.000157206	0.100768	0.366	0.238	1	no	GABPB1	no	no
CD9	0.000158032	0.0926523	0.143	0.071	1	no	CD9	no	no
CDV3	0.000158072	0.137514	0.352	0.227	1	no	CDV3	no	no
RP11-834C11.4	0.000158219	0.186006	0.193	0.112	1	no	RP11-834C11.4	no	no
RFT1	0.000160087	0.0795136	0.124	0.059	1	no	RFT1	no	no
SOCS1	0.00016033	0.0512706	0.11	0.049	1	no	SOCS1	no	no
GLUL	0.000161142	0.143137	0.653	0.488	1	no	GLUL	no	no
TSPAN4	0.00016506	0.0711028	0.313	0.195	1	no	TSPAN4	no	no
COL26A1	0.00016535	0.112994	0.274	0.172	1	no	COL26A1	no	no
FAM210B	0.00016708	0.112681	0.393	0.261	1	no	FAM210B	no	no
RAC1	0.000167665	0.117262	0.931	0.854	1	no	RAC1	no	no
RAMAC	0.000168799	0.13889	0.398	0.265	1	no	RAMAC	no	no
HTRA1	0.000169504	0.0705062	0.06	0.018	1	no	HTRA1	no	no
SCMH1	0.000170287	0.0786067	0.094	0.039	1	no	SCMH1	no	no
ZNF710	0.000175612	0.0619908	0.044	0.01	1	no	ZNF710	no	no
STT3A	0.00017587	0.0871802	0.175	0.095	1	no	STT3A	no	no
RICTOR	0.000177481	0.0668884	0.122	0.057	1	no	RICTOR	no	no
APLP2	0.000180509	0.026974	0.474	0.322	1	no	APLP2	no	no
H1F0	0.000182411	0.133028	0.726	0.55	1	no	H1F0	no	no
DCHS1	0.00018345	0.0541126	0.06	0.018	1	no	DCHS1	no	no
RNF181	0.000183914	0.164116	0.743	0.563	1	no	RNF181	no	no
AKAP17A	0.000184418	0.066643	0.161	0.084	1	no	AKAP17A	no	no
GTF2E1	0.000184435	0.0612263	0.124	0.059	1	no	GTF2E1	no	no
MUC15	0.000186316	0.112074	0.133	0.066	1	no	MUC15	no	no
EIF4H	0.000187478	0.11529	0.694	0.509	1	no	EIF4H	no	no
FAM122A	0.000188131	0.0656594	0.184	0.1	1	no	FAM122A	no	no
SLC9A1	0.00018847	0.0489751	0.044	0.01	1	no	SLC9A1	no	no
IFT43	0.00018858	0.0920013	0.363	0.24	1	no	IFT43	no	no
PPM1B	0.00018861	0.0879905	0.186	0.103	1	no	PPM1B	no	no
PI4KB	0.000189148	0.0803961	0.129	0.061	1	no	PI4KB	no	no
UNC5C	0.000189536	0.054326	0.044	0.01	1	no	UNC5C	no	no
ELAVL1	0.000191957	0.161905	0.662	0.503	1	no	ELAVL1	no	no
RBM14	0.000193061	0.0721148	0.333	0.211	1	no	RBM14	no	no
FEM1C	0.000193676	0.0651212	0.071	0.025	1	no	FEM1C	no	no
RIPK4	0.000194155	0.0778325	0.08	0.031	1	no	RIPK4	no	no
ZFP42	0.000195281	0.0858174	0.08	0.031	1	no	ZFP42	no	no
AHNAK	0.000196995	0.08437	0.069	0.024	1	no	AHNAK	no	no
FADS2	0.000197516	0.0935174	0.382	0.252	1	no	FADS2	no	no
ARHGAP27	0.000197617	0.0420035	0.034	0.006	1	no	ARHGAP27	no	no
TSPAN12	0.000197704	0.0394584	0.154	0.079	1	no	TSPAN12	no	no
MYCBP2	0.00020309	0.078256	0.154	0.079	1	no	MYCBP2	no	no
SDC2	0.00020324	0.107947	0.497	0.339	1	no	SDC2	no	no
LBR	0.000203444	0.0708711	0.391	0.258	1	no	LBR	no	no
KRTCAP2	0.000204322	-0.332811	0.49	0.519	1	no	KRTCAP2	no	no
PWWP2A	0.000205306	0.0647684	0.186	0.102	1	no	PWWP2A	no	no
RPL7	0.000206235	0.103266	1	0.999	1	no	RPL7	no	no
DDX50	0.000206304	0.09328	0.437	0.303	1	no	DDX50	no	no
RIOK1	0.000206491	0.114426	0.172	0.095	1	no	RIOK1	no	no
ATG9A	0.000207403	0.052355	0.085	0.033	1	no	ATG9A	no	no
PSMD9	0.000208132	0.0849013	0.338	0.216	1	no	PSMD9	no	no
POMT1	0.000210347	0.0616831	0.078	0.029	1	no	POMT1	no	no
TACO1	0.000210554	0.0588905	0.147	0.075	1	no	TACO1	yes	yes
RNF6	0.000211293	0.0768223	0.085	0.033	1	no	RNF6	no	no
DNM2	0.000215266	0.0892294	0.129	0.063	1	no	DNM2	no	no
TMSB10	0.000217922	0.105941	0.998	0.997	1	no	TMSB10	no	no
CCDC174	0.000218149	0.0683095	0.184	0.1	1	no	CCDC174	no	no
CRIP3	0.000220073	0.0500935	0.046	0.011	1	no	CRIP3	no	no
RARG	0.000220617	0.0336087	0.094	0.039	1	no	RARG	no	no
PRAG1	0.000221887	0.0491767	0.076	0.028	1	no	PRAG1	no	no
PYM1	0.000222699	0.0884025	0.372	0.247	1	no	PYM1	yes	no
HIGD1A	0.000224433	0.104289	0.437	0.294	1	no	HIGD1A	no	no
ANAPC10	0.000224502	0.0973144	0.276	0.17	1	no	ANAPC10	no	no
ADSS	0.000225181	0.111615	0.393	0.264	1	no	ADSS	no	no
TSPAN2	0.000228757	0.0804718	0.138	0.07	1	no	TSPAN2	no	no
EPS8L2	0.000229943	0.134594	0.177	0.099	1	no	EPS8L2	no	no
THOC6	0.000230188	0.0807631	0.405	0.268	1	no	THOC6	no	no
NNAT	0.000233895	-0.282574	0.577	0.605	1	no	NNAT	no	no
TRAIP	0.000236	0.0470688	0.136	0.067	1	no	TRAIP	no	no
BEX4	0.000236011	0.093063	0.653	0.481	1	no	BEX4	no	no
REEP5	0.000239415	0.0898832	0.313	0.199	1	no	REEP5	no	no
CAMK2G	0.000241166	0.0875688	0.154	0.081	1	no	CAMK2G	no	no
C7orf26	0.000241851	0.0657945	0.113	0.052	1	no	C7orf26	no	no
H3F3B	0.000242579	0.116496	0.998	0.994	1	no	H3F3B	no	no
MSX2	0.000242786	0.116977	0.297	0.187	1	no	MSX2	no	no
GLRB	0.000242876	0.037993	0.071	0.025	1	no	GLRB	no	no
SFT2D1	0.000245087	0.0830705	0.347	0.222	1	no	SFT2D1	no	no
DSP	0.000248949	0.0915414	0.276	0.172	1	no	DSP	no	no
FOXI2	0.00025251	0.0673842	0.048	0.013	1	no	FOXI2	no	no
IQGAP1	0.000253229	0.118417	0.108	0.05	1	no	IQGAP1	no	no
NUDT11	0.000255676	0.0947612	0.283	0.177	1	no	NUDT11	no	no
RPL3	0.000258108	0.0892542	1	1	1	no	RPL3	no	no
APH1A	0.000258162	0.0631209	0.531	0.361	1	no	APH1A	no	no
PPP1R3B	0.00026091	0.0828131	0.106	0.047	1	no	PPP1R3B	no	no
ECHDC2	0.000261724	0.101077	0.159	0.085	1	no	ECHDC2	no	no
UPK2	0.000263165	0.0428479	0.037	0.007	1	no	UPK2	no	no
PIGC	0.00026515	0.0777104	0.313	0.197	1	no	PIGC	no	no
RCL1	0.000265791	0.0618548	0.101	0.045	1	no	RCL1	no	no
C5	0.000267295	0.0559278	0.051	0.014	1	no	C5	no	no
BAZ1A	0.000268581	0.0819807	0.354	0.236	1	no	BAZ1A	no	no
CENPW	0.000269332	0.24047	0.676	0.543	1	no	CENPW	no	no
PITPNB	0.000270799	0.0703625	0.343	0.218	1	no	PITPNB	no	no
B3GNT4	0.000270833	0.024114	0.018	0	1	no	B3GNT4	no	no
DCAF15	0.000274316	0.07081	0.126	0.061	1	no	DCAF15	no	no
ID2	0.000278524	0.167041	0.834	0.718	1	no	ID2	no	no
ZNF566	0.000285187	0.0812254	0.09	0.038	1	no	ZNF566	no	no
AC002454.1	0.000285608	0.0775385	0.163	0.088	1	no	AC002454.1	no	no
SDHAF1	0.000285789	0.0520712	0.189	0.105	1	no	SDHAF1	no	no
UTP25	0.000286191	0.0874103	0.09	0.038	1	no	UTP25	yes	yes
CIR1	0.00028654	0.113103	0.497	0.358	1	no	CIR1	no	no
FABP5	0.000290734	-0.363508	0.816	0.819	1	no	FABP5	no	no
PPP2R5E	0.000293296	0.0862806	0.303	0.19	1	no	PPP2R5E	no	no
PCNP	0.000293578	0.136656	0.646	0.473	1	no	PCNP	no	no
FAM3C	0.000293939	0.0567468	0.28	0.174	1	no	FAM3C	no	no
C15orf41	0.000294146	0.088149	0.133	0.068	1	no	C15orf41	no	no
RABEP2	0.000294527	0.0765979	0.092	0.039	1	no	RABEP2	no	no
IFT52	0.000294856	0.0878049	0.352	0.23	1	no	IFT52	no	no
PPP2R1A	0.00029773	0.16733	0.747	0.614	1	no	PPP2R1A	no	no
RNPEP	0.000297883	0.130288	0.267	0.169	1	no	RNPEP	no	no
ISOC2	0.000298528	0.0924069	0.37	0.248	1	no	ISOC2	no	no
H2AFZ	0.000300421	-0.197658	0.979	0.967	1	no	H2AFZ	no	no
TANC1	0.000301313	0.0693416	0.055	0.017	1	no	TANC1	no	no
SOX10	0.000302295	-0.163028	0.018	0.064	1	no	SOX10	no	no
AC093157.1	0.000302678	0.0486921	0.161	0.085	1	no	AC093157.1	no	no
EPB41L5	0.000303907	0.0702885	0.094	0.04	1	no	EPB41L5	no	no
APOBEC3C	0.000305362	0.0822244	0.09	0.038	1	no	APOBEC3C	no	no
COL18A1	0.000305665	0.0829881	0.274	0.173	1	no	COL18A1	no	no
NUDT19	0.00030723	0.0710238	0.057	0.018	1	no	NUDT19	yes	yes
ATP6V0C	0.000310411	-0.233334	0.062	0.13	1	no	ATP6V0C	no	no
CST6	0.000310441	0.0388378	0.03	0.004	1	no	CST6	no	no
A4GALT	0.000313689	0.0379903	0.03	0.004	1	no	A4GALT	no	no
TMEM50A	0.00031407	0.0917688	0.531	0.363	1	no	TMEM50A	no	no
FAM49A	0.000314551	0.0640894	0.064	0.022	1	no	FAM49A	yes	yes
TNFRSF12A	0.000315152	0.0318073	0.241	0.142	1	no	TNFRSF12A	no	no
WIPI1	0.000316457	0.0627515	0.055	0.017	1	no	WIPI1	no	no
PUS7L	0.000316511	0.0603015	0.228	0.135	1	no	PUS7L	no	no
SCRG1	0.000316678	-0.238327	0.057	0.12	1	no	SCRG1	no	no
HDAC10	0.00031697	0.0380298	0.03	0.004	1	no	HDAC10	no	no
COG8	0.000317511	0.0359921	0.131	0.064	1	no	COG8	no	no
ROCR	0.000317948	-0.0976644	0	0.029	1	no	ROCR	no	no
FOXE3	0.000320282	0.0342388	0.03	0.004	1	no	FOXE3	no	no
COG6	0.000320327	0.0441955	0.103	0.046	1	no	COG6	no	no
ARF5	0.000323165	0.173048	0.566	0.416	1	no	ARF5	no	no
UNC45A	0.000323242	0.0464418	0.198	0.113	1	no	UNC45A	no	no
RNF139	0.00032533	0.0876226	0.106	0.049	1	no	RNF139	no	no
CYTH2	0.000325722	0.079531	0.326	0.209	1	no	CYTH2	no	no
ADAMTS19	0.000326026	0.0516706	0.12	0.057	1	no	ADAMTS19	no	no
CAST	0.00032616	0.0890303	0.333	0.218	1	no	CAST	no	no
PSPC1	0.000326353	0.119799	0.372	0.254	1	no	PSPC1	no	no
PTPRF	0.000329946	0.142142	0.228	0.139	1	no	PTPRF	no	no
LMOD1	0.000333388	0.0911891	0.057	0.018	1	no	LMOD1	no	no
MYLPF	0.000335606	0.0779425	0.076	0.029	1	no	MYLPF	no	no
TBX2-AS1	0.000336603	-0.273806	0.06	0.121	1	no	TBX2-AS1	no	no
RHOT1	0.0003433	0.024518	0.193	0.107	1	no	RHOT1	no	no
JMJD6	0.000343731	0.0497899	0.159	0.084	1	no	JMJD6	no	no
PLIN3	0.000345826	0.113143	0.338	0.226	1	no	PLIN3	no	no
PDK1	0.000346384	0.068075	0.133	0.067	1	no	PDK1	no	no
CMAS	0.000348567	0.0596289	0.31	0.198	1	no	CMAS	no	no
GATB	0.000348852	0.0794427	0.143	0.074	1	no	GATB	no	no
ARHGAP23	0.000350132	0.0212267	0.039	0.008	1	no	ARHGAP23	no	no
SLC25A17	0.000350591	0.0852749	0.168	0.092	1	no	SLC25A17	no	no
HMGA1	0.00035527	0.134996	0.989	0.969	1	no	HMGA1	no	no
SNX2	0.000355561	0.065715	0.384	0.251	1	no	SNX2	no	no
ERVK3-1	0.000355847	0.110089	0.287	0.181	1	no	ERVK3-1	no	no
COPA	0.000362871	0.0733362	0.159	0.085	1	no	COPA	no	no
DIAPH2	0.000363837	0.125303	0.097	0.043	1	no	DIAPH2	no	no
MT1E	0.000364538	0.0988123	0.163	0.089	1	no	MT1E	no	no
ACTC1	0.000365692	-0.0952746	0.103	0.047	1	no	ACTC1	no	no
ARHGDIB	0.000366185	0.0448135	0.062	0.021	1	no	ARHGDIB	no	no
GUCA1A	0.000366536	0.0448886	0.057	0.018	1	no	GUCA1A	no	no
REXO4	0.000368538	0.105579	0.366	0.247	1	no	REXO4	no	no
XPR1	0.000368756	0.0510322	0.113	0.053	1	no	XPR1	no	no
HIST1H3F	0.000368857	-0.189534	0.016	0.06	1	no	HIST1H3F	no	no
CRLS1	0.000373137	0.0594522	0.234	0.139	1	no	CRLS1	no	no
PPP1R14A	0.000373368	0.107886	0.09	0.039	1	no	PPP1R14A	no	no
SPNS1	0.000376265	0.0689047	0.234	0.141	1	no	SPNS1	no	no
RAB7A	0.000376935	0.0986618	0.554	0.396	1	no	RAB7A	no	no
ZNF467	0.000377381	0.0616032	0.069	0.025	1	no	ZNF467	no	no
SDC4	0.000377652	0.0742735	0.189	0.107	1	no	SDC4	no	no
MYLK-AS1	0.000380169	0.055275	0.074	0.028	1	no	MYLK-AS1	no	no
PLEKHJ1	0.000380782	0.134385	0.667	0.495	1	no	PLEKHJ1	yes	no
BRF1	0.000381639	0.0602601	0.074	0.028	1	no	BRF1	no	no
TRAPPC3	0.000382149	0.102409	0.421	0.293	1	no	TRAPPC3	no	no
FAIM	0.000382216	0.0646981	0.198	0.113	1	no	FAIM	no	no
C17orf58	0.000384939	0.10031	0.156	0.085	1	no	C17orf58	no	no
MTRF1L	0.00038533	0.0707934	0.177	0.099	1	no	MTRF1L	no	no
NTRK2	0.000386268	0.0991109	0.115	0.056	1	no	NTRK2	no	no
HMOX2	0.000387169	0.0990541	0.214	0.127	1	no	HMOX2	no	no
CSNK1G3	0.000387695	0.0444409	0.17	0.093	1	no	CSNK1G3	no	no
SIAH2	0.000390463	0.0457834	0.069	0.025	1	no	SIAH2	no	no
PTN	0.000390467	-0.493728	0.474	0.501	1	no	PTN	no	no
HSPG2	0.000392421	0.0520418	0.11	0.052	1	no	HSPG2	no	no
LZTS2	0.000395693	0.0842185	0.145	0.075	1	no	LZTS2	no	no
LZTFL1	0.000398074	0.0769253	0.156	0.085	1	no	LZTFL1	no	no
TNNT1	0.000399403	0.0694759	0.172	0.095	1	no	TNNT1	no	no
VAC14	0.000400178	0.0889033	0.143	0.075	1	no	VAC14	no	no
KIF3A	0.000401406	0.0557729	0.182	0.103	1	no	KIF3A	no	no
FLOT2	0.0004026	0.0439547	0.17	0.093	1	no	FLOT2	no	no
MACROD1	0.000409021	0.0694355	0.246	0.152	1	no	MACROD1	no	no
SETD7	0.000409108	0.0377465	0.041	0.01	1	no	SETD7	no	no
C5orf15	0.000410969	0.0780302	0.377	0.251	1	no	C5orf15	no	no
ASL	0.000413443	0.0526552	0.161	0.088	1	no	ASL	no	no
TMEM39A	0.000415261	0.0555774	0.129	0.064	1	no	TMEM39A	no	no
HIKESHI	0.000417787	0.1201	0.648	0.47	1	no	HIKESHI	no	no
GPAA1	0.000418833	0.0827551	0.28	0.177	1	no	GPAA1	no	no
BNIP1	0.000418862	0.0772392	0.126	0.063	1	no	BNIP1	no	no
TMEM39B	0.000420004	0.0805823	0.2	0.119	1	no	TMEM39B	no	no
PTPN14	0.000420117	0.0721377	0.099	0.045	1	no	PTPN14	no	no
CCNC	0.000420137	0.0724294	0.294	0.191	1	no	CCNC	no	no
NT5C	0.000422406	0.0830828	0.538	0.372	1	no	NT5C	no	no
RPS6KB2	0.0004232	0.0787134	0.299	0.191	1	no	RPS6KB2	no	no
TLX1	0.000427982	0.0596555	0.044	0.011	1	no	TLX1	no	no
SLAIN2	0.00042964	0.0558024	0.136	0.07	1	no	SLAIN2	no	no
POLR3D	0.000434502	0.0610768	0.317	0.205	1	no	POLR3D	no	no
CRISPLD1	0.000435033	0.161659	0.234	0.151	1	no	CRISPLD1	no	no
CTDSP2	0.000436615	0.0947794	0.154	0.085	1	no	CTDSP2	no	no
WHRN	0.00043841	0.0374989	0.032	0.006	1	no	WHRN	no	no
HMGN3	0.000439273	0.175411	0.908	0.805	1	no	HMGN3	no	no
RPL31	0.000443138	0.108125	1	1	1	no	RPL31	no	no
RPS24	0.000444664	-0.0867395	1	1	1	no	RPS24	no	no
CTPS1	0.000445836	0.130902	0.267	0.172	1	no	CTPS1	no	no
NAT14	0.000448385	0.0728767	0.195	0.113	1	no	NAT14	no	no
HNRNPA1	0.000448962	0.0889164	1	0.999	1	no	HNRNPA1	no	no
HDHD3	0.000454578	0.103334	0.179	0.102	1	no	HDHD3	no	no
ZMYND8	0.000458318	-0.0204719	0.274	0.167	1	no	ZMYND8	no	no
CRYBG2	0.000460819	0.0582079	0.117	0.057	1	no	CRYBG2	no	no
BPHL	0.00046099	0.0988665	0.297	0.197	1	no	BPHL	no	no
TMEM170A	0.000461599	0.0644339	0.283	0.177	1	no	TMEM170A	no	no
BLOC1S4	0.000464804	0.0795727	0.274	0.174	1	no	BLOC1S4	no	no
REPIN1	0.000465392	0.0618463	0.223	0.132	1	no	REPIN1	no	no
SPTY2D1	0.000467402	0.0434666	0.12	0.059	1	no	SPTY2D1	no	no
TEAD3	0.000467822	0.0517867	0.17	0.095	1	no	TEAD3	no	no
VTCN1	0.000469597	0.0392344	0.025	0.003	1	no	VTCN1	no	no
LXN	0.000470552	0.0449757	0.106	0.049	1	no	LXN	no	no
FERMT2	0.000474109	0.100993	0.253	0.159	1	no	FERMT2	no	no
DNAJC25	0.00047495	0.0497503	0.097	0.043	1	no	DNAJC25	no	no
QPRT	0.000478562	0.0789267	0.529	0.385	1	no	QPRT	no	no
SLC38A11	0.000478649	0.0687	0.046	0.013	1	no	SLC38A11	no	no
ZNF714	0.000479973	0.0768144	0.149	0.081	1	no	ZNF714	no	no
AGRN	0.000480066	0.0578155	0.145	0.077	1	no	AGRN	no	no
HSD17B10	0.000486143	0.107802	0.637	0.469	1	no	HSD17B10	no	no
FAM174A	0.000486627	0.0510349	0.097	0.043	1	no	FAM174A	no	no
PSMD13	0.000486795	0.0660017	0.57	0.4	1	no	PSMD13	no	no
WBP11	0.000488189	0.074689	0.464	0.326	1	no	WBP11	no	no
PIP4P2	0.000490941	0.080117	0.138	0.073	1	no	PIP4P2	no	no
RNF167	0.00049122	0.0612288	0.308	0.198	1	no	RNF167	no	no
TNFAIP8	0.000492461	0.0541416	0.099	0.045	1	no	TNFAIP8	no	no
PSMF1	0.000492961	0.0907269	0.395	0.269	1	no	PSMF1	no	no
LEF1	0.000493316	0.0917241	0.216	0.131	1	no	LEF1	no	no
AAAS	0.000494095	0.0926204	0.363	0.238	1	no	AAAS	no	no
OAZ2	0.000501483	0.134998	0.605	0.45	1	no	OAZ2	no	no
XRN1	0.00050238	0.0475111	0.099	0.045	1	no	XRN1	no	no
VPS37C	0.000503624	0.0802969	0.122	0.061	1	no	VPS37C	no	no
SURF4	0.000504389	0.113612	0.308	0.209	1	no	SURF4	no	no
HBZ	0.000504673	-0.177508	0.995	0.976	1	no	HBZ	no	no
AC097376.3	0.00050797	0.0508014	0.11	0.053	1	no	AC097376.3	no	no
TMEM9B	0.000510947	0.0452566	0.138	0.071	1	no	TMEM9B	no	no
SEC24A	0.000513565	0.0484187	0.046	0.013	1	no	SEC24A	no	no
CHPF	0.000513607	0.030221	0.108	0.05	1	no	CHPF	no	no
GARS	0.000513924	0.113651	0.301	0.199	1	no	GARS	no	no
SNRNP70	0.000514532	0.136615	0.763	0.591	1	no	SNRNP70	no	no
FDXR	0.000515383	0.0432814	0.138	0.071	1	no	FDXR	no	no
TFCP2	0.000517443	0.0614985	0.147	0.078	1	no	TFCP2	no	no
TMEM17	0.000518742	-0.0829087	0.005	0.038	1	no	TMEM17	no	no
MRPL19	0.000520621	0.0669254	0.451	0.314	1	no	MRPL19	no	no
RALY	0.000525497	0.115913	0.674	0.495	1	no	RALY	no	no
HPS1	0.000525618	0.0741746	0.154	0.085	1	no	HPS1	no	no
FHOD1	0.000527659	0.0782467	0.053	0.017	1	no	FHOD1	no	no
BICDL2	0.000527708	0.0577583	0.034	0.007	1	no	BICDL2	no	no
PART1	0.000527833	0.0864106	0.048	0.014	1	no	PART1	no	no
MCUB	0.000527947	0.116555	0.152	0.084	1	no	MCUB	no	no
WDR6	0.000528272	0.0799235	0.274	0.174	1	no	WDR6	no	no
MCL1	0.000528552	0.108389	0.349	0.237	1	no	MCL1	no	no
LYN	0.000529192	0.0681361	0.051	0.015	1	no	LYN	no	no
RPIA	0.000529923	0.0870727	0.29	0.185	1	no	RPIA	no	no
ZC3HC1	0.00053744	0.0869203	0.221	0.134	1	no	ZC3HC1	no	no
LASP1	0.000541871	0.0509435	0.147	0.078	1	no	LASP1	no	no
GSTM1	0.000542153	0.0488433	0.034	0.007	1	no	GSTM1	no	no
KIAA1143	0.000545575	0.0781398	0.297	0.194	1	no	KIAA1143	no	no
FAXC	0.000548066	0.0722426	0.08	0.033	1	no	FAXC	no	no
CHML	0.000548441	0.0328418	0.113	0.054	1	no	CHML	no	no
ANTKMT	0.000554072	0.0946486	0.297	0.192	1	no	ANTKMT	no	no
COMMD10	0.000554733	0.0659666	0.315	0.206	1	no	COMMD10	no	no
PPP1R10	0.000556466	0.0651952	0.232	0.141	1	no	PPP1R10	no	no
HSPH1	0.00056008	0.0338008	0.356	0.234	1	no	HSPH1	no	no
SCYL3	0.000560912	0.0773102	0.057	0.02	1	no	SCYL3	no	no
RPS12	0.000563941	-0.0789315	1	1	1	no	RPS12	no	no
USP10	0.000564663	0.0671399	0.356	0.236	1	no	USP10	no	no
CDC42EP3	0.000572937	0.0608213	0.161	0.088	1	no	CDC42EP3	no	no
DNAJC18	0.000577044	0.0816509	0.131	0.068	1	no	DNAJC18	no	no
ZNF182	0.000577136	0.0565369	0.051	0.015	1	no	ZNF182	no	no
CCDC32	0.000583048	0.0459352	0.149	0.081	1	no	CCDC32	no	no
DSC2	0.000583397	0.0309865	0.202	0.119	1	no	DSC2	no	no
HNRNPD	0.000583474	-0.375811	0.738	0.721	1	no	HNRNPD	no	no
BRWD1	0.00058469	0.0508539	0.198	0.116	1	no	BRWD1	no	no
AL627171.2	0.000584716	-0.128307	0.014	0.054	1	no	AL627171.2	no	no
KIAA0355	0.000585273	0.103606	0.193	0.114	1	no	KIAA0355	no	no
TBC1D25	0.000585643	0.0688348	0.06	0.021	1	no	TBC1D25	no	no
MED16	0.000588976	0.0658379	0.182	0.103	1	no	MED16	no	no
HTATSF1	0.000590142	0.111001	0.49	0.35	1	no	HTATSF1	no	no
LHPP	0.000590304	0.0512789	0.11	0.053	1	no	LHPP	no	no
KCNG1	0.000590784	0.0528706	0.078	0.032	1	no	KCNG1	no	no
BLVRB	0.000591227	0.0126788	0.241	0.144	1	no	BLVRB	no	no
CD59	0.000591562	0.0922137	0.462	0.325	1	no	CD59	no	no
GCH1	0.000597179	0.0646303	0.064	0.024	1	no	GCH1	no	no
TMEM54	0.000597432	0.0684598	0.23	0.138	1	no	TMEM54	no	no
CHMP3	0.000598722	0.0883263	0.531	0.382	1	no	CHMP3	no	no
ARSI	0.000605135	0.0456999	0.055	0.018	1	no	ARSI	no	no
RGS16	0.000605167	0.094558	0.113	0.056	1	no	RGS16	no	no
CYB5R2	0.000605897	0.0633463	0.071	0.028	1	no	CYB5R2	no	no
TSC22D3	0.00060609	0.0575263	0.225	0.135	1	no	TSC22D3	no	no
HIPK3	0.000613214	0.0358218	0.051	0.015	1	no	HIPK3	no	no
SH3PXD2A	0.000613443	0.0603123	0.103	0.049	1	no	SH3PXD2A	no	no
HAUS7	0.000616172	0.0774588	0.209	0.126	1	no	HAUS7	no	no
CEP85L	0.000620823	0.0445876	0.085	0.036	1	no	CEP85L	no	no
RPS5	0.00062646	0.0848682	1	0.999	1	no	RPS5	no	no
DDX1	0.000631815	0.106188	0.589	0.448	1	no	DDX1	yes	yes
NUDCD3	0.000632992	0.0288618	0.205	0.12	1	no	NUDCD3	no	no
PXN	0.000634206	0.0738901	0.149	0.081	1	no	PXN	no	no
CDH1	0.00063447	0.138911	0.136	0.073	1	no	CDH1	no	no
CD2AP	0.000637147	0.0700939	0.122	0.061	1	no	CD2AP	no	no
TMEM154	0.000637191	0.0232748	0.021	0.001	1	no	TMEM154	no	no
TRADD	0.000637191	0.0210341	0.021	0.001	1	no	TRADD	no	no
CBR4	0.000638182	0.0244845	0.271	0.167	1	no	CBR4	no	no
ABHD8	0.000642857	0.0929132	0.126	0.066	1	no	ABHD8	no	no
RAD23A	0.000642897	0.111494	0.561	0.411	1	no	RAD23A	no	no
ITSN2	0.000643687	0.0511614	0.062	0.022	1	no	ITSN2	no	no
ATXN1L	0.000644256	0.0464479	0.037	0.008	1	no	ATXN1L	no	no
EDEM2	0.000644256	0.0680408	0.101	0.047	1	no	EDEM2	no	no
ARHGAP22	0.000644887	0.0605488	0.06	0.021	1	no	ARHGAP22	no	no
BHLHE40	0.000645901	0.055715	0.069	0.026	1	no	BHLHE40	no	no
RPRD1A	0.000649008	0.0561922	0.232	0.142	1	no	RPRD1A	no	no
ARHGEF35	0.000649517	0.0514363	0.078	0.032	1	no	ARHGEF35	no	no
FDX1	0.000650534	0.0925058	0.317	0.211	1	no	FDX1	no	no
FDPS	0.000651549	0.139644	0.791	0.635	1	no	FDPS	no	no
STK26	0.000651902	0.122764	0.202	0.123	1	no	STK26	no	no
TMEM135	0.000654206	0.0647026	0.097	0.045	1	no	TMEM135	no	no
SRRT	0.000657432	0.0772326	0.349	0.234	1	no	SRRT	no	no
ABCA4	0.000661781	0.0310481	0.016	0	1	no	ABCA4	yes	yes
MFSD2B	0.000662669	0.0646638	0.094	0.043	1	no	MFSD2B	no	no
SAMD4A	0.000662709	0.0504252	0.037	0.008	1	no	SAMD4A	no	no
RPL13A	0.000664735	0.0931293	1	1	1	no	RPL13A	no	no
KLHL5	0.000666837	0.0633909	0.14	0.074	1	no	KLHL5	no	no
RPL23	0.000667184	-0.114662	1	1	1	no	RPL23	no	no
ACLY	0.000667354	0.0728134	0.248	0.156	1	no	ACLY	no	no
STXBP6	0.000670637	0.0805824	0.094	0.043	1	no	STXBP6	no	no
C6orf89	0.000673479	0.0555041	0.117	0.059	1	no	C6orf89	no	no
N4BP3	0.00067397	0.0241825	0.053	0.017	1	no	N4BP3	no	no
PDLIM3	0.000674609	0.0565203	0.064	0.024	1	no	PDLIM3	no	no
ATP5F1E	0.000674802	-0.129285	0.991	0.989	1	no	ATP5F1E	no	no
CTBS	0.00067949	0.0522765	0.067	0.025	1	no	CTBS	no	no
DDX41	0.000680025	0.114066	0.26	0.169	1	no	DDX41	no	no
YES1	0.000681821	0.0776714	0.172	0.099	1	no	YES1	no	no
TRAPPC1	0.000687079	0.141279	0.736	0.572	1	no	TRAPPC1	no	no
PSME3	0.000688529	0.0463388	0.329	0.215	1	no	PSME3	no	no
RNF26	0.000693054	0.0658661	0.278	0.179	1	no	RNF26	no	no
NUDT10	0.000693814	0.0372372	0.08	0.033	1	no	NUDT10	no	no
NTN1	0.000696481	0.0352632	0.028	0.004	1	no	NTN1	yes	yes
NDN	0.000698395	0.09096	0.441	0.315	1	no	NDN	no	no
CABLES1	0.000698849	0.0327567	0.028	0.004	1	no	CABLES1	no	no
SC5D	0.000699967	0.0760296	0.177	0.102	1	no	SC5D	no	no
CLDND1	0.000700991	0.0848096	0.262	0.167	1	no	CLDND1	no	no
LINC01356	0.000703607	0.0421181	0.028	0.004	1	no	LINC01356	no	no
CACUL1	0.00071046	0.0500856	0.23	0.141	1	no	CACUL1	no	no
FKBP15	0.00071114	0.0399891	0.06	0.021	1	no	FKBP15	no	no
BTBD2	0.00071648	0.0855944	0.092	0.042	1	no	BTBD2	yes	yes
TMEM45A	0.000718588	0.0783094	0.159	0.089	1	no	TMEM45A	no	no
ICE1	0.000721936	0.0803701	0.136	0.073	1	no	ICE1	no	no
AL391361.2	0.000722943	0.028464	0.028	0.004	1	no	AL391361.2	no	no
SUCO	0.000725455	0.0712361	0.189	0.11	1	no	SUCO	no	no
SUCLA2	0.000726476	0.0739353	0.347	0.229	1	no	SUCLA2	no	no
UFM1	0.000726807	0.0860957	0.368	0.255	1	no	UFM1	no	no
HHIP	0.000727034	0.0687196	0.113	0.056	1	no	HHIP	no	no
PSAP	0.000728422	0.198877	0.609	0.48	1	no	PSAP	no	no
ADK	0.000729081	0.0699861	0.292	0.19	1	no	ADK	no	no
RPL27A	0.000733636	0.0768178	1	1	1	no	RPL27A	no	no
CENPBD1	0.000734544	0.0484898	0.062	0.022	1	no	CENPBD1	no	no
SRP68	0.000735715	0.0752329	0.361	0.241	1	no	SRP68	no	no
IGFBP3	0.000736356	0.225182	0.124	0.066	1	no	IGFBP3	no	no
BNIP3	0.000741383	0.17076	0.593	0.464	1	no	BNIP3	no	no
EDC3	0.000741857	0.0994095	0.113	0.057	1	no	EDC3	yes	yes
TPD52L1	0.000742282	0.076551	0.34	0.226	1	no	TPD52L1	no	no
DDX39B	0.000748173	-0.344841	0.143	0.212	1	no	DDX39B	no	no
CPSF4	0.000752106	0.0383008	0.2	0.119	1	no	CPSF4	no	no
MT1X	0.000758389	0.177648	0.421	0.301	1	no	MT1X	no	no
EIF4E	0.000760645	0.110134	0.66	0.519	1	no	EIF4E	no	no
NR2F1	0.000762286	-0.4127	0.198	0.271	1	no	NR2F1	no	no
ZNF426	0.000764422	0.0641835	0.113	0.056	1	no	ZNF426	no	no
SH3YL1	0.000764803	0.118066	0.313	0.211	1	no	SH3YL1	no	no
TEAD2	0.000765681	0.089413	0.462	0.326	1	no	TEAD2	no	no
TSEN34	0.000767282	0.0751939	0.43	0.301	1	no	TSEN34	no	no
SURF6	0.000769024	0.0773116	0.28	0.183	1	no	SURF6	no	no
SMIM30	0.000771854	0.0634589	0.462	0.321	1	no	SMIM30	no	no
LRRFIP2	0.000772035	0.0460753	0.191	0.112	1	no	LRRFIP2	no	no
RAB6A	0.000785203	0.0279538	0.276	0.173	1	no	RAB6A	no	no
ZNF503-AS2	0.000788279	0.0623903	0.126	0.066	1	no	ZNF503-AS2	no	no
TAF8	0.00078906	0.0537337	0.106	0.052	1	no	TAF8	no	no
ANAPC16	0.000792777	0.152662	0.821	0.671	1	no	ANAPC16	no	no
RAB8A	0.000793644	0.0438014	0.414	0.282	1	no	RAB8A	no	no
PCTP	0.00079374	0.041434	0.115	0.057	1	no	PCTP	yes	no
LOXL2	0.000797835	0.0869814	0.076	0.032	1	no	LOXL2	no	no
STUB1	0.000805488	0.0894027	0.423	0.297	1	no	STUB1	no	no
YRDC	0.000815117	0.0493488	0.113	0.056	1	no	YRDC	no	no
RDH14	0.00081556	0.0641489	0.186	0.11	1	no	RDH14	no	no
CCN1	0.000819667	0.0746068	0.32	0.218	1	no	CCN1	no	no
PDHX	0.000821575	0.0798493	0.177	0.105	1	no	PDHX	no	no
NAT9	0.000827103	0.0764414	0.205	0.124	1	no	NAT9	no	no
WDR18	0.000832708	0.0919091	0.506	0.367	1	no	WDR18	no	no
KRAS	0.00084281	0.0741255	0.384	0.258	1	no	KRAS	no	no
COBLL1	0.000846755	0.0788621	0.122	0.063	1	no	COBLL1	no	no
GADD45A	0.000850036	0.0614884	0.175	0.1	1	no	GADD45A	no	no
PREP	0.000850286	0.0691678	0.251	0.158	1	no	PREP	no	no
TSC22D4	0.000851577	0.0680934	0.2	0.12	1	no	TSC22D4	no	no
CD55	0.000851744	0.0517812	0.09	0.04	1	no	CD55	no	no
PLPP5	0.000860071	0.0542344	0.172	0.1	1	no	PLPP5	yes	yes
ZNF433	0.000862692	0.057651	0.101	0.049	1	no	ZNF433	no	no
HOXC6	0.00086804	0.0746175	0.044	0.013	1	no	HOXC6	no	no
LAYN	0.000869603	0.0475346	0.041	0.011	1	no	LAYN	no	no
FARS2	0.000870967	0.0570572	0.161	0.091	1	no	FARS2	no	no
MORC3	0.000875247	0.0462603	0.11	0.054	1	no	MORC3	no	no
MSH3	0.000876451	0.0235722	0.163	0.092	1	no	MSH3	no	no
INTS3	0.000879686	0.0390495	0.094	0.043	1	no	INTS3	no	no
CANT1	0.000882115	0.0689702	0.133	0.071	1	no	CANT1	no	no
SFRP2	0.00088368	-0.263908	0.202	0.28	1	no	SFRP2	no	no
CYBA	0.000889457	0.0975125	0.664	0.503	1	no	CYBA	no	no
CLUH	0.000889772	0.0340066	0.041	0.011	1	no	CLUH	no	no
SDC1	0.00089199	0.0565482	0.241	0.152	1	no	SDC1	no	no
NRBF2	0.000893358	0.0539735	0.198	0.117	1	no	NRBF2	no	no
CTTNBP2	0.000894228	0.0570226	0.138	0.074	1	no	CTTNBP2	no	no
IMMP2L	0.000898198	0.0617167	0.166	0.093	1	no	IMMP2L	no	no
CAPZA2	0.000904112	0.111538	0.501	0.36	1	no	CAPZA2	no	no
HIST1H4C	0.000904752	-0.313755	0.931	0.939	1	no	HIST1H4C	no	no
CHAF1A	0.000912514	0.0657636	0.276	0.18	1	no	CHAF1A	no	no
PFKL	0.000914057	0.0946621	0.359	0.248	1	no	PFKL	no	no
ZNF208	0.000917339	0.0369455	0.041	0.011	1	no	ZNF208	no	no
ITFG2-AS1	0.000925556	0.0450239	0.03	0.006	1	no	ITFG2-AS1	no	no
APPBP2	0.000925778	0.107843	0.152	0.086	1	no	APPBP2	no	no
TMEM243	0.00092746	0.0326056	0.202	0.119	1	no	TMEM243	no	no
ABCG2	0.000933783	0.0267221	0.041	0.011	1	no	ABCG2	no	no
DEGS1	0.000934354	0.0849956	0.145	0.081	1	no	DEGS1	no	no
YBX3	0.000936654	0.108379	0.345	0.236	1	no	YBX3	no	no
SEMA4A	0.000941204	0.0425688	0.044	0.013	1	no	SEMA4A	no	no
PPFIBP2	0.000942653	0.0501286	0.046	0.014	1	no	PPFIBP2	no	no
OXA1L	0.000947397	0.0804025	0.57	0.421	1	no	OXA1L	no	no
AL138760.1	0.000948977	0.0408324	0.03	0.006	1	no	AL138760.1	no	no
CDPF1	0.000949852	0.0373916	0.085	0.038	1	no	CDPF1	no	no
DLX3	0.000952483	0.0645258	0.184	0.11	1	no	DLX3	no	no
TEX9	0.000954155	0.0576717	0.131	0.07	1	no	TEX9	no	no
PHTF2	0.000955104	0.0192137	0.087	0.039	1	no	PHTF2	no	no
COPS7B	0.000961429	0.0373719	0.29	0.185	1	no	COPS7B	no	no
CRYZ	0.000961482	0.0654694	0.161	0.091	1	no	CRYZ	no	no
SMAD2	0.000961724	0.0871453	0.228	0.144	1	no	SMAD2	no	no
WDR12	0.000961957	0.109096	0.241	0.153	1	no	WDR12	no	no
C11orf68	0.000963507	0.0394327	0.09	0.04	1	no	C11orf68	no	no
NCAPD2	0.000964449	0.0102997	0.182	0.105	1	no	NCAPD2	no	no
ADIRF	0.000966835	0.046708	0.044	0.013	1	no	ADIRF	no	no
PMPCA	0.000968523	0.0630166	0.34	0.227	1	no	PMPCA	no	no
EMX1	0.00097372	0.0536045	0.099	0.047	1	no	EMX1	no	no
COMMD1	0.000975078	0.091952	0.48	0.346	1	no	COMMD1	no	no
TSTD1	0.000976999	0.147822	0.641	0.505	1	no	TSTD1	no	no
BAMBI	0.000984506	0.0983034	0.269	0.176	1	no	BAMBI	no	no
HS6ST2	0.000991018	0.0497775	0.078	0.033	1	no	HS6ST2	no	no
TAF1A	0.000994192	0.0506434	0.186	0.109	1	no	TAF1A	no	no
RAB29	0.000997959	0.03892	0.044	0.013	1	no	RAB29	no	no
SCAMP4	0.000998593	0.0568865	0.152	0.085	1	no	SCAMP4	yes	no
TMEM179B	0.00100245	0.0527989	0.366	0.248	1	no	TMEM179B	no	no
TP53TG1	0.00100472	0.0870473	0.299	0.199	1	no	TP53TG1	no	no
MRPL30	0.00100931	0.0741988	0.278	0.18	1	no	MRPL30	no	no
ARSK	0.00100943	0.0466521	0.099	0.047	1	no	ARSK	no	no
SERTAD1	0.00101102	0.0595915	0.069	0.028	1	no	SERTAD1	no	no
TUFT1	0.00101753	0.0532493	0.074	0.031	1	no	TUFT1	no	no
NACC1	0.00101753	0.0666963	0.074	0.031	1	no	NACC1	no	no
ZNF26	0.00102095	0.0624406	0.057	0.021	1	no	ZNF26	no	no
XPA	0.00102133	0.0507882	0.299	0.195	1	no	XPA	yes	yes
GCDH	0.00102391	0.0480729	0.251	0.158	1	no	GCDH	no	no
ROR1	0.00102642	0.0619443	0.115	0.059	1	no	ROR1	no	no
MCTS1	0.00102817	0.0753747	0.543	0.393	1	no	MCTS1	no	no
CBWD2	0.00102844	0.0274106	0.143	0.077	1	no	CBWD2	no	no
DDHD2	0.00103035	0.0749519	0.092	0.043	1	no	DDHD2	yes	yes
TRMO	0.0010347	0.0770963	0.062	0.024	1	no	TRMO	yes	yes
GPR161	0.00104296	0.0174564	0.12	0.061	1	no	GPR161	no	no
PDLIM4	0.00104392	0.0862552	0.29	0.192	1	no	PDLIM4	no	no
NUDT12	0.00104498	0.0702659	0.064	0.025	1	no	NUDT12	no	no
RNF126	0.00104764	0.056095	0.239	0.152	1	no	RNF126	no	no
FRMD4B	0.00104823	0.0619424	0.202	0.121	1	no	FRMD4B	no	no
RASSF8	0.00105038	0.0321413	0.078	0.033	1	no	RASSF8	no	no
PRMT6	0.00105171	0.0673312	0.147	0.082	1	no	PRMT6	no	no
HSD17B12	0.00105482	0.0443875	0.361	0.244	1	no	HSD17B12	no	no
EIPR1	0.0010576	0.0653874	0.257	0.166	1	no	EIPR1	no	no
ECSIT	0.00106159	0.100817	0.216	0.138	1	no	ECSIT	no	no
INTS8	0.00106644	0.0282958	0.12	0.061	1	no	INTS8	yes	no
MFSD14B	0.00106916	0.0619404	0.064	0.025	1	no	MFSD14B	no	no
NBEAL1	0.00106935	0.140326	0.46	0.342	1	no	NBEAL1	no	no
PRRG4	0.00107537	0.057491	0.048	0.015	1	no	PRRG4	no	no
TEDC2	0.00108317	0.0637058	0.163	0.095	1	no	TEDC2	no	no
OGA	0.00108364	0.0149652	0.269	0.172	1	no	OGA	no	no
ZFP64	0.001091	0.0613266	0.099	0.047	1	no	ZFP64	no	no
CNDP2	0.00109191	0.0853451	0.423	0.294	1	no	CNDP2	no	no
MRRF	0.00110267	0.0861102	0.255	0.166	1	no	MRRF	no	no
ARRDC1	0.00111343	0.0606427	0.113	0.057	1	no	ARRDC1	no	no
AJUBA	0.00111848	0.0350427	0.186	0.11	1	no	AJUBA	no	no
PRKCH	0.0011242	0.0200704	0.046	0.014	1	no	PRKCH	no	no
PIGV	0.00112553	0.0414766	0.051	0.017	1	no	PIGV	no	no
RNF8	0.00112561	0.0627412	0.264	0.172	1	no	RNF8	no	no
DHX8	0.00112691	0.0449813	0.133	0.071	1	no	DHX8	no	no
TMEM159	0.00112808	0.140948	0.189	0.116	1	no	TMEM159	no	no
DAPK3	0.00112909	0.0381429	0.168	0.096	1	no	DAPK3	no	no
HNRNPK	0.00113357	0.108573	0.982	0.939	1	no	HNRNPK	no	no
FLVCR1-DT	0.00113792	0.0408501	0.055	0.02	1	no	FLVCR1-DT	no	no
ME1	0.00113843	0.0633779	0.053	0.018	1	no	ME1	no	no
ZNF205	0.00114194	0.0197076	0.103	0.05	1	no	ZNF205	no	no
FXN	0.00114258	0.07453	0.228	0.144	1	no	FXN	no	no
TOMM40L	0.00114313	0.0348183	0.048	0.015	1	no	TOMM40L	no	no
SEPTIN11	0.00115493	0.0723544	0.605	0.457	1	no	SEPTIN11	no	no
ZNF593	0.00116317	0.0709525	0.428	0.3	1	no	ZNF593	no	no
TXNDC9	0.00116484	0.0440756	0.28	0.184	1	no	TXNDC9	no	no
PIGB	0.00116792	0.0599383	0.053	0.018	1	no	PIGB	no	no
SH3BP4	0.0011754	0.034357	0.053	0.018	1	no	SH3BP4	no	no
NUCB1	0.00117787	0.0717392	0.391	0.272	1	no	NUCB1	no	no
TYW3	0.00118837	0.0626089	0.292	0.195	1	no	TYW3	no	no
BIRC2	0.00119147	0.0885221	0.26	0.169	1	no	BIRC2	no	no
PIM3	0.00119523	0.0267738	0.234	0.145	1	no	PIM3	no	no
ZFP36	0.001198	0.0487443	0.064	0.025	1	no	ZFP36	no	no
RFWD3	0.00120068	0.0602351	0.092	0.043	1	no	RFWD3	no	no
PDCD7	0.00121005	0.0128467	0.257	0.162	1	no	PDCD7	no	no
CPNE8	0.00121344	0.0396723	0.069	0.028	1	no	CPNE8	no	no
SLC16A3	0.00121657	0.0756192	0.17	0.1	1	no	SLC16A3	no	no
NTPCR	0.00121838	0.0709808	0.441	0.311	1	no	NTPCR	no	no
MIF	0.00121842	-0.265241	0.975	0.964	1	no	MIF	no	no
SSRP1	0.00122654	0.126989	0.646	0.49	1	no	SSRP1	no	no
TALDO1	0.00122787	0.120161	0.736	0.596	1	no	TALDO1	no	no
MAEA	0.00123246	0.0373669	0.294	0.192	1	no	MAEA	no	no
FAM13A	0.00123252	0.0606245	0.129	0.07	1	no	FAM13A	no	no
UGDH	0.00123395	0.0671435	0.391	0.271	1	no	UGDH	no	no
NDST1	0.00123435	0.0612212	0.087	0.04	1	no	NDST1	no	no
AP5M1	0.00123547	0.0462957	0.166	0.095	1	no	AP5M1	no	no
RPL7A	0.00124343	-0.083639	1	1	1	no	RPL7A	no	no
BUB1	0.00124349	0.0202865	0.172	0.1	1	no	BUB1	no	no
TRAF2	0.00124486	0.0775008	0.172	0.1	1	no	TRAF2	no	no
LYRM1	0.00124896	0.0909872	0.225	0.142	1	no	LYRM1	no	no
AXL	0.00125219	0.0665794	0.124	0.066	1	no	AXL	no	no
GRAMD2B	0.0012559	0.0436729	0.069	0.028	1	no	GRAMD2B	no	no
FNDC4	0.00126101	0.0254128	0.051	0.017	1	no	FNDC4	no	no
NDFIP2	0.00126154	0.0463668	0.168	0.098	1	no	NDFIP2	no	no
TIMM13	0.00126903	0.142658	0.892	0.817	1	no	TIMM13	yes	no
SMG1	0.00126907	0.0396803	0.11	0.056	1	no	SMG1	no	no
AGO2	0.00127129	0.0574553	0.152	0.085	1	no	AGO2	no	no
TRIT1	0.00127722	0.0614934	0.214	0.132	1	no	TRIT1	no	no
MOSPD1	0.00128037	0.078802	0.115	0.06	1	no	MOSPD1	no	no
DKC1	0.00128098	0.111817	0.469	0.332	1	no	DKC1	no	no
SCO1	0.00128654	0.0306488	0.232	0.144	1	no	SCO1	no	no
STK25	0.00128801	0.0943535	0.425	0.307	1	no	STK25	no	no
MPP1	0.00129151	0.0704653	0.099	0.049	1	no	MPP1	no	no
MRPL28	0.00129484	0.040301	0.506	0.367	1	no	MRPL28	no	no
WIPI2	0.0012957	0.0880352	0.326	0.222	1	no	WIPI2	no	no
GNAI3	0.00130341	0.0902778	0.54	0.399	1	no	GNAI3	no	no
RBM42	0.00130415	0.0914037	0.451	0.326	1	no	RBM42	no	no
PNPLA8	0.00130435	0.0831927	0.138	0.077	1	no	PNPLA8	no	no
SNCG	0.00130905	-0.0244556	0.166	0.098	1	no	SNCG	no	no
CHMP1B	0.0013103	0.055555	0.425	0.297	1	no	CHMP1B	no	no
OTX2	0.00131204	0.0464558	0.149	0.084	1	no	OTX2	no	no
MOB2	0.00131623	0.0512553	0.182	0.107	1	no	MOB2	no	no
LRWD1	0.00132168	0.0621992	0.172	0.102	1	no	LRWD1	no	no
ZNF493	0.00132299	0.0625962	0.083	0.038	1	no	ZNF493	no	no
AP2B1	0.00132306	0.0557418	0.517	0.371	1	no	AP2B1	no	no
AP2A2	0.00133526	0.0631649	0.257	0.167	1	no	AP2A2	no	no
HID1	0.0013389	0.0238312	0.057	0.021	1	no	HID1	no	no
GLYR1	0.00134334	0.0693828	0.269	0.174	1	no	GLYR1	no	no
MRPL50	0.00134335	0.0805611	0.474	0.331	1	no	MRPL50	no	no
ARL4C	0.00134353	0.114193	0.301	0.205	1	no	ARL4C	no	no
SLC30A7	0.0013487	0.0419734	0.092	0.043	1	no	SLC30A7	no	no
NGLY1	0.00134973	0.0953997	0.166	0.098	1	no	NGLY1	no	no
CCDC115	0.00135312	0.0811807	0.271	0.18	1	no	CCDC115	no	no
H2AFJ	0.0013546	0.0477658	0.499	0.356	1	no	H2AFJ	no	no
RNF10	0.0013597	0.0775992	0.297	0.201	1	no	RNF10	no	no
RNF40	0.00136089	0.0625422	0.186	0.113	1	no	RNF40	no	no
ZNF430	0.00136441	0.0310822	0.113	0.057	1	no	ZNF430	no	no
GYG1	0.00136761	0.0686954	0.175	0.105	1	no	GYG1	no	no
CCNL2	0.00136764	0.0300577	0.322	0.213	1	no	CCNL2	no	no
PAICS	0.00137173	0.106375	0.694	0.545	1	no	PAICS	no	no
TCEAL8	0.00137526	0.126489	0.68	0.531	1	no	TCEAL8	no	no
FARSA	0.00138095	0.0801693	0.363	0.255	1	no	FARSA	no	no
NECAP2	0.00138154	0.0606771	0.264	0.172	1	no	NECAP2	no	no
RAB15	0.00138297	0.045501	0.034	0.008	1	no	RAB15	no	no
KATNB1	0.00138707	0.0493897	0.143	0.079	1	no	KATNB1	no	no
ARID4A	0.00138711	0.0618703	0.152	0.086	1	no	ARID4A	no	no
ABCD4	0.00139204	0.0607121	0.205	0.127	1	no	ABCD4	no	no
VCL	0.00139288	0.0651572	0.147	0.084	1	no	VCL	no	no
AKNA	0.00139436	0.0317301	0.034	0.008	1	no	AKNA	no	no
PSMG3	0.00140769	0.0981923	0.428	0.308	1	no	PSMG3	no	no
CCDC80	0.00141062	0.0930978	0.145	0.082	1	no	CCDC80	no	no
MAP1S	0.00141118	0.0360381	0.122	0.064	1	no	MAP1S	no	no
WDR45	0.00141284	0.033697	0.184	0.109	1	no	WDR45	no	no
XPNPEP3	0.00141911	0.0619252	0.113	0.059	1	no	XPNPEP3	no	no
NOA1	0.00142262	0.0626339	0.172	0.102	1	no	NOA1	no	no
LANCL2	0.00143591	0.0587139	0.078	0.035	1	no	LANCL2	no	no
PAFAH1B2	0.00143791	0.0833678	0.354	0.245	1	no	PAFAH1B2	no	no
ZNF738	0.00143962	0.0790179	0.354	0.245	1	no	ZNF738	no	no
RBKS	0.00144994	0.0363094	0.083	0.038	1	no	RBKS	no	no
WWP2	0.00145352	0.0331087	0.09	0.042	1	no	WWP2	no	no
MRPS35	0.00145564	0.0734432	0.398	0.276	1	no	MRPS35	no	no
MAGED2	0.00145588	0.110046	0.743	0.616	1	no	MAGED2	no	no
CAPG	0.00146102	0.0901976	0.179	0.109	1	no	CAPG	no	no
CUL4A	0.00146178	0.0490535	0.154	0.086	1	no	CUL4A	no	no
MAP7D1	0.00147166	0.077923	0.241	0.156	1	no	MAP7D1	no	no
MED20	0.00148517	0.0493371	0.152	0.086	1	no	MED20	no	no
BCAT2	0.00148541	0.0486322	0.32	0.215	1	no	BCAT2	no	no
NUDT14	0.00148541	0.0443959	0.32	0.215	1	no	NUDT14	no	no
DMKN	0.00148943	0.0917532	0.556	0.404	1	no	DMKN	no	no
GNG12	0.00148945	0.0331326	0.145	0.081	1	no	GNG12	no	no
PPIC	0.00149043	0.0635852	0.131	0.073	1	no	PPIC	no	no
INSL3	0.00149532	0.0243408	0.018	0.001	1	no	INSL3	no	no
UPF2	0.00149655	0.0623864	0.462	0.326	1	no	UPF2	no	no
RPL35	0.00151628	0.0768928	1	1	1	no	RPL35	no	no
ACADVL	0.00151746	0.0535516	0.336	0.23	1	no	ACADVL	no	no
RBM45	0.00151769	0.060287	0.074	0.032	1	no	RBM45	no	no
SLC25A40	0.00151776	0.0424325	0.085	0.039	1	no	SLC25A40	no	no
DCAF6	0.00152523	0.0459679	0.113	0.059	1	no	DCAF6	no	no
SLC16A5	0.0015263	0.0389698	0.025	0.004	1	no	SLC16A5	no	no
SERINC2	0.00152689	0.0359224	0.175	0.103	1	no	SERINC2	no	no
SERTAD2	0.0015274	0.0549762	0.08	0.036	1	no	SERTAD2	no	no
SCAMP2	0.00153726	0.0352722	0.179	0.107	1	no	SCAMP2	yes	no
MRS2	0.0015419	0.0543188	0.223	0.141	1	no	MRS2	no	no
USP15	0.00154236	0.0375369	0.115	0.06	1	no	USP15	no	no
INO80E	0.00154489	0.0702726	0.2	0.124	1	no	INO80E	no	no
SSBP3	0.0015504	0.0793192	0.253	0.165	1	no	SSBP3	no	no
COL21A1	0.00157243	0.0234761	0.025	0.004	1	no	COL21A1	no	no
MTMR14	0.00157513	0.0387559	0.17	0.099	1	no	MTMR14	no	no
THBD	0.00157764	0.0389674	0.025	0.004	1	no	THBD	no	no
HERC2	0.00157999	0.0868335	0.2	0.127	1	no	HERC2	no	no
KRT10	0.00158221	0.136124	0.754	0.616	1	no	KRT10	no	no
NQO2	0.00158408	0.0561356	0.177	0.106	1	no	NQO2	no	no
STAMBP	0.00158414	0.0341158	0.278	0.183	1	no	STAMBP	no	no
PRPF38A	0.00158434	0.0661181	0.375	0.262	1	no	PRPF38A	no	no
TTLL7	0.00159256	0.0609498	0.094	0.046	1	no	TTLL7	no	no
CHTF8	0.0016009	0.059018	0.257	0.167	1	no	CHTF8	no	no
CLHC1	0.00160252	0.0252042	0.103	0.052	1	no	CLHC1	no	no
LNP1	0.00160337	0.0472729	0.078	0.035	1	no	LNP1	no	no
SPAG6	0.0016092	0.0325286	0.025	0.004	1	no	SPAG6	no	no
FOS	0.00160999	0.0201094	0.161	0.093	1	no	FOS	no	no
NDUFAF8	0.00162385	0.095689	0.657	0.501	1	no	NDUFAF8	no	no
RAC3	0.00162772	0.0526536	0.345	0.233	1	no	RAC3	no	no
AC104825.1	0.00162775	0.0119944	0.014	0	1	no	AC104825.1	no	no
BTN3A2	0.00162775	0.0209149	0.014	0	1	no	BTN3A2	no	no
UBR5-AS1	0.00162775	0.0184389	0.014	0	1	no	UBR5-AS1	no	no
C9orf147	0.00162775	0.023846	0.014	0	1	no	C9orf147	no	no
KCTD21	0.00162775	0.0199616	0.014	0	1	no	KCTD21	no	no
PIWIL4	0.00162775	0.0204191	0.014	0	1	no	PIWIL4	no	no
CACNA2D4	0.00162775	0.0210873	0.014	0	1	no	CACNA2D4	no	no
BNIP2	0.00163578	0.0366332	0.198	0.12	1	no	BNIP2	no	no
SERTAD3	0.00164094	0.098696	0.218	0.139	1	no	SERTAD3	no	no
HMGCS1	0.00164564	0.104203	0.437	0.322	1	no	HMGCS1	no	no
CENPV	0.00165821	-0.260401	0.717	0.713	1	no	CENPV	no	no
TLCD3B	0.0016588	-0.0697032	0.002	0.028	1	no	TLCD3B	no	no
SLC27A5	0.00165976	0.0442928	0.177	0.106	1	no	SLC27A5	no	no
PFDN4	0.00166461	0.144612	0.706	0.566	1	no	PFDN4	no	no
JRKL	0.00166606	0.0403145	0.074	0.032	1	no	JRKL	no	no
TFG	0.00166803	0.0939524	0.538	0.397	1	no	TFG	no	no
ATP6V0E1	0.00167447	0.125842	0.595	0.45	1	no	ATP6V0E1	no	no
RAB5IF	0.00168297	0.0727053	0.446	0.317	1	no	RAB5IF	no	no
SPSB3	0.00168356	0.0337178	0.331	0.222	1	no	SPSB3	no	no
DYM	0.0016902	0.0590493	0.195	0.121	1	no	DYM	no	no
RRBP1	0.00169486	0.0460171	0.179	0.107	1	no	RRBP1	no	no
THEM6	0.00169494	0.0607066	0.122	0.066	1	no	THEM6	no	no
ZBTB34	0.00169547	0.0498218	0.039	0.011	1	no	ZBTB34	no	no
RPS29	0.00170512	0.0714359	1	1	1	no	RPS29	no	no
LRRC47	0.00170797	0.0448966	0.264	0.173	1	no	LRRC47	no	no
PYCARD	0.00171167	0.0616752	0.074	0.032	1	no	PYCARD	no	no
PIGT	0.00171188	0.0171247	0.297	0.195	1	no	PIGT	no	no
LINC01414	0.00171518	-0.0695938	0	0.022	1	no	LINC01414	no	no
FGF9	0.00171523	-0.188855	0.06	0.113	1	no	FGF9	no	no
C1orf210	0.00171905	0.061474	0.133	0.074	1	no	C1orf210	no	no
MMP11	0.00172151	0.0560505	0.12	0.064	1	no	MMP11	no	no
ZNF138	0.0017282	0.0517441	0.17	0.1	1	no	ZNF138	no	no
HELQ	0.00173912	0.0405137	0.076	0.033	1	no	HELQ	no	no
NOC4L	0.00174419	0.0407669	0.207	0.127	1	no	NOC4L	no	no
IFT172	0.00174641	0.0441291	0.039	0.011	1	no	IFT172	no	no
SPRY1	0.00175198	0.0991666	0.485	0.361	1	no	SPRY1	no	no
ATP6V0A1	0.00175938	0.0377182	0.076	0.033	1	no	ATP6V0A1	no	no
PLPP1	0.00178076	0.048247	0.071	0.031	1	no	PLPP1	no	no
ZNF444	0.00178557	0.0976998	0.244	0.16	1	no	ZNF444	no	no
TRAPPC12	0.00178638	0.0527983	0.147	0.084	1	no	TRAPPC12	no	no
ATPAF2	0.0017867	0.0578711	0.168	0.099	1	no	ATPAF2	no	no
USP5	0.0017977	0.0584999	0.274	0.184	1	no	USP5	no	no
ANKLE1	0.00180751	0.0516464	0.044	0.014	1	no	ANKLE1	no	no
ZNF503	0.00181396	0.106468	0.359	0.251	1	no	ZNF503	no	no
DDA1	0.00181434	0.0125458	0.391	0.266	1	no	DDA1	no	no
ZNF574	0.00182464	0.050587	0.09	0.043	1	no	ZNF574	no	no
LMNB2	0.00182572	0.0532843	0.269	0.177	1	no	LMNB2	yes	no
KBTBD7	0.00182678	0.058266	0.138	0.078	1	no	KBTBD7	no	no
YIPF1	0.00182695	0.0496752	0.177	0.106	1	no	YIPF1	no	no
CSTF1	0.00182876	0.0724151	0.211	0.134	1	no	CSTF1	no	no
SCYL1	0.00182993	0.0664152	0.17	0.102	1	no	SCYL1	no	no
RRAGC	0.00183082	0.0270737	0.11	0.057	1	no	RRAGC	no	no
PPHLN1	0.00185032	0.0562453	0.434	0.31	1	no	PPHLN1	no	no
ST14	0.00185038	0.0506346	0.067	0.028	1	no	ST14	no	no
IDI1	0.0018528	0.133277	0.52	0.391	1	no	IDI1	no	no
ACVR1	0.00186195	0.0492552	0.044	0.014	1	no	ACVR1	no	no
CRCP	0.00186309	0.0487414	0.147	0.084	1	no	CRCP	no	no
ZNRF3	0.00186439	0.0563248	0.06	0.024	1	no	ZNRF3	no	no
GAS6	0.00187669	0.0636076	0.085	0.04	1	no	GAS6	no	no
RSBN1	0.00187847	0.0469093	0.301	0.204	1	no	RSBN1	no	no
AP005329.3	0.00189188	0.0476735	0.044	0.014	1	no	AP005329.3	no	no
SNUPN	0.00189565	0.0305011	0.179	0.107	1	no	SNUPN	no	no
STIP1	0.00189719	0.0944172	0.582	0.445	1	no	STIP1	no	no
DCLK1	0.00189849	-0.0929326	0.005	0.032	1	no	DCLK1	no	no
EFEMP1	0.00189902	0.0619455	0.234	0.152	1	no	EFEMP1	no	no
IPPK	0.00190046	0.0387566	0.041	0.013	1	no	IPPK	no	no
PPP1R8	0.00190457	0.0512836	0.29	0.192	1	no	PPP1R8	no	no
COPS3	0.00190638	0.103256	0.46	0.344	1	no	COPS3	no	no
FNTA	0.00190691	0.0860246	0.503	0.374	1	no	FNTA	no	no
CELF1	0.00190858	0.0863231	0.308	0.211	1	no	CELF1	no	no
VAMP5	0.00190923	0.0582235	0.191	0.119	1	no	VAMP5	no	no
CLNS1A	0.00191386	0.118002	0.749	0.603	1	no	CLNS1A	no	no
POLR2C	0.00193012	0.0761278	0.513	0.375	1	no	POLR2C	no	no
TOMM22	0.00193248	0.117664	0.726	0.573	1	no	TOMM22	no	no
ZNF880	0.00193312	0.0199743	0.113	0.059	1	no	ZNF880	no	no
NIT2	0.00193334	0.0397286	0.352	0.243	1	no	NIT2	no	no
MTMR9	0.00193384	0.0251288	0.099	0.049	1	no	MTMR9	no	no
AC079610.1	0.00193959	0.0528207	0.046	0.015	1	no	AC079610.1	no	no
CAVIN1	0.00195037	0.0539123	0.055	0.021	1	no	CAVIN1	no	no
SPTBN2	0.00195606	0.0442658	0.028	0.006	1	no	SPTBN2	no	no
AP2S1	0.00196253	0.127642	0.805	0.669	1	no	AP2S1	no	no
PTPN4	0.00196876	0.0677759	0.083	0.039	1	no	PTPN4	no	no
GPN2	0.00196929	0.0519228	0.161	0.095	1	no	GPN2	no	no
ORAI1	0.00197182	0.0415528	0.067	0.028	1	no	ORAI1	no	no
ARFGAP1	0.00197391	0.0487874	0.087	0.042	1	no	ARFGAP1	no	no
SH3GL3	0.001974	0.0562433	0.046	0.015	1	no	SH3GL3	no	no
RGS5	0.00198611	0.0730833	0.085	0.04	1	no	RGS5	no	no
CA2	0.00199089	-0.387192	0.08	0.135	1	no	CA2	no	no
STMN3	0.00199597	0.0563855	0.221	0.144	1	no	STMN3	no	no
SLC44A2	0.00199747	0.0993853	0.274	0.187	1	no	SLC44A2	no	no
MSL2	0.00200024	0.0352047	0.064	0.026	1	no	MSL2	no	no
ALKBH2	0.00200077	0.0560045	0.349	0.243	1	no	ALKBH2	no	no
GAS7	0.00200416	0.0508024	0.028	0.006	1	no	GAS7	no	no
BORCS8	0.0020116	0.0627289	0.168	0.1	1	no	BORCS8	no	no
ROR2	0.00201177	0.0181992	0.094	0.046	1	no	ROR2	no	no
MAP3K1	0.00201602	0.0506223	0.062	0.025	1	no	MAP3K1	no	no
GPRASP2	0.00202929	0.0831605	0.078	0.036	1	no	GPRASP2	no	no
FAM3A	0.00202991	0.0461859	0.14	0.079	1	no	FAM3A	no	no
NEDD4L	0.00202993	0.0547406	0.103	0.053	1	no	NEDD4L	no	no
GNAI1	0.00203441	0.0573511	0.186	0.114	1	no	GNAI1	no	no
MYLK	0.0020483	0.0359407	0.044	0.014	1	no	MYLK	no	no
INTS4	0.00205057	0.0519395	0.115	0.061	1	no	INTS4	no	no
PXDC1	0.00205816	0.0361123	0.051	0.018	1	no	PXDC1	no	no
BCAP31	0.00206968	0.11464	0.547	0.417	1	no	BCAP31	no	no
PLEKHB1	0.0020737	-0.198145	0.069	0.121	1	no	PLEKHB1	no	no
BEND6	0.00207835	0.0360389	0.028	0.006	1	no	BEND6	no	no
CHD1L	0.00207915	0.056488	0.168	0.1	1	no	CHD1L	no	no
ERAL1	0.00208156	0.0293599	0.269	0.177	1	no	ERAL1	no	no
GTPBP6	0.00208612	0.0806177	0.195	0.123	1	no	GTPBP6	no	no
SESN2	0.00209431	0.030402	0.046	0.015	1	no	SESN2	no	no
MCRS1	0.00209795	0.0198236	0.313	0.208	1	no	MCRS1	no	no
COQ10B	0.00209902	0.0185864	0.092	0.045	1	no	COQ10B	no	no
ANXA9	0.0021046	0.0250671	0.044	0.014	1	no	ANXA9	no	no
WDR70	0.00210498	0.0383519	0.347	0.24	1	no	WDR70	no	no
C8orf58	0.00211766	0.0558482	0.08	0.038	1	no	C8orf58	no	no
SPHK2	0.00212158	0.0355568	0.087	0.042	1	no	SPHK2	no	no
UTRN	0.00212831	0.0653185	0.198	0.126	1	no	UTRN	no	no
OBSL1	0.00213665	0.0301216	0.2	0.124	1	no	OBSL1	no	no
SLC38A2	0.00214136	0.0596593	0.221	0.144	1	no	SLC38A2	no	no
UBE2W	0.00215132	0.0767253	0.205	0.13	1	no	UBE2W	no	no
PAWR	0.00215182	0.0309659	0.338	0.234	1	no	PAWR	no	no
CSRNP2	0.00215674	0.0456561	0.083	0.039	1	no	CSRNP2	no	no
GTF2H1	0.00215834	0.0707051	0.172	0.105	1	no	GTF2H1	no	no
PHETA1	0.00216006	0.0545934	0.083	0.039	1	no	PHETA1	no	no
MMP15	0.00216087	0.0285839	0.062	0.025	1	no	MMP15	no	no
MRPL44	0.00216311	0.0663677	0.347	0.241	1	no	MRPL44	no	no
FER	0.00216464	0.0442506	0.108	0.056	1	no	FER	no	no
RFFL	0.00216796	0.0468795	0.055	0.021	1	no	RFFL	no	no
MED30	0.00217121	0.0355816	0.31	0.209	1	no	MED30	no	no
DBNL	0.00217134	0.0586504	0.322	0.22	1	no	DBNL	no	no
PIGQ	0.0021745	0.0640786	0.126	0.071	1	no	PIGQ	no	no
SF3B1	0.00218844	0.0836357	0.536	0.395	1	no	SF3B1	no	no
TRMT112	0.00218958	0.135502	0.903	0.806	1	no	TRMT112	no	no
WDR59	0.00219187	0.041173	0.099	0.05	1	no	WDR59	no	no
ALDH18A1	0.00220559	0.0323592	0.189	0.114	1	no	ALDH18A1	no	no
NUTM2A-AS1	0.00220944	0.0333016	0.232	0.149	1	no	NUTM2A-AS1	no	no
POMT2	0.00221139	0.0331237	0.057	0.022	1	no	POMT2	no	no
LRTOMT	0.0022335	0.0687361	0.108	0.057	1	no	LRTOMT	no	no
PDGFC	0.00223378	0.059424	0.278	0.185	1	no	PDGFC	no	no
FBRSL1	0.00223829	0.0385113	0.106	0.054	1	no	FBRSL1	no	no
AL050341.2	0.00225012	0.034934	0.149	0.086	1	no	AL050341.2	no	no
ODR4	0.00227006	0.0563463	0.145	0.084	1	no	ODR4	no	no
PTPA	0.00227063	0.0928147	0.255	0.169	1	no	PTPA	no	no
COPG1	0.002278	0.0226944	0.159	0.092	1	no	COPG1	no	no
RNF34	0.00227846	0.0503607	0.225	0.144	1	no	RNF34	no	no
MAGEF1	0.00229334	0.0362157	0.563	0.413	1	no	MAGEF1	no	no
ARMC10	0.00229747	0.064634	0.264	0.176	1	no	ARMC10	no	no
NBR1	0.00230222	0.0423971	0.136	0.077	1	no	NBR1	no	no
CTNNBIP1	0.00230881	0.0365336	0.437	0.314	1	no	CTNNBIP1	no	no
PPP1R12A	0.0023122	0.106247	0.398	0.285	1	no	PPP1R12A	no	no
TSPAN13	0.00231479	0.0697051	0.398	0.279	1	no	TSPAN13	no	no
YIF1B	0.00231723	0.0635668	0.26	0.173	1	no	YIF1B	no	no
SERPINA5	0.00231916	0.036152	0.03	0.007	1	no	SERPINA5	no	no
C2orf76	0.00231953	0.0536908	0.143	0.082	1	no	C2orf76	no	no
FAM207A	0.00232943	0.0830503	0.363	0.255	1	no	FAM207A	no	no
MRPS2	0.00234054	0.0401157	0.411	0.29	1	no	MRPS2	no	no
TMEM259	0.00235085	0.0445854	0.186	0.114	1	no	TMEM259	no	no
ING4	0.0023524	0.0360141	0.297	0.199	1	no	ING4	no	no
ACAD8	0.00235824	0.0635594	0.149	0.088	1	no	ACAD8	no	no
ECH1	0.00236013	0.13719	0.483	0.368	1	no	ECH1	no	no
RBPMS	0.0023616	0.0738195	0.228	0.149	1	no	RBPMS	no	no
CLIC4	0.00236183	0.0177237	0.306	0.204	1	no	CLIC4	no	no
TMEM69	0.00236387	0.0642264	0.354	0.243	1	no	TMEM69	no	no
PRKAR1A	0.00236658	0.0406208	0.513	0.363	1	no	PRKAR1A	no	no
CTDSP1	0.00237565	0.0794682	0.189	0.117	1	no	CTDSP1	no	no
DNPEP	0.00238216	0.0665705	0.159	0.095	1	no	DNPEP	no	no
NXT1	0.00238406	0.0635099	0.377	0.264	1	no	NXT1	no	no
GPSM3	0.00238407	0.0536057	0.092	0.046	1	no	GPSM3	no	no
SAP130	0.00238432	0.0245017	0.085	0.04	1	no	SAP130	no	no
CBLB	0.00238824	0.0581783	0.094	0.047	1	no	CBLB	no	no
THRA	0.00239245	0.0749224	0.074	0.033	1	no	THRA	no	no
FOXO1	0.00239831	0.0204749	0.055	0.021	1	no	FOXO1	no	no
RPS4Y1	0.0024002	0.166711	0.761	0.639	1	no	RPS4Y1	no	no
IGFBP5	0.00241053	-0.0362436	0.338	0.234	1	no	IGFBP5	no	no
CLUAP1	0.00241236	0.0410151	0.216	0.138	1	no	CLUAP1	yes	yes
MAN1B1	0.00241423	0.043687	0.113	0.06	1	no	MAN1B1	no	no
ECI2	0.00241771	0.077989	0.361	0.257	1	no	ECI2	no	no
RPL41	0.00242141	0.0639703	1	1	1	no	RPL41	no	no
ANXA5	0.0024304	0.0599618	0.547	0.413	1	no	ANXA5	no	no
ENDOV	0.00243306	0.0165204	0.154	0.089	1	no	ENDOV	no	no
BIK	0.00243669	0.0369445	0.021	0.003	1	no	BIK	no	no
SEC11C	0.00244998	-0.30133	0.207	0.265	1	no	SEC11C	no	no
ZNF771	0.00245424	0.0477629	0.17	0.102	1	no	ZNF771	no	no
BCL2L1	0.00245697	0.0704795	0.177	0.11	1	no	BCL2L1	no	no
CACNB3	0.00246516	0.0366072	0.11	0.059	1	no	CACNB3	no	no
IP6K1	0.00246522	0.0456567	0.124	0.068	1	no	IP6K1	no	no
PCAT6	0.00246927	0.0554772	0.078	0.036	1	no	PCAT6	no	no
TMCC3	0.00247834	0.0114511	0.055	0.021	1	no	TMCC3	no	no
RIDA	0.00247997	0.0358071	0.276	0.183	1	no	RIDA	no	no
BLOC1S6	0.00248068	0.0590992	0.303	0.206	1	no	BLOC1S6	no	no
HOXC8	0.00248972	0.0494071	0.021	0.003	1	no	HOXC8	no	no
LRTM1	0.00249866	0.0218022	0.021	0.003	1	no	LRTM1	no	no
UGP2	0.00250554	0.102726	0.446	0.326	1	no	UGP2	no	no
MYO7A	0.00250763	0.0322308	0.021	0.003	1	no	MYO7A	no	no
EIF5AL1	0.0025081	0.0396761	0.343	0.237	1	no	EIF5AL1	no	no
HES5	0.00251412	-0.28202	0.044	0.089	1	no	HES5	no	no
PRAP1	0.00251668	0.0383581	0.03	0.007	1	no	PRAP1	no	no
RIMKLB	0.00252103	0.0742454	0.221	0.144	1	no	RIMKLB	no	no
SLC39A4	0.00253358	0.0461617	0.2	0.126	1	no	SLC39A4	no	no
AC113383.1	0.00253472	0.0254776	0.021	0.003	1	no	AC113383.1	no	no
ARFRP1	0.00253485	0.0505732	0.248	0.162	1	no	ARFRP1	no	no
FUNDC2	0.00253659	0.0972719	0.611	0.466	1	no	FUNDC2	no	no
LRPAP1	0.0025381	0.118923	0.497	0.37	1	no	LRPAP1	no	no
GTPBP3	0.00253857	0.04576	0.189	0.117	1	no	GTPBP3	no	no
CLDN5	0.00254392	-0.0844434	0.005	0.031	1	no	CLDN5	no	no
PNKP	0.0025454	0.0805442	0.193	0.123	1	no	PNKP	no	no
PLPP2	0.0025519	-0.185708	0.115	0.177	1	no	PLPP2	no	no
ZNF12	0.00255649	0.0408668	0.076	0.035	1	no	ZNF12	no	no
INTS9	0.00256307	0.0575613	0.094	0.047	1	no	INTS9	no	no
FBXO21	0.00257091	0.0670208	0.306	0.212	1	no	FBXO21	no	no
TNPO3	0.0025785	0.0230048	0.221	0.142	1	no	TNPO3	no	no
MFSD11	0.00257883	0.0660717	0.126	0.071	1	no	MFSD11	no	no
PRPF18	0.00257934	0.077976	0.175	0.107	1	no	PRPF18	no	no
DNAL4	0.00258441	0.053971	0.221	0.142	1	no	DNAL4	no	no
TFAM	0.0025943	0.0497143	0.52	0.375	1	no	TFAM	no	no
VDAC1	0.00260627	0.0652671	0.818	0.651	1	no	VDAC1	no	no
UBE2A	0.00260693	0.042686	0.287	0.192	1	no	UBE2A	no	no
TSSC4	0.00260842	0.0504138	0.274	0.184	1	no	TSSC4	no	no
MXI1	0.00261213	0.0105494	0.163	0.098	1	no	MXI1	no	no
PDCL	0.0026265	0.0955886	0.228	0.151	1	no	PDCL	no	no
MICU2	0.00262874	0.0487497	0.31	0.209	1	no	MICU2	no	no
SENP1	0.00263524	0.0570417	0.103	0.054	1	no	SENP1	no	no
HMGN1	0.00266411	0.0779769	0.986	0.978	1	no	HMGN1	no	no
DNMBP	0.00266795	0.0251629	0.08	0.038	1	no	DNMBP	no	no
BFAR	0.0026682	0.0366966	0.372	0.259	1	no	BFAR	no	no
CDA	0.00267136	0.0497329	0.032	0.008	1	no	CDA	no	no
LRCH4	0.00267771	0.0577719	0.103	0.054	1	no	LRCH4	no	no
PPP3CC	0.00267846	0.0485487	0.032	0.008	1	no	PPP3CC	no	no
SEPTIN6	0.00268231	0.104434	0.216	0.142	1	no	SEPTIN6	no	no
TWF1	0.00268957	0.0732172	0.179	0.11	1	no	TWF1	no	no
AIDA	0.00269549	0.0248277	0.239	0.153	1	no	AIDA	no	no
TLN2	0.00270025	0.0341349	0.12	0.066	1	no	TLN2	yes	no
PIDD1	0.00270256	0.0339141	0.097	0.049	1	no	PIDD1	no	no
SLC35B2	0.00270325	0.0814085	0.244	0.16	1	no	SLC35B2	no	no
SLC35A4	0.00270737	0.0558531	0.232	0.151	1	no	SLC35A4	no	no
ELP5	0.00270752	0.0848216	0.474	0.344	1	no	ELP5	no	no
EIF3A	0.00270813	0.0795039	0.545	0.403	1	no	EIF3A	no	no
NAA60	0.00270898	0.0805504	0.182	0.113	1	no	NAA60	no	no
DPM1	0.00271878	0.039799	0.485	0.35	1	no	DPM1	no	no
RPL24	0.002724	-0.0720421	1	1	1	no	RPL24	no	no
WWC2	0.0027251	0.0399176	0.097	0.049	1	no	WWC2	no	no
SHARPIN	0.00272987	0.109455	0.237	0.162	1	no	SHARPIN	no	no
FBH1	0.00273911	0.0555797	0.124	0.07	1	no	FBH1	no	no
COPB1	0.00274823	0.0693024	0.322	0.223	1	no	COPB1	no	no
FARSB	0.00274925	0.0544256	0.278	0.187	1	no	FARSB	no	no
ZDHHC3	0.00275173	0.0331602	0.179	0.109	1	no	ZDHHC3	no	no
MYO1B	0.002764	0.0346404	0.189	0.117	1	no	MYO1B	no	no
PTOV1	0.00276477	0.123244	0.72	0.57	1	no	PTOV1	no	no
PIK3C2G	0.00277229	0.0447473	0.032	0.008	1	no	PIK3C2G	no	no
P4HTM	0.00277831	0.0573286	0.133	0.077	1	no	P4HTM	no	no
AC006064.4	0.00278892	0.0491672	0.101	0.053	1	no	AC006064.4	no	no
AL662797.1	0.00280129	0.0944193	0.2	0.13	1	no	AL662797.1	no	no
GOLGA3	0.0028023	0.0696161	0.067	0.029	1	no	GOLGA3	no	no
SELENOH	0.00281882	-0.159652	0.901	0.862	1	no	SELENOH	no	no
MARK3	0.00282116	0.043317	0.17	0.103	1	no	MARK3	no	no
EAPP	0.00282151	0.0942428	0.559	0.423	1	no	EAPP	no	no
GLTP	0.00282511	0.0163079	0.237	0.152	1	no	GLTP	no	no
EID1	0.0028285	-0.202783	0.841	0.826	1	no	EID1	no	no
PCBP1	0.00283504	0.0977502	0.749	0.603	1	no	PCBP1	no	no
SPARCL1	0.00283938	0.0178167	0.094	0.047	1	no	SPARCL1	no	no
RARS	0.00284079	0.0793592	0.354	0.251	1	no	RARS	no	no
EEF1AKMT2	0.00285072	0.0564766	0.239	0.158	1	no	EEF1AKMT2	no	no
STOML2	0.00285445	0.099795	0.74	0.579	1	no	STOML2	no	no
NSUN5	0.0028614	0.0325611	0.207	0.131	1	no	NSUN5	no	no
PELI2	0.00286202	0.054424	0.069	0.031	1	no	PELI2	no	no
SNX1	0.00287205	0.0677527	0.262	0.177	1	no	SNX1	no	no
SMTNL2	0.00288848	0.0782079	0.145	0.086	1	no	SMTNL2	no	no
LUZP1	0.00289577	0.0595133	0.285	0.194	1	no	LUZP1	no	no
RABL2A	0.00290217	0.030459	0.129	0.073	1	no	RABL2A	no	no
DGCR6	0.00290358	0.0615031	0.067	0.029	1	no	DGCR6	no	no
CTSF	0.00290496	0.0514341	0.156	0.093	1	no	CTSF	no	no
DIAPH3	0.00290823	0.0619872	0.145	0.085	1	no	DIAPH3	no	no
UBE2B	0.00290854	0.0710347	0.457	0.339	1	no	UBE2B	no	no
XPNPEP1	0.00292507	0.0649366	0.166	0.102	1	no	XPNPEP1	no	no
CSK	0.00292539	0.0624164	0.085	0.042	1	no	CSK	yes	yes
EIF1	0.0029355	0.0930004	0.979	0.958	1	no	EIF1	no	no
COL1A2	0.00293656	0.134232	0.232	0.156	1	no	COL1A2	no	no
SERPINH1	0.00294226	0.0795587	0.607	0.478	1	no	SERPINH1	no	no
KANK2	0.00294378	0.0403583	0.069	0.031	1	no	KANK2	no	no
PSMA6	0.00294395	-0.350358	0.156	0.215	1	no	PSMA6	no	no
FNIP2	0.00294865	0.0414391	0.069	0.031	1	no	FNIP2	no	no
TRUB2	0.00295607	0.0492549	0.276	0.187	1	no	TRUB2	no	no
MARCH7	0.00296569	0.113631	0.313	0.22	1	no	MARCH7	no	no
PIAS1	0.00297303	0.0463295	0.269	0.18	1	no	PIAS1	no	no
UBE4B	0.00297311	0.0525991	0.09	0.045	1	no	UBE4B	no	no
SENP5	0.00297741	0.0706981	0.14	0.082	1	no	SENP5	no	no
SEMA3E	0.00298399	0.0674273	0.113	0.061	1	no	SEMA3E	no	no
TMCC1	0.00299808	0.0799848	0.067	0.029	1	no	TMCC1	no	no
TBC1D22B	0.00300276	0.0453489	0.069	0.031	1	no	TBC1D22B	no	no
ATP8B1	0.0030044	0.0489044	0.034	0.01	1	no	ATP8B1	no	no
TNS3	0.00301181	0.0475504	0.101	0.053	1	no	TNS3	no	no
LRRC59	0.00301374	0.100128	0.375	0.268	1	no	LRRC59	no	no
LINC01551	0.00303236	-0.243782	0.103	0.165	1	no	LINC01551	no	no
TYSND1	0.00303287	0.0535594	0.087	0.043	1	no	TYSND1	no	no
TBCD	0.00303308	0.051814	0.161	0.098	1	no	TBCD	no	no
ZNF703	0.00304707	0.0674866	0.149	0.089	1	no	ZNF703	no	no
ZMYM4	0.00305359	0.0209533	0.189	0.116	1	no	ZMYM4	no	no
SLC66A3	0.00305961	0.0376762	0.071	0.032	1	no	SLC66A3	no	no
CCNJL	0.00306971	0.0461088	0.083	0.04	1	no	CCNJL	no	no
ACBD6	0.00309565	0.0119061	0.416	0.291	1	no	ACBD6	no	no
VAPA	0.00309914	0.132452	0.664	0.515	1	no	VAPA	no	no
PIK3CB	0.00310123	0.0550291	0.037	0.011	1	no	PIK3CB	no	no
RSPRY1	0.00310124	0.0428167	0.202	0.128	1	no	RSPRY1	no	no
RTN2	0.00311232	0.0825576	0.078	0.038	1	no	RTN2	no	no
BYSL	0.00312328	0.0391673	0.221	0.142	1	no	BYSL	no	no
MRPL2	0.00312383	0.0436012	0.384	0.268	1	no	MRPL2	no	no
CCDC86	0.00313745	0.0479485	0.149	0.089	1	no	CCDC86	no	no
ZNF263	0.00313816	0.0459849	0.103	0.054	1	no	ZNF263	no	no
COMTD1	0.00313959	0.102375	0.154	0.093	1	no	COMTD1	no	no
SP2	0.00314979	0.0386946	0.069	0.031	1	no	SP2	no	no
FBXO7	0.00315521	0.0547111	0.31	0.212	1	no	FBXO7	no	no
TM9SF4	0.00315841	0.0241531	0.133	0.075	1	no	TM9SF4	no	no
SH2B1	0.00316813	0.0395474	0.136	0.078	1	no	SH2B1	no	no
SLC25A39	0.00316902	0.0825664	0.494	0.37	1	no	SLC25A39	no	no
EYA3	0.00317589	0.020149	0.106	0.056	1	no	EYA3	no	no
NEK4	0.00317825	0.0438448	0.11	0.06	1	no	NEK4	no	no
KIAA0319L	0.00318052	0.0336825	0.087	0.043	1	no	KIAA0319L	no	no
ATP11B	0.00320595	0.0570005	0.06	0.025	1	no	ATP11B	no	no
LDLRAP1	0.00321163	0.0477669	0.067	0.029	1	no	LDLRAP1	no	no
IGDCC3	0.00324792	0.0819238	0.701	0.551	1	no	IGDCC3	no	no
CD164	0.00324809	0.0392395	0.593	0.428	1	no	CD164	no	no
COASY	0.00324864	0.0571212	0.198	0.127	1	no	COASY	no	no
BCAR1	0.00325996	0.0299822	0.143	0.082	1	no	BCAR1	no	no
DAP3	0.00328485	0.118975	0.402	0.298	1	no	DAP3	no	no
DGAT1	0.0032941	-0.102642	0.018	0.053	1	no	DGAT1	no	no
EIF4G1	0.00330323	0.0438387	0.269	0.18	1	no	EIF4G1	no	no
CTU2	0.00330574	0.0369278	0.122	0.068	1	no	CTU2	no	no
DOK4	0.00331418	0.0493087	0.062	0.026	1	no	DOK4	no	no
ZNF525	0.00331567	0.0325207	0.037	0.011	1	no	ZNF525	no	no
KPTN	0.00331965	0.0669241	0.117	0.066	1	no	KPTN	no	no
RBM19	0.00332613	0.0551039	0.129	0.074	1	no	RBM19	no	no
CDH2	0.00335157	-0.458181	0.237	0.283	1	no	CDH2	no	no
ZNF808	0.00335535	0.0347511	0.037	0.011	1	no	ZNF808	no	no
PCBP2	0.00335617	0.125816	0.883	0.773	1	no	PCBP2	no	no
STARD7	0.00336982	0.0573967	0.294	0.202	1	no	STARD7	no	no
RANGAP1	0.00337849	0.0774498	0.193	0.124	1	no	RANGAP1	no	no
CORT	0.00338477	-0.0595	0	0.02	1	no	CORT	no	no
RASGRP1	0.00338477	-0.0693086	0	0.02	1	no	RASGRP1	no	no
CYTOR	0.00338741	0.0459694	0.037	0.011	1	no	CYTOR	no	no
MIR1915HG	0.00338804	0.0573342	0.108	0.059	1	no	MIR1915HG	no	no
AC104461.1	0.00338977	0.0434075	0.062	0.026	1	no	AC104461.1	no	no
SPON1	0.00339211	-0.0840345	0.014	0.046	1	no	SPON1	no	no
MAF	0.00339223	0.0480906	0.085	0.042	1	no	MAF	no	no
FAM160B1	0.00339847	0.0484255	0.041	0.014	1	no	FAM160B1	no	no
SLC30A1	0.00340355	0.0289262	0.037	0.011	1	no	SLC30A1	no	no
CHRNB1	0.00340701	0.0278772	0.085	0.042	1	no	CHRNB1	no	no
TENM3-AS1	0.00340787	0.0606452	0.046	0.017	1	no	TENM3-AS1	no	no
YARS	0.00341465	0.0695582	0.262	0.179	1	no	YARS	no	no
DUSP6	0.00341468	0.0393236	0.232	0.152	1	no	DUSP6	no	no
RNF114	0.00341734	0.0921231	0.345	0.245	1	no	RNF114	no	no
PRR13	0.00341763	0.108411	0.451	0.335	1	no	PRR13	no	no
TTN	0.0034179	0.0439138	0.023	0.004	1	no	TTN	no	no
LCORL	0.0034324	0.0472977	0.156	0.095	1	no	LCORL	no	no
CHMP4A	0.00343656	0.0276464	0.441	0.317	1	no	CHMP4A	no	no
GPBP1	0.00344033	0.0535409	0.467	0.339	1	no	GPBP1	no	no
SLC30A9	0.00345114	0.0260772	0.283	0.191	1	no	SLC30A9	no	no
ZDHHC12	0.00346658	0.0317093	0.271	0.181	1	no	ZDHHC12	no	no
KXD1	0.00347042	0.0485589	0.483	0.342	1	no	KXD1	no	no
MMADHC	0.00347091	0.03865	0.556	0.411	1	no	MMADHC	no	no
REEP3	0.00347426	0.0328076	0.154	0.092	1	no	REEP3	no	no
CENPT	0.00347523	0.0915607	0.175	0.11	1	no	CENPT	no	no
PCDH11Y	0.00348432	0.0354744	0.023	0.004	1	no	PCDH11Y	no	no
RAB3D	0.00348943	0.0481277	0.055	0.022	1	no	RAB3D	no	no
TMEM30B	0.0034915	0.0127698	0.071	0.032	1	no	TMEM30B	no	no
AHCYL1	0.00349309	0.0164034	0.237	0.155	1	no	AHCYL1	no	no
NUP133	0.00349512	0.0454468	0.11	0.06	1	no	NUP133	no	no
TMEM254-AS1	0.00349551	0.0284743	0.023	0.004	1	no	TMEM254-AS1	no	no
SPG7	0.00349974	0.0446254	0.184	0.117	1	no	SPG7	no	no
RCSD1	0.00350673	0.0325279	0.023	0.004	1	no	RCSD1	no	no
TSKU	0.00351269	0.0457671	0.108	0.059	1	no	TSKU	no	no
COL1A1	0.00351664	0.123978	0.138	0.084	1	no	COL1A1	no	no
AQP3	0.00351797	0.0291835	0.023	0.004	1	no	AQP3	no	no
CHMP6	0.00351924	0.055897	0.184	0.116	1	no	CHMP6	no	no
AC010478.1	0.00352886	0.0424463	0.039	0.013	1	no	AC010478.1	no	no
AP001207.3	0.0035357	0.0454041	0.041	0.014	1	no	AP001207.3	no	no
TRIM29	0.00354057	0.0192205	0.023	0.004	1	no	TRIM29	no	no
DHX33	0.00355428	0.0577292	0.113	0.063	1	no	DHX33	no	no
SCAMP3	0.00355629	0.0788062	0.216	0.142	1	no	SCAMP3	no	no
RPS6KA5	0.00355853	0.0809719	0.046	0.017	1	no	RPS6KA5	no	no
PDE4D	0.00356135	0.049134	0.12	0.067	1	no	PDE4D	no	no
UCHL5	0.0035629	0.0316504	0.179	0.11	1	no	UCHL5	no	no
CHCHD3	0.00356493	0.0811152	0.52	0.388	1	no	CHCHD3	no	no
GNB2	0.00356759	0.090684	0.561	0.42	1	no	GNB2	no	no
USP19	0.00357421	0.0496715	0.055	0.022	1	no	USP19	no	no
SLC22A15	0.00357553	0.0282828	0.016	0.001	1	no	SLC22A15	no	no
C10orf82	0.00357928	0.0385761	0.255	0.172	1	no	C10orf82	yes	no
PEX7	0.00358095	0.0445415	0.092	0.047	1	no	PEX7	no	no
CARMIL1	0.00358163	0.0874161	0.076	0.036	1	no	CARMIL1	no	no
BET1L	0.00358766	0.0394288	0.094	0.049	1	no	BET1L	no	no
CTTN	0.00359245	0.0656418	0.239	0.159	1	no	CTTN	no	no
LNPEP	0.00359404	0.0257913	0.055	0.022	1	no	LNPEP	no	no
SHISA5	0.0035979	0.0416316	0.317	0.218	1	no	SHISA5	no	no
DUSP3	0.00361673	0.0422038	0.097	0.05	1	no	DUSP3	no	no
ERBIN	0.00361723	0.0437324	0.12	0.067	1	no	ERBIN	no	no
HELZ2	0.0036194	0.0349232	0.016	0.001	1	no	HELZ2	no	no
TMEM218	0.00362791	0.0467569	0.184	0.116	1	no	TMEM218	no	no
OPHN1	0.00363413	0.0212482	0.016	0.001	1	no	OPHN1	no	no
LINP1	0.00363413	0.0357067	0.016	0.001	1	no	LINP1	no	no
LINC01003	0.00364044	0.0409423	0.08	0.039	1	no	LINC01003	no	no
MAGI3	0.00364144	0.0504277	0.06	0.025	1	no	MAGI3	no	no
RHOU	0.00364342	0.0236219	0.064	0.028	1	no	RHOU	no	no
CTBP2	0.00364484	0.023919	0.361	0.254	1	no	CTBP2	no	no
PLD5	0.00364892	0.0237791	0.016	0.001	1	no	PLD5	no	no
GRAMD1A	0.00365731	0.0596384	0.182	0.114	1	no	GRAMD1A	no	no
S100A14	0.00366376	0.0269608	0.016	0.001	1	no	S100A14	no	no
ZNF630	0.00366376	0.0146926	0.016	0.001	1	no	ZNF630	no	no
ZNF750	0.00366376	0.017814	0.016	0.001	1	no	ZNF750	no	no
AZIN1	0.00367207	0.0118206	0.345	0.236	1	no	AZIN1	no	no
MLH1	0.00368433	0.0356487	0.232	0.151	1	no	MLH1	no	no
MSMO1	0.00368719	0.0939296	0.471	0.358	1	no	MSMO1	no	no
ASH1L-AS1	0.00369763	0.0297018	0.057	0.024	1	no	ASH1L-AS1	no	no
CDH7	0.00370171	0.0421547	0.078	0.038	1	no	CDH7	no	no
ZBTB14	0.00370982	0.0502628	0.076	0.036	1	no	ZBTB14	no	no
PRSS33	0.00371891	-0.0604374	0.005	0.029	1	no	PRSS33	no	no
MRPS15	0.00374702	0.07602	0.602	0.459	1	no	MRPS15	no	no
MORN4	0.00374935	0.0300665	0.207	0.132	1	no	MORN4	no	no
RAPGEF1	0.00375041	0.0402527	0.051	0.02	1	no	RAPGEF1	no	no
ACOX3	0.00375661	0.039454	0.048	0.018	1	no	ACOX3	no	no
PKMYT1	0.00376268	0.0367086	0.12	0.067	1	no	PKMYT1	no	no
RWDD4	0.00376309	0.0225939	0.246	0.162	1	no	RWDD4	no	no
ZNF776	0.00376628	0.0430186	0.053	0.021	1	no	ZNF776	no	no
DNAJC3-DT	0.00377157	0.0409367	0.048	0.018	1	no	DNAJC3-DT	no	no
GTF2F1	0.00377192	0.0658946	0.4	0.289	1	no	GTF2F1	no	no
PPP1R15A	0.00378037	0.0336024	0.138	0.081	1	no	PPP1R15A	no	no
COL17A1	0.00380059	0.046119	0.044	0.015	1	no	COL17A1	no	no
LSM7	0.00381408	0.110873	0.954	0.834	1	no	LSM7	yes	yes
PFDN2	0.00382627	0.0777535	0.766	0.584	1	no	PFDN2	no	no
SETBP1	0.00383097	0.0437368	0.046	0.017	1	no	SETBP1	no	no
UTY	0.00383192	0.0379113	0.048	0.018	1	no	UTY	no	no
SLC16A1-AS1	0.0038388	0.0343684	0.046	0.017	1	no	SLC16A1-AS1	no	no
GJA1	0.00383965	0.050279	0.32	0.223	1	no	GJA1	no	no
LYPLA1	0.00385366	0.0607382	0.446	0.322	1	no	LYPLA1	no	no
COL3A1	0.00387445	0.107334	0.17	0.107	1	no	COL3A1	no	no
LRP5L	0.0038834	0.0561929	0.074	0.035	1	no	LRP5L	no	no
NOMO1	0.00390316	0.0225804	0.053	0.021	1	no	NOMO1	no	no
DRAXIN	0.00390747	0.050203	0.074	0.035	1	no	DRAXIN	no	no
SPTSSA	0.00391512	0.0231299	0.366	0.255	1	no	SPTSSA	no	no
PEF1	0.00391524	0.065519	0.356	0.257	1	no	PEF1	no	no
ANKEF1	0.00393521	0.0133094	0.041	0.014	1	no	ANKEF1	no	no
C1orf52	0.00395048	0.0370017	0.274	0.183	1	no	C1orf52	no	no
CELF5	0.003964	0.0262845	0.044	0.015	1	no	CELF5	yes	no
SLBP	0.00399325	0.102845	0.453	0.336	1	no	SLBP	no	no
ELOB	0.00399491	-0.12455	0.989	0.939	1	no	ELOB	no	no
CNEP1R1	0.004001	0.0578295	0.071	0.033	1	no	CNEP1R1	no	no
ATAD3B	0.00400243	0.0641979	0.069	0.032	1	no	ATAD3B	no	no
OSBPL9	0.00401458	0.0566782	0.366	0.259	1	no	OSBPL9	no	no
PGGT1B	0.0040228	0.0717808	0.131	0.077	1	no	PGGT1B	no	no
KIAA0753	0.00403247	0.0613394	0.071	0.033	1	no	KIAA0753	no	no
RANBP3	0.00403991	0.055768	0.234	0.159	1	no	RANBP3	no	no
SLC30A2	0.00404065	0.0119063	0.011	0	1	no	SLC30A2	no	no
SHE	0.00404065	0.0165377	0.011	0	1	no	SHE	no	no
AL078644.2	0.00404065	0.0133712	0.011	0	1	no	AL078644.2	no	no
AC012508.1	0.00404065	0.0167997	0.011	0	1	no	AC012508.1	no	no
MSANTD1	0.00404065	0.024912	0.011	0	1	no	MSANTD1	no	no
IRX4	0.00404065	0.0258565	0.011	0	1	no	IRX4	no	no
GRIA1	0.00404065	0.0239796	0.011	0	1	no	GRIA1	no	no
GRM4	0.00404065	0.0163714	0.011	0	1	no	GRM4	no	no
KCND2	0.00404065	0.017534	0.011	0	1	no	KCND2	no	no
MPZL3	0.00404065	0.0108537	0.011	0	1	no	MPZL3	no	no
PLEK2	0.00404065	0.0235678	0.011	0	1	no	PLEK2	no	no
AC010536.1	0.00404065	0.0175783	0.011	0	1	no	AC010536.1	no	no
STARD6	0.00404065	0.0184291	0.011	0	1	no	STARD6	no	no
PDCD11	0.00406005	0.0427849	0.225	0.148	1	no	PDCD11	no	no
STARD4	0.00406815	0.0249664	0.094	0.049	1	no	STARD4	no	no
FRMD8	0.00407641	0.0288084	0.076	0.036	1	no	FRMD8	no	no
KIAA2013	0.0040769	0.0646144	0.071	0.033	1	no	KIAA2013	no	no
EFHD1	0.00408923	0.0610528	0.083	0.042	1	no	EFHD1	no	no
CCNG2	0.004094	0.0105483	0.237	0.155	1	no	CCNG2	no	no
PHAX	0.00411692	0.0271515	0.349	0.248	1	no	PHAX	no	no
GOT1	0.00412718	0.0661567	0.232	0.156	1	no	GOT1	no	no
TIPRL	0.00414811	0.0433116	0.297	0.206	1	no	TIPRL	no	no
PDGFD	0.00415341	0.0306763	0.025	0.006	1	no	PDGFD	no	no
TMCO3	0.00417246	0.0484823	0.113	0.063	1	no	TMCO3	no	no
ERP27	0.00417628	0.0496905	0.221	0.144	1	no	ERP27	no	no
HDLBP	0.00417777	0.0916394	0.395	0.289	1	no	HDLBP	no	no
OSTF1	0.00422272	0.0304231	0.156	0.093	1	no	OSTF1	no	no
FOXC1	0.00422342	0.0273879	0.124	0.071	1	no	FOXC1	no	no
MRPS12	0.00422508	0.0958852	0.34	0.247	1	no	MRPS12	no	no
ERCC2	0.00424169	0.0327198	0.129	0.074	1	no	ERCC2	no	no
CNOT9	0.00424285	0.0355633	0.214	0.138	1	no	CNOT9	no	no
ME2	0.00424615	0.0289244	0.161	0.098	1	no	ME2	no	no
SF3B3	0.00424728	0.0333389	0.313	0.215	1	no	SF3B3	no	no
CWC25	0.00425133	0.0597235	0.191	0.123	1	no	CWC25	no	no
RLN2	0.00426076	0.0347594	0.094	0.049	1	no	RLN2	no	no
RNASEK	0.00426638	-0.339385	0.195	0.255	1	no	RNASEK	no	no
CNOT10	0.00427582	0.0277759	0.122	0.07	1	no	CNOT10	no	no
CTDSPL2	0.00428317	0.0230747	0.239	0.156	1	no	CTDSPL2	no	no
BOD1	0.00429497	0.112275	0.648	0.506	1	no	BOD1	no	no
SH3BP1	0.00429929	0.0344234	0.09	0.046	1	no	SH3BP1	no	no
PLEKHG6	0.00430226	0.0328611	0.025	0.006	1	no	PLEKHG6	no	no
ACTR1A	0.00431196	0.0661252	0.356	0.252	1	no	ACTR1A	no	no
TMEM178A	0.00432294	0.0431428	0.133	0.078	1	no	TMEM178A	no	no
PLA2G7	0.00432594	-0.13982	0.025	0.061	1	no	PLA2G7	no	no
CDX1	0.00432753	0.0295572	0.025	0.006	1	no	CDX1	no	no
RAE1	0.00432834	0.0563254	0.411	0.297	1	no	RAE1	no	no
C1orf174	0.00435358	0.0465406	0.221	0.145	1	no	C1orf174	no	no
ITM2A	0.00435611	0.0192819	0.117	0.066	1	no	ITM2A	no	no
ZNF677	0.00437042	0.0390802	0.221	0.144	1	no	ZNF677	no	no
DPPA4	0.00438212	0.038232	0.232	0.153	1	no	DPPA4	no	no
ARID2	0.00438846	0.0372875	0.126	0.073	1	no	ARID2	no	no
DNAJC7	0.00439098	0.0502295	0.529	0.392	1	no	DNAJC7	no	no
CPSF3	0.00439108	0.0463603	0.359	0.257	1	no	CPSF3	no	no
KLHL7	0.00440414	0.0566816	0.237	0.158	1	no	KLHL7	no	no
EDEM1	0.00441705	0.0253121	0.025	0.006	1	no	EDEM1	no	no
TCF7L1	0.00443742	0.0609028	0.161	0.099	1	no	TCF7L1	no	no
TMED5	0.00444044	0.0160751	0.103	0.056	1	no	TMED5	no	no
TPP2	0.00445543	0.0227701	0.172	0.106	1	no	TPP2	no	no
MT-ND4L	0.00446834	-0.0435225	0.349	0.237	1	no	MT-ND4L	no	no
PDK2	0.0044988	0.0332915	0.186	0.119	1	no	PDK2	no	no
LINC00511	0.00451119	-0.107673	0.025	0.061	1	no	LINC00511	no	no
RNF11	0.00451162	0.0165229	0.193	0.121	1	no	RNF11	no	no
CCDC85B	0.00451846	0.0279667	0.308	0.213	1	no	CCDC85B	no	no
PHF19	0.00454625	0.0217337	0.115	0.064	1	no	PHF19	no	no
PDE4DIP	0.00455758	0.071067	0.08	0.04	1	no	PDE4DIP	no	no
ANKMY2	0.00455906	0.052622	0.124	0.071	1	no	ANKMY2	no	no
HARS	0.00456085	0.0793024	0.313	0.222	1	no	HARS	no	no
COPG2	0.00456146	0.0455863	0.189	0.121	1	no	COPG2	no	no
GSDMD	0.0045727	0.0351558	0.087	0.045	1	no	GSDMD	no	no
PGS1	0.00460055	0.0587993	0.131	0.078	1	no	PGS1	no	no
ROGDI	0.00460477	0.0763824	0.193	0.128	1	no	ROGDI	no	no
CD63	0.00461295	-0.21993	0.878	0.84	1	no	CD63	yes	no
ZCCHC4	0.0046347	0.0332122	0.085	0.043	1	no	ZCCHC4	no	no
FNTB	0.00463605	0.0577779	0.145	0.088	1	no	FNTB	no	no
HLA-C	0.0046409	0.0656246	0.382	0.278	1	no	HLA-C	no	no
CCDC28A	0.00464311	0.043411	0.198	0.127	1	no	CCDC28A	no	no
PDZD8	0.00464583	0.0300767	0.071	0.033	1	no	PDZD8	no	no
N4BP2L2	0.00468781	0.0465106	0.499	0.371	1	no	N4BP2L2	no	no
SKP2	0.00468885	0.0396295	0.195	0.126	1	no	SKP2	no	no
IMP4	0.00471654	0.0499372	0.306	0.213	1	no	IMP4	no	no
CHIC2	0.00471667	0.0746158	0.198	0.13	1	no	CHIC2	no	no
ISCU	0.0047239	0.0679567	0.526	0.399	1	no	ISCU	no	no
ZNF131	0.00472433	0.0147213	0.195	0.124	1	no	ZNF131	no	no
ACSF2	0.00474901	0.0687603	0.124	0.073	1	no	ACSF2	no	no
ABHD12B	0.00476387	-0.0626364	0	0.018	1	no	ABHD12B	no	no
DRG1	0.00477647	0.0365134	0.393	0.28	1	no	DRG1	no	no
TBC1D7	0.00478651	0.0576803	0.285	0.197	1	no	TBC1D7	no	no
SYNE2	0.004809	0.105633	0.285	0.204	1	no	SYNE2	no	no
WASF1	0.00481317	0.0591112	0.306	0.213	1	no	WASF1	no	no
COPS2	0.00481607	0.0280717	0.379	0.266	1	no	COPS2	no	no
RPL18	0.0048202	-0.0693551	1	1	1	no	RPL18	no	no
SARS	0.00482036	0.0296369	0.524	0.377	1	no	SARS	no	no
PITHD1	0.00483072	0.0353205	0.398	0.285	1	no	PITHD1	no	no
SFPQ	0.00484029	0.102114	0.798	0.664	1	no	SFPQ	no	no
NARS2	0.00484642	0.073116	0.152	0.095	1	no	NARS2	no	no
SRPK1	0.00485554	0.0538714	0.464	0.344	1	no	SRPK1	no	no
TINCR	0.00485782	0.0530178	0.028	0.007	1	no	TINCR	no	no
SNRNP27	0.00486772	0.0372832	0.444	0.319	1	no	SNRNP27	no	no
MKNK2	0.00487324	0.0362231	0.11	0.061	1	no	MKNK2	yes	yes
CENPN	0.00487835	0.103658	0.421	0.322	1	no	CENPN	no	no
TBC1D9B	0.00488652	0.0218954	0.101	0.054	1	no	TBC1D9B	no	no
GALK1	0.00489689	0.0281697	0.145	0.086	1	no	GALK1	no	no
ZCCHC17	0.00490102	0.0220642	0.492	0.358	1	no	ZCCHC17	no	no
UBE2E2	0.00490686	0.0744945	0.29	0.202	1	no	UBE2E2	no	no
HIST1H2BB	0.00491286	-0.143647	0.016	0.047	1	no	HIST1H2BB	no	no
TGS1	0.00491753	0.0148544	0.303	0.205	1	no	TGS1	no	no
CCL2	0.00494123	0.0982109	0.11	0.063	1	no	CCL2	no	no
ABHD3	0.00497471	0.0439289	0.064	0.029	1	no	ABHD3	no	no
MTDH	0.00500092	0.0752683	0.464	0.35	1	no	MTDH	no	no
CHCHD7	0.00500629	0.0274525	0.359	0.254	1	no	CHCHD7	no	no
CYB561A3	0.00501981	0.0377529	0.122	0.07	1	no	CYB561A3	no	no
SFRP1	0.00502855	-0.400771	0.267	0.315	1	no	SFRP1	no	no
EIF1AY	0.00503419	0.0326688	0.262	0.179	1	no	EIF1AY	no	no
ASNSD1	0.00503684	0.0763258	0.306	0.219	1	no	ASNSD1	no	no
SCAF1	0.00504081	0.0399464	0.11	0.061	1	no	SCAF1	no	no
AKR1B1	0.00504381	0.0669561	0.694	0.534	1	no	AKR1B1	no	no
DES	0.00504621	0.0521842	0.028	0.007	1	no	DES	no	no
FAP	0.00504622	0.0291953	0.028	0.007	1	no	FAP	no	no
SUMO1	0.0050528	0.117107	0.867	0.759	1	no	SUMO1	no	no
RHOC	0.0050726	0.0667946	0.533	0.41	1	no	RHOC	no	no
EFTUD2	0.00507949	0.0455924	0.214	0.141	1	no	EFTUD2	no	no
AZI2	0.00508555	0.0164072	0.241	0.16	1	no	AZI2	no	no
FOXF1	0.00510124	0.0259132	0.028	0.007	1	no	FOXF1	no	no
SLC25A6	0.00511276	0.0893584	0.984	0.965	1	no	SLC25A6	no	no
PDK4	0.00511508	0.0388028	0.028	0.007	1	no	PDK4	no	no
PLEKHB2	0.00512105	0.0544587	0.241	0.163	1	no	PLEKHB2	no	no
DNAJA2	0.0051211	0.057211	0.437	0.314	1	no	DNAJA2	no	no
AKAP8L	0.00512533	0.0220775	0.193	0.124	1	no	AKAP8L	no	no
CACNA1C-AS2	0.00514287	0.0336583	0.028	0.007	1	no	CACNA1C-AS2	no	no
MRPL37	0.00515997	0.0523827	0.434	0.314	1	no	MRPL37	no	no
UQCRHL	0.00517079	0.018384	0.028	0.007	1	no	UQCRHL	no	no
KEAP1	0.00519717	0.056459	0.191	0.124	1	no	KEAP1	no	no
PPM1K	0.00520106	0.0233984	0.11	0.061	1	no	PPM1K	no	no
PSMA2	0.0052266	0.12517	0.855	0.757	1	no	PSMA2	no	no
AC006333.2	0.00526015	0.0337539	0.12	0.068	1	no	AC006333.2	no	no
TAB1	0.00526269	0.0450651	0.08	0.04	1	no	TAB1	no	no
NEAT1	0.00526387	0.0129608	0.159	0.098	1	no	NEAT1	no	no
BAK1	0.00527002	0.0767135	0.136	0.082	1	no	BAK1	no	no
SLC4A1AP	0.00527059	0.0318606	0.131	0.077	1	no	SLC4A1AP	no	no
SUMO3	0.00528652	0.105056	0.582	0.453	1	no	SUMO3	no	no
PCMT1	0.00530892	0.0691076	0.469	0.354	1	no	PCMT1	no	no
RPL21	0.00532393	0.069419	1	1	1	no	RPL21	no	no
ADGRL2	0.00535571	0.0485592	0.103	0.057	1	no	ADGRL2	no	no
HAUS4	0.00535692	0.0778027	0.202	0.134	1	no	HAUS4	no	no
RNH1	0.00537529	0.033532	0.363	0.255	1	no	RNH1	no	no
ZNF585A	0.0053761	0.0227178	0.064	0.029	1	no	ZNF585A	no	no
CBFA2T2	0.0053792	0.0495801	0.057	0.025	1	no	CBFA2T2	no	no
RPUSD3	0.00539241	0.0247031	0.308	0.213	1	no	RPUSD3	no	no
HINFP	0.00540201	0.0474067	0.129	0.077	1	no	HINFP	no	no
CALM1	0.00541213	0.152353	0.926	0.84	1	no	CALM1	no	no
ACOX1	0.00544577	0.0269825	0.064	0.029	1	no	ACOX1	no	no
ADGRG1	0.00545925	0.0230551	0.117	0.067	1	no	ADGRG1	no	no
EZR	0.00546457	0.0547409	0.451	0.336	1	no	EZR	no	no
TMTC4	0.00547761	0.076508	0.113	0.066	1	no	TMTC4	no	no
TRIAP1	0.00547829	0.0987058	0.372	0.275	1	no	TRIAP1	no	no
FAM200B	0.00548821	0.0686751	0.421	0.307	1	no	FAM200B	no	no
RPL27	0.00549903	0.0649501	0.998	1	1	no	RPL27	no	no
DCAF11	0.00549958	0.0649768	0.221	0.146	1	no	DCAF11	no	no
EHMT1	0.00551448	0.0124229	0.202	0.13	1	no	EHMT1	no	no
HERPUD2	0.00551756	0.0414292	0.145	0.088	1	no	HERPUD2	no	no
SMG9	0.00551879	0.038445	0.172	0.109	1	no	SMG9	no	no
OSGIN2	0.00555598	0.0201395	0.067	0.031	1	no	OSGIN2	no	no
MRPS9	0.0055672	0.0271488	0.453	0.338	1	no	MRPS9	no	no
CBX6	0.00556997	0.0465691	0.076	0.038	1	no	CBX6	no	no
GOPC	0.00558222	0.0476681	0.338	0.243	1	no	GOPC	no	no
SLC1A5	0.0055873	0.0687689	0.177	0.114	1	no	SLC1A5	no	no
SDF4	0.00560187	0.0166925	0.299	0.204	1	no	SDF4	no	no
STAT1	0.00560998	0.0395753	0.092	0.049	1	no	STAT1	no	no
TFE3	0.00563349	0.0445671	0.057	0.025	1	no	TFE3	no	no
RNF146	0.00563543	0.0596079	0.299	0.212	1	no	RNF146	no	no
TSNARE1	0.00563772	0.033967	0.03	0.008	1	no	TSNARE1	no	no
GPN1	0.00566571	0.0291784	0.285	0.199	1	no	GPN1	no	no
UMAD1	0.00566745	0.029	0.083	0.042	1	no	UMAD1	no	no
ILKAP	0.00566809	0.0347593	0.317	0.223	1	no	ILKAP	no	no
SMN2	0.00567787	0.0222612	0.064	0.029	1	no	SMN2	no	no
RHBDD3	0.00569534	0.0464366	0.184	0.119	1	no	RHBDD3	no	no
NEK9	0.00570527	0.0710394	0.083	0.043	1	no	NEK9	no	no
CDK5RAP3	0.00570721	0.0571904	0.402	0.293	1	no	CDK5RAP3	no	no
HIST1H4E	0.00570944	-0.229952	0.067	0.113	1	no	HIST1H4E	no	no
CSNK1G1	0.00574698	0.032214	0.06	0.026	1	no	CSNK1G1	no	no
TP53I13	0.00575319	0.0348589	0.184	0.119	1	no	TP53I13	no	no
FBXO22	0.00575916	0.0426928	0.283	0.197	1	no	FBXO22	no	no
FLYWCH2	0.00577841	0.0721763	0.326	0.234	1	no	FLYWCH2	no	no
KCNV1	0.00578294	0.0279099	0.018	0.003	1	no	KCNV1	no	no
FNDC11	0.00578294	0.0213717	0.018	0.003	1	no	FNDC11	no	no
FBL	0.00578802	0.112437	0.851	0.734	1	no	FBL	no	no
HMX2	0.00581504	-0.10615	0.023	0.057	1	no	HMX2	no	no
PPM1M	0.00582331	0.021742	0.018	0.003	1	no	PPM1M	no	no
ATAD2B	0.00586007	0.0526465	0.074	0.036	1	no	ATAD2B	no	no
TWISTNB	0.00586699	0.0783267	0.285	0.201	1	no	TWISTNB	no	no
PABPC4	0.00588391	0.0463899	0.487	0.367	1	no	PABPC4	no	no
TPGS1	0.00590047	0.0297022	0.182	0.116	1	no	TPGS1	no	no
RPL29	0.00591751	-0.085864	1	1	1	no	RPL29	no	no
PELO	0.00596769	0.054929	0.175	0.112	1	no	PELO	no	no
EI24	0.00597734	0.0909464	0.464	0.357	1	no	EI24	no	no
OTUB1	0.00598398	0.0634206	0.543	0.404	1	no	OTUB1	no	no
SRP54	0.00599394	0.0230294	0.324	0.227	1	no	SRP54	no	no
FSD1L	0.00600977	0.0280539	0.057	0.025	1	no	FSD1L	no	no
MEPCE	0.00601831	0.0238717	0.08	0.04	1	no	MEPCE	no	no
C1orf159	0.00602247	0.0192601	0.087	0.046	1	no	C1orf159	no	no
LINC01357	0.00603057	0.0395324	0.053	0.022	1	no	LINC01357	no	no
SIRT2	0.0060313	0.0583694	0.108	0.061	1	no	SIRT2	no	no
ESS2	0.00604589	0.044838	0.113	0.064	1	no	ESS2	no	no
SEH1L	0.0060503	0.0395941	0.149	0.092	1	no	SEH1L	no	no
TXNDC11	0.00605204	0.0464707	0.053	0.022	1	no	TXNDC11	no	no
RXRB	0.00605328	0.0122389	0.131	0.077	1	no	RXRB	no	no
NECAP1	0.0060542	0.0529292	0.092	0.05	1	no	NECAP1	no	no
NOLC1	0.0060607	0.042459	0.37	0.264	1	no	NOLC1	no	no
TCTN2	0.00606094	0.0237237	0.057	0.025	1	no	TCTN2	no	no
ADO	0.00606916	0.0223211	0.08	0.04	1	no	ADO	no	no
ATP5PB	0.00607651	0.117751	0.814	0.686	1	no	ATP5PB	no	no
TRIM62	0.00607704	0.0435303	0.046	0.018	1	no	TRIM62	no	no
PHYHD1	0.00608308	0.0150359	0.184	0.117	1	no	PHYHD1	no	no
TRABD	0.0060843	0.0392982	0.191	0.126	1	no	TRABD	no	no
NSUN7	0.00608552	0.0268392	0.076	0.038	1	no	NSUN7	no	no
MRPL4	0.00609173	0.0402039	0.437	0.315	1	no	MRPL4	no	no
SDHA	0.00609233	0.0344077	0.301	0.208	1	no	SDHA	no	no
ZNF829	0.00609666	0.0308736	0.032	0.01	1	no	ZNF829	no	no
UBQLN1	0.00610542	0.04479	0.285	0.199	1	no	UBQLN1	no	no
LINC02562	0.00612888	0.058248	0.039	0.014	1	no	LINC02562	no	no
ASCL4	0.0061407	0.0290932	0.032	0.01	1	no	ASCL4	no	no
EIF3F	0.00614234	0.133169	0.933	0.887	1	no	EIF3F	no	no
EMC9	0.00614367	0.0549247	0.326	0.236	1	no	EMC9	no	no
PRKAR1B	0.00614773	0.039669	0.168	0.106	1	no	PRKAR1B	no	no
NEUROD1	0.00615122	0.161506	0.044	0.017	1	no	NEUROD1	no	no
SPSB2	0.00615204	0.0285499	0.06	0.026	1	no	SPSB2	no	no
CHEK2	0.00615549	0.0211105	0.17	0.106	1	no	CHEK2	no	no
FBXL3	0.00615622	0.0302179	0.076	0.038	1	no	FBXL3	no	no
DSTN	0.00617234	0.0802966	0.933	0.874	1	no	DSTN	no	no
BOLA2	0.00617329	-0.13472	0.021	0.053	1	no	BOLA2	no	no
HCCS	0.00617421	0.0297145	0.154	0.095	1	no	HCCS	no	no
C19orf33	0.00618488	0.066323	0.122	0.071	1	no	C19orf33	no	no
TOR1AIP1	0.00618758	0.0439483	0.074	0.036	1	no	TOR1AIP1	no	no
NSMCE4A	0.00620648	0.0643481	0.402	0.294	1	no	NSMCE4A	no	no
TRPM3	0.00620699	-0.0981926	0.011	0.039	1	no	TRPM3	no	no
EBP	0.00622879	0.0668205	0.552	0.423	1	no	EBP	no	no
LINC00847	0.00623071	0.0446367	0.071	0.035	1	no	LINC00847	no	no
TYRO3	0.00624554	0.0532292	0.149	0.092	1	no	TYRO3	no	no
PARM1	0.00625514	-0.0656178	0.002	0.022	1	no	PARM1	no	no
TRMT11	0.0062553	0.0156259	0.257	0.174	1	no	TRMT11	no	no
TATDN1	0.00626056	0.0510915	0.469	0.343	1	no	TATDN1	no	no
ZNF711	0.00626325	0.0306353	0.115	0.066	1	no	ZNF711	no	no
ATXN10	0.00628283	0.0622191	0.625	0.476	1	no	ATXN10	no	no
LAMP2	0.00629134	0.0462352	0.175	0.112	1	no	LAMP2	no	no
TM2D3	0.00630543	0.03188	0.241	0.166	1	no	TM2D3	no	no
DYNC1I2	0.00630689	0.0853665	0.793	0.664	1	no	DYNC1I2	no	no
PPP4C	0.00631103	0.131359	0.687	0.552	1	no	PPP4C	no	no
ORC5	0.00631128	0.0312189	0.145	0.088	1	no	ORC5	no	no
EDARADD	0.0063151	0.0333236	0.053	0.022	1	no	EDARADD	no	no
RPE	0.00633091	0.0335401	0.234	0.158	1	no	RPE	no	no
DEK	0.00633641	-0.276619	0.855	0.83	1	no	DEK	no	no
DDX21	0.00634823	0.071593	0.515	0.393	1	no	DDX21	no	no
INKA1	0.00635327	0.0285167	0.051	0.021	1	no	INKA1	no	no
CLDN22	0.00635555	-0.0502692	0.002	0.022	1	no	CLDN22	no	no
CSNK2A1	0.00636294	0.0457846	0.462	0.343	1	no	CSNK2A1	no	no
IL17RE	0.00637599	0.0507911	0.046	0.018	1	no	IL17RE	no	no
TTI1	0.00637993	0.0373958	0.133	0.079	1	no	TTI1	no	no
BCAS2	0.00638374	0.0430192	0.462	0.336	1	no	BCAS2	no	no
BAD	0.00640165	0.0446288	0.354	0.259	1	no	BAD	no	no
HLCS	0.00640504	0.0167061	0.053	0.022	1	no	HLCS	no	no
PAIP1	0.00641702	0.0112505	0.474	0.342	1	no	PAIP1	no	no
ADAMTS6	0.00643789	0.0152123	0.133	0.079	1	no	ADAMTS6	no	no
THBS1	0.00644034	-0.0418885	0.002	0.022	1	no	THBS1	no	no
TMEM216	0.0064429	0.0764799	0.29	0.208	1	no	TMEM216	no	no
TNPO2	0.00646279	0.029473	0.087	0.046	1	no	TNPO2	no	no
MRPS6	0.00646451	0.0770653	0.749	0.612	1	no	MRPS6	no	no
MIGA1	0.00647326	0.0205089	0.053	0.022	1	no	MIGA1	no	no
SERPING1	0.00648579	0.0338625	0.283	0.195	1	no	SERPING1	no	no
FAM161B	0.00648735	0.0292006	0.037	0.013	1	no	FAM161B	no	no
SNAPC1	0.00649024	0.033589	0.195	0.128	1	no	SNAPC1	no	no
GPD1L	0.00649592	0.0290262	0.034	0.011	1	no	GPD1L	no	no
BRF2	0.00650189	0.0581354	0.161	0.102	1	no	BRF2	yes	no
PITX2	0.00650952	0.154031	0.186	0.126	1	no	PITX2	no	no
NAGK	0.00652157	0.0339789	0.2	0.132	1	no	NAGK	no	no
BAIAP2-DT	0.00653989	0.0400602	0.044	0.017	1	no	BAIAP2-DT	no	no
MTSS2	0.00655367	0.023672	0.053	0.022	1	no	MTSS2	no	no
FNBP4	0.00657357	0.024275	0.32	0.22	1	no	FNBP4	no	no
USP48	0.00658487	0.0183596	0.244	0.166	1	no	USP48	no	no
MIS12	0.00658541	0.0137223	0.182	0.117	1	no	MIS12	no	no
KLC3	0.00660191	0.0430181	0.037	0.013	1	no	KLC3	no	no
ALDH5A1	0.00660243	0.0344287	0.041	0.015	1	no	ALDH5A1	no	no
CASP3	0.00661091	0.0474791	0.234	0.162	1	no	CASP3	no	no
STK17B	0.00661198	0.0354331	0.046	0.018	1	no	STK17B	no	no
STT3B	0.00663755	0.0437567	0.246	0.169	1	no	STT3B	no	no
PPP1CB	0.00665174	0.0854281	0.515	0.395	1	no	PPP1CB	no	no
PPM1J	0.00665988	0.034063	0.037	0.013	1	no	PPM1J	no	no
RPS9	0.00667235	0.0635761	1	1	1	no	RPS9	no	no
NAA15	0.006678	0.0529308	0.257	0.181	1	no	NAA15	no	no
SLC22A5	0.0066936	0.0242819	0.053	0.022	1	no	SLC22A5	no	no
CCDC120	0.00669702	0.0674768	0.041	0.015	1	no	CCDC120	no	no
HRK	0.0067156	-0.0516816	0	0.017	1	no	HRK	no	no
LMX1B	0.00673931	0.0389282	0.046	0.018	1	no	LMX1B	no	no
UBLCP1	0.00674444	0.0412052	0.214	0.142	1	no	UBLCP1	no	no
CAPNS1	0.00674716	0.0637497	0.292	0.206	1	no	CAPNS1	no	no
FAM161A	0.00675118	0.0203506	0.237	0.162	1	no	FAM161A	no	no
GMPPB	0.00675123	0.0466169	0.126	0.075	1	no	GMPPB	no	no
EPSTI1	0.00676826	0.0224264	0.051	0.021	1	no	EPSTI1	no	no
WDR75	0.00677266	0.0144813	0.136	0.081	1	no	WDR75	no	no
ARL8A	0.00677817	0.0329609	0.087	0.046	1	no	ARL8A	no	no
AL118516.1	0.00677969	0.0185019	0.14	0.085	1	no	AL118516.1	no	no
SLC25A11	0.00678538	0.0298854	0.453	0.338	1	no	SLC25A11	no	no
LRP2	0.00679086	0.0240509	0.046	0.018	1	no	LRP2	no	no
HIST1H2BI	0.00680428	-0.0701719	0.005	0.026	1	no	HIST1H2BI	no	no
TMEM175	0.00682897	0.036339	0.044	0.017	1	no	TMEM175	no	no
LMO7	0.00682903	0.0458258	0.069	0.033	1	no	LMO7	no	no
PHF5A	0.00683348	0.0277651	0.485	0.351	1	no	PHF5A	no	no
AURKC	0.00683652	0.0238189	0.037	0.013	1	no	AURKC	no	no
DDX3X	0.00684216	0.0642081	0.366	0.268	1	no	DDX3X	no	no
OMA1	0.00685413	0.0446212	0.099	0.054	1	no	OMA1	no	no
BEX3	0.00686187	0.0804091	0.982	0.971	1	no	BEX3	no	no
NXN	0.00686964	0.0443487	0.143	0.088	1	no	NXN	no	no
FUZ	0.00687367	0.0387789	0.216	0.144	1	no	FUZ	no	no
SNW1	0.00687829	0.0522257	0.618	0.46	1	no	SNW1	no	no
AL162411.1	0.00688985	0.0343295	0.041	0.015	1	no	AL162411.1	no	no
BMP7	0.00690538	0.0542669	0.244	0.17	1	no	BMP7	no	no
CPNE2	0.00691136	0.0258823	0.037	0.013	1	no	CPNE2	no	no
PSAT1	0.0069118	0.0311883	0.46	0.336	1	no	PSAT1	no	no
LYRM7	0.00691432	0.0537129	0.138	0.085	1	no	LYRM7	no	no
HYAL3	0.00692641	0.0125062	0.037	0.013	1	no	HYAL3	no	no
RNLS	0.00692786	0.0304158	0.046	0.018	1	no	RNLS	no	no
TTC30A	0.00693691	0.0195379	0.044	0.017	1	no	TTC30A	no	no
CHST15	0.00700226	0.0254098	0.041	0.015	1	no	CHST15	no	no
RXYLT1	0.00700393	0.0229596	0.149	0.092	1	no	RXYLT1	no	no
LRATD2	0.00701243	0.0485706	0.083	0.043	1	no	LRATD2	no	no
BIN3	0.0070158	0.0596481	0.166	0.107	1	no	BIN3	no	no
RIPK2	0.00704992	0.0611164	0.064	0.031	1	no	RIPK2	no	no
YARS2	0.00706297	0.0316595	0.2	0.131	1	no	YARS2	no	no
VPS26C	0.00706818	0.0263684	0.179	0.114	1	no	VPS26C	no	no
ARMCX1	0.00707504	0.0662667	0.195	0.13	1	no	ARMCX1	no	no
TMUB1	0.00708318	0.0179141	0.269	0.187	1	no	TMUB1	no	no
MPZL1	0.00710118	0.0219219	0.241	0.166	1	no	MPZL1	no	no
AC006213.2	0.00710198	0.0256685	0.041	0.015	1	no	AC006213.2	no	no
TMEM80	0.0071101	0.0414073	0.115	0.067	1	no	TMEM80	no	no
GMEB1	0.00712789	0.0303085	0.115	0.066	1	no	GMEB1	no	no
PRKCZ	0.00713303	0.0172609	0.152	0.093	1	no	PRKCZ	no	no
HIST2H2AC	0.00714841	-0.433573	0.2	0.247	1	no	HIST2H2AC	no	no
RCBTB1	0.00715595	0.0331147	0.083	0.043	1	no	RCBTB1	no	no
MRPL9	0.00715956	0.0638062	0.513	0.397	1	no	MRPL9	no	no
LPCAT3	0.00716072	0.0621732	0.101	0.057	1	no	LPCAT3	no	no
PPP1R11	0.00721756	0.0532903	0.308	0.22	1	no	PPP1R11	no	no
ZBTB17	0.00722548	0.0415767	0.103	0.059	1	no	ZBTB17	no	no
GLRX3	0.00722625	0.088259	0.57	0.442	1	no	GLRX3	no	no
HNRNPH2	0.00727496	0.0572183	0.531	0.395	1	no	HNRNPH2	no	no
LSM1	0.00730706	0.0247128	0.377	0.268	1	no	LSM1	yes	no
RPL6	0.00733058	-0.0469772	1	1	1	no	RPL6	no	no
ANKS3	0.00734695	0.021177	0.115	0.067	1	no	ANKS3	no	no
SNHG32	0.00735613	0.100355	0.77	0.626	1	no	SNHG32	no	no
DNAH14	0.00735623	0.0577083	0.12	0.071	1	no	DNAH14	no	no
ARPC4	0.00738217	0.0547668	0.556	0.42	1	no	ARPC4	no	no
C5orf24	0.0073879	0.034185	0.269	0.188	1	no	C5orf24	no	no
GNPDA2	0.00742744	0.0272503	0.11	0.063	1	no	GNPDA2	no	no
MYH10	0.00744554	0.0700999	0.398	0.297	1	no	MYH10	no	no
HSF2	0.00745664	0.0259447	0.232	0.158	1	no	HSF2	no	no
ERGIC3	0.00746573	0.0989751	0.768	0.636	1	no	ERGIC3	no	no
PEA15	0.00748243	0.0431018	0.189	0.124	1	no	PEA15	no	no
MAB21L2	0.0074886	0.0516737	0.064	0.031	1	no	MAB21L2	no	no
PCP4	0.0074886	0.0995396	0.064	0.031	1	no	PCP4	no	no
ZIM2	0.00752406	0.0329326	0.021	0.004	1	no	ZIM2	no	no
DDB1	0.00752764	0.0310519	0.377	0.271	1	no	DDB1	no	no
CLCN3	0.00759445	0.0342773	0.136	0.082	1	no	CLCN3	no	no
INF2	0.00759788	0.0604809	0.126	0.077	1	no	INF2	no	no
FAF1	0.00760421	0.0449674	0.177	0.116	1	no	FAF1	no	no
METTL23	0.00761615	0.0211327	0.278	0.192	1	no	METTL23	no	no
PITX1	0.00761634	0.0321323	0.154	0.098	1	no	PITX1	no	no
PPP1CC	0.00761944	0.101901	0.749	0.616	1	no	PPP1CC	no	no
ZSWIM7	0.00762277	0.0152329	0.389	0.279	1	no	ZSWIM7	no	no
MDP1	0.00763032	0.0222135	0.175	0.112	1	no	MDP1	no	no
CHD2	0.00763579	-0.0230771	0.248	0.167	1	no	CHD2	no	no
NAPB	0.00763761	0.0501491	0.062	0.029	1	no	NAPB	no	no
EPAS1	0.00764135	0.0297567	0.021	0.004	1	no	EPAS1	no	no
PAFAH2	0.00771105	0.0411248	0.064	0.031	1	no	PAFAH2	no	no
PAX7	0.00771251	0.0242241	0.021	0.004	1	no	PAX7	yes	yes
HCFC1R1	0.00772751	0.0196045	0.26	0.18	1	no	HCFC1R1	no	no
CARS2	0.00774076	0.050792	0.143	0.088	1	no	CARS2	no	no
DHX37	0.00774624	0.0465497	0.062	0.029	1	no	DHX37	no	no
QSER1	0.00775608	0.0419732	0.152	0.096	1	no	QSER1	no	no
TAGLN	0.00777295	0.118064	0.117	0.071	1	no	TAGLN	no	no
[truncated: 8,660 more rows]

## Sheet: Table S3
group	n_cell	n_ctrl	assoc_mcp	assoc_mcz	hetero_mcp	hetero_mcz	n_fdr_0.05	n_fdr_0.1	n_fdr_0.2
telencephalon	4993.0	1000.0	0.76523477	-0.70122063	0.42957044	-0.040728725	0.0	0.0	0.0
neural progenitors	4158.0	1000.0	0.71828175	-0.60995644	0.52747256	-0.23796414	0.0	0.0	0.0
FM SIX1+	3864.0	1000.0	0.060939062	15486926	0.26273727	0.42371494	0.0	0.0	2.0
cranium	3217.0	1000.0	0.12887113	1157615	0.5444555	-0.26344895	0.0	0.0	4.0
PA 3/4	2851.0	1000.0	0.68031967	-0.44568294	0.07392608	15802155	0.0	0.0	1.0
PA 1/2	2803.0	1000.0	0.6843157	-0.50791526	0.26173827	0.4832839	0.0	0.0	0.0
pPSM	2718.0	1000.0	0.6833167	-0.5069759	0.45754245	-0.04057773	0.0	0.0	0.0
aPSM	2531.0	1000.0	0.5714286	-0.21700399	0.27272728	0.48995456	0.0	0.0	0.0
diencephalon	2500.0	1000.0	0.42657343	0.14921953	0.056943055	17155659	0.0	1.0	6.0
PA HAND2+	2427.0	1000.0	0.043956045	16963986	0.04795205	18359622	0.0	1.0	5.0
ventral telencephalon	1964.0	1000.0	0.48951048	-0.10392075	0.3036963	0.36191055	0.0	0.0	0.0
FM	1879.0	1000.0	0.35964036	0.3385663	0.3876124	0.09031738	0.0	0.0	2.0
epithelium	1835.0	1000.0	0.001998002	58877864	0.018981019	24591322	29.0	53.0	116.0
SN PHOX2A+	1643.0	1000.0	0.9060939	-11771138	0.6823177	-0.4901807	0.0	0.0	0.0
dorsal telencephalon	1585.0	1000.0	0.86213785	-1072875	0.055944055	18546565	0.0	0.0	0.0
head muscle	1559.0	1000.0	0.12887113	1018602	0.54345655	-0.21756974	0.0	0.0	4.0
SN	1518.0	1000.0	0.18481518	0.8152208	0.034965035	23901138	0.0	0.0	1.0
pericytes	1465.0	1000.0	0.7102897	-0.5972778	0.4965035	-0.07254933	0.0	0.0	0.0
Schwann progenitors	981.0	1000.0	0.4045954	0.122707754	0.5934066	-0.31065252	0.0	0.0	0.0
endothelium	956.0	1000.0	0.84115887	-0.979843	0.04695305	18666445	0.0	0.0	0.0
optic vesicle	800.0	1000.0	0.5784216	-0.27490893	0.9150849	-1259603	0.0	0.0	0.0
white blood cells	745.0	1000.0	0.74925077	-0.7190325	0.8131868	-0.87165964	0.0	0.0	0.0
trigeminal ganglia	477.0	1000.0	0.110889114	11484891	0.45954046	0.030188784	0.0	0.0	0.0
erythroids	314.0	1000.0	0.81718284	-0.5997694	0.7922078	-0.80927634	0.0	0.0	0.0
GABAergic neurons	276.0	1000.0	0.35564435	0.32471606	0.003996004	33132033	0.0	0.0	1.0

## Sheet: Table S4
group	n_cell	n_ctrl	assoc_mcp	assoc_mcz	hetero_mcp	hetero_mcz	n_fdr_0.05	n_fdr_0.1	n_fdr_0.2
telencephalon	4993	1000	0.75424576	-0.6572647	0.3006993	0.33901963	0	0	0
neural progenitors	4158	1000	0.5784216	-0.24843241	0.6933067	-0.5724211	0	0	0
FM SIX1+	3864	1000	0.103896104	12906749	0.36063936	0.11117813	0	0	2
cranium	3217	1000	0.28671327	0.43842837	0.4935065	-0.12723528	0	0	0
PA 3/4	2851	1000	0.7512488	-0.64821965	0.12987013	10478047	0	0	0
PA 1/2	2803	1000	0.6943057	-0.50527334	0.2747253	0.4869524	0	0	0
pPSM	2718	1000	0.43756244	0.1047877	0.7582418	-0.71562386	0	0	0
aPSM	2531	1000	0.62437564	-0.34565514	0.34565434	0.25771222	0	0	0
diencephalon	2500	1000	0.4755245	0.037443705	0.0979021	13514994	0	0	1
PA HAND2+	2427	1000	0.1958042	0.73158747	0.2907093	0.48338908	0	0	2
ventral telencephalon	1964	1000	0.36163837	0.16843526	0.44155845	0.043631427	0	0	1
FM	1879	1000	0.32567433	0.39295387	0.36363637	0.15438925	0	0	0
epithelium	1835	1000	0.010989011	43477407	0.07192807	15549856	13	25	47
SN PHOX2A+	1643	1000	0.9060939	-11911908	0.7372627	-0.6427884	0	0	0
dorsal telencephalon	1585	1000	0.8941059	-11148744	0.038961038	20469267	0	0	0
head muscle	1559	1000	0.2017982	0.632952	0.56443554	-0.28607506	0	0	0
SN	1518	1000	0.26173827	0.5746887	0.026973028	2634032	0	0	1
pericytes	1465	1000	0.73826176	-0.6765668	0.8121878	-0.86546636	0	0	0
Schwann progenitors	981	1000	0.31868133	0.24013929	0.43956044	0.077576704	0	0	0
endothelium	956	1000	0.84615386	-0.9492062	0.007992008	25609019	0	0	0
optic vesicle	800	1000	0.24475524	0.4670816	0.9130869	-12918754	0	0	0
white blood cells	745	1000	0.7622378	-0.7888285	0.7122877	-0.6245046	0	0	0
trigeminal ganglia	477	1000	0.14085914	0.88699025	0.4015984	0.24291217	0	0	0
erythroids	314	1000	0.65634364	-0.45773825	0.77022976	-0.57709694	0	0	0
GABAergic neurons	276	1000	0.25774226	0.62290835	0.001998002	3155929	0	0	1

## Sheet: Table S5
gene	correlation	rank	TAD_gene	nsCLP_gene_set
KRT18	0.420412	0	yes	yes
KRT8	0.407275	1	yes	yes
KRT19	0.295718	2	no	no
TPM1	0.262537	3	yes	yes
CLDN6	0.250554	4	no	no
GADD45G	0.205929	5	yes	yes
TFAP2A	0.203659	6	yes	yes
ESRP1	0.196129	7	yes	yes
EPCAM	0.194235	8	no	no
KRT7	0.186559	9	yes	yes
CLDN4	0.181414	10	no	no
CLDN7	0.179584	11	no	no
RAB25	0.17334	12	no	no
RPS14	0.173105	13	no	no
RPL41	0.168707	14	no	no
RPS18	0.157892	15	no	no
AP1M2	0.155735	16	no	no
PRSS8	0.154073	17	no	no
RPL26	0.152883	18	no	no
RPL35A	0.152074	19	yes	no
RPL34	0.151857	20	no	no
CXCL14	0.150788	21	no	no
SPINT1	0.150784	22	no	no
RPS29	0.150638	23	no	no
RPL12	0.150466	24	no	no
RPL15	0.148003	25	no	no
RPL10A	0.147822	26	no	no
RPS27	0.147811	27	no	no
RPS27A	0.147422	28	no	no
S100A11	0.145114	29	no	no
RPL36	0.145025	30	no	no
PERP	0.144782	31	no	no
RPL31	0.143477	32	no	no
IRF6	0.141349	33	yes	yes
RPLP1	0.138098	34	no	no
RPS6	0.137687	35	no	no
RPL32	0.13763	36	no	no
RPL7	0.136892	37	no	no
RPL23A	0.136249	38	no	no
RPS2	0.135961	39	no	no
RPL3	0.135233	40	no	no
SPINT2	0.134663	41	no	no
RPS19	0.134558	42	no	no
RPL13A	0.134122	43	no	no
APOE	0.133384	44	no	no
RPS15A	0.13273	45	no	no
RPL11	0.131968	46	no	no
PDLIM1	0.131681	47	no	no
BCAM	0.130186	48	no	no
ZFP36L2	0.129516	49	yes	yes
RPL27A	0.128896	50	no	no
RPL39	0.128591	51	no	no
RPL35	0.128443	52	no	no
ANXA3	0.128345	53	no	no
DMKN	0.128131	54	no	no
VGLL1	0.12765	55	no	no
RPS3	0.127368	56	no	no
RPL21	0.127066	57	no	no
RPL14	0.126713	58	no	no
CLDN3	0.126659	59	no	no
RPS28	0.126501	60	no	no
CRABP2	0.125837	61	no	no
RPS12	0.125787	62	no	no
RPL13	0.125685	63	no	no
TACSTD2	0.125509	64	no	no
RPL37A	0.123772	65	no	no
RPS8	0.123493	66	no	no
RPL8	0.123459	67	no	no
MDK	0.122323	68	no	no
RPL5	0.121948	69	no	no
RPS7	0.1218	70	no	no
ARID3B	0.121654	71	yes	yes
RPS17	0.117773	72	no	no
TP63	0.116735	73	yes	yes
SPINT1-AS1	0.116647	74	no	no
BAMBI	0.116313	75	no	no
RPS9	0.115996	76	no	no
WNT6	0.115679	77	no	no
RPS23	0.113966	78	no	no
RPL36A	0.11375	79	no	no
RPS25	0.113438	80	no	no
ERP27	0.110695	81	no	no
LSM7	0.109787	82	yes	yes
EYA2	0.10941	83	yes	yes
RPL22	0.109008	84	no	no
RPL19	0.108371	85	no	no
RPS4X	0.107438	86	no	no
TPD52L1	0.106656	87	no	no
RPS16	0.106199	88	no	no
RPS20	0.105381	89	no	no
RPL9	0.104943	90	no	no
RPS10	0.10483	91	no	no
CLK3	0.104498	92	yes	yes
BTF3	0.104009	93	no	no
SHTN1	0.103653	94	yes	yes
MAB21L4	0.103406	95	no	no
RPS15	0.103343	96	no	no
NPM1	0.103077	97	no	no
TFAP2B	0.103041	98	no	no
LY6E	0.102179	99	no	no
RPL23	0.101946	100	no	no
KREMEN2	0.101401	101	no	no
SLC2A3	0.101163	102	no	no
RPL29	0.100272	103	no	no
RPL6	0.10014	104	no	no
UBL7	0.0998176	105	yes	yes
EPS8L2	0.0996325	106	no	no
SPRY2	0.0995277	107	yes	yes
RPS3A	0.0991454	108	no	no
UTP25	0.098623	109	yes	yes
RPS24	0.0984889	110	no	no
RPL24	0.0984175	111	no	no
TACO1	0.0983138	112	yes	yes
EDC3	0.0981559	113	yes	yes
RPL18A	0.0978303	114	no	no
WFDC2	0.0977687	115	no	no
FILIP1L	0.0977272	116	yes	yes
CLUAP1	0.0977075	117	yes	yes
PLPP5	0.0970508	118	yes	yes
HNRNPA1	0.096954	119	no	no
RACK1	0.0969385	120	no	no
GSTP1	0.0964948	121	no	no
C1orf210	0.0960507	122	no	no
RPL18	0.0956194	123	no	no
RPL27	0.0946476	124	no	no
RPL7A	0.0944136	125	no	no
SYNE4	0.094266	126	no	no
CDH1	0.0942083	127	no	no
XPA	0.0937984	128	yes	yes
RPL37	0.0934005	129	no	no
FERMT1	0.0933753	130	no	no
RPL10	0.0928812	131	no	no
GOSR2	0.0925386	132	yes	yes
RPS5	0.0925121	133	no	no
MYL9	0.0922861	134	no	no
ANKRD27	0.0922595	135	yes	yes
HAPLN1	0.0922582	136	no	no
GPATCH1	0.0919407	137	yes	yes
TRMO	0.0919178	138	yes	yes
PIK3R1	0.0914287	139	yes	yes
GREM1	0.0913621	140	yes	yes
NNT	0.0913361	141	yes	yes
ZBTB49	0.0913162	142	yes	yes
CMSS1	0.0909516	143	yes	yes
RPS26	0.0904139	144	yes	yes
RAB5B	0.0903942	145	yes	yes
SUOX	0.0897274	146	yes	yes
BAG4	0.08906	147	yes	yes
NTF4	0.0890129	148	no	no
MUC15	0.0889732	149	no	no
TAGLN	0.0889116	150	no	no
BTBD2	0.0887155	151	yes	yes
MARVELD3	0.0884695	152	no	no
BMP4	0.0884425	153	no	no
SMAGP	0.0882499	154	no	no
RPL30	0.0879711	155	no	no
NUDT19	0.0878002	156	yes	yes
ZFAS1	0.0875943	157	no	no
CYB561	0.0871277	158	yes	yes
CAPZB	0.0863076	159	yes	yes
RPLP2	0.0858137	160	no	no
RPS13	0.0856734	161	no	no
ID2	0.0856644	162	no	no
TRAP1	0.0849591	163	yes	yes
MKNK2	0.0843188	164	yes	yes
DDHD2	0.0837385	165	yes	yes
TANC2	0.0834974	166	yes	yes
NPC2	0.082455	167	no	no
ID1	0.0824427	168	no	no
PKP2	0.0823723	169	no	no
EPHA3	0.082355	170	yes	yes
PLEKHN1	0.0823379	171	no	no
RPLP0	0.0820252	172	no	no
DSTN	0.0812349	173	no	no
FGF10	0.0801599	174	yes	yes
DNASE1	0.0800711	175	yes	yes
CRB3	0.0799063	176	no	no
RPL38	0.0797602	177	no	no
PKP3	0.0795788	178	no	no
ANXA2	0.079161	179	no	no
SFN	0.0788675	180	no	no
THADA	0.0787854	181	yes	yes
STAP2	0.0784693	182	no	no
CSK	0.0781765	183	yes	yes
H3F3B	0.0779929	184	no	no
PDCD5	0.0779527	185	yes	yes
TMEM54	0.077841	186	no	no
MSX2	0.0775259	187	no	no
DLG1	0.0773635	188	yes	yes
IGFBP5	0.0768994	189	no	no
GATA3	0.07667	190	no	no
TPM2	0.0766095	191	no	no
MMP16	0.0765516	192	yes	yes
PRSS22	0.0764709	193	no	no
L1TD1	0.07615	194	no	no
C19orf33	0.0761421	195	no	no
RHPN2	0.075933	196	yes	yes
PAX7	0.0758026	197	yes	yes
FGFR1	0.0757468	198	yes	yes
RPRML	0.0756012	199	yes	yes
DDX1	0.0755753	200	yes	yes
RGS5	0.0755692	201	no	no
CNN2	0.0753416	202	no	no
GRHL2	0.0745557	203	no	no
ID3	0.074552	204	no	no
PHLDA1	0.0740472	205	no	no
WNT3	0.0740287	206	yes	yes
KDF1	0.0739079	207	no	no
CLIC3	0.0738387	208	no	no
HPN	0.0732611	209	no	no
NTN1	0.0730414	210	yes	yes
TNNC1	0.0729357	211	no	no
RPL4	0.0727986	212	no	no
TSTD1	0.0720339	213	no	no
VAMP8	0.0719696	214	no	no
PRDX6	0.0717938	215	no	no
RPL28	0.0717321	216	no	no
DGKA	0.0716891	217	yes	yes
EEF1B2	0.071402	218	no	no
NSF	0.0713077	219	yes	yes
MAP3K3	0.0708811	220	yes	yes
NECTIN4	0.0708118	221	no	no
SEMA7A	0.0703817	222	yes	yes
LAD1	0.0701981	223	no	no
ELF3	0.0700445	224	no	no
SEMA4D	0.0696849	225	yes	yes
SMTNL2	0.0694179	226	no	no
LYPD6B	0.0692784	227	no	no
ARHGAP8	0.0692192	228	no	no
PRSS16	0.0687145	229	no	no
TMEM258	0.0685073	230	no	no
RPSA	0.0683438	231	no	no
PLPP2	0.0683324	232	no	no
SH2D4A	0.0683039	233	no	no
MELTF	0.0681906	234	yes	yes
FOXE1	0.0681582	235	yes	yes
CDH3	0.0679242	236	no	no
TCEAL9	0.0678567	237	no	no
PLK2	0.0677612	238	no	no
PDGFA	0.0671238	239	no	no
EFNA1	0.0660378	240	no	no
ISYNA1	0.0658877	241	no	no
IGFBP2	0.0658725	242	no	no
RAB34	0.0658227	243	no	no
VGLL2	0.0657472	244	no	no
SLX4	0.0657427	245	yes	yes
TMEM125	0.0657005	246	no	no
IGFBP7	0.0656004	247	no	no
SNHG8	0.0653628	248	no	no
LETM2	0.0650217	249	yes	yes
EIF3E	0.0646743	250	no	no
RIPK4	0.0644927	251	no	no
C4orf3	0.0641922	252	no	no
NACA	0.0641436	253	no	no
VIT	0.0639131	254	no	no
IGFBP6	0.0636881	255	no	no
ESRP2	0.0636545	256	no	no
TMPRSS13	0.0634738	257	no	no
TINAGL1	0.0632099	258	no	no
TNFRSF12A	0.0628752	259	no	no
IFITM3	0.0627095	260	no	no
KRTCAP3	0.0623226	261	no	no
EEF1A1	0.0621547	262	no	no
COX7C	0.0621215	263	no	no
C10orf82	0.0620831	264	yes	no
EEF1D	0.0616952	265	no	no
TNNI1	0.0616875	266	no	no
IGF2	0.0614912	267	no	no
FOXI2	0.0612502	268	no	no
GABRP	0.0611962	269	no	no
CYB5A	0.0609426	270	no	no
DLX5	0.0607481	271	no	no
SNRPD2	0.060662	272	no	no
PDGFC	0.0604152	273	no	no
KLF5	0.0602007	274	no	no
DSP	0.0598825	275	no	no
TJP3	0.0598269	276	no	no
PRRG4	0.0597915	277	no	no
HSP90AB1	0.0597589	278	no	no
HMGA1	0.0593984	279	no	no
FXYD3	0.0592651	280	no	no
LIMD2	0.0591944	281	yes	yes
NPM3	0.0589582	282	no	no
IGFBP3	0.0587541	283	no	no
MEST	0.0583399	284	no	no
C16orf74	0.0582588	285	no	no
VAX1	0.0581038	286	yes	yes
FOLR1	0.0580885	287	no	no
CALD1	0.0578691	288	no	no
ALX3	0.057865	289	no	no
SYTL1	0.0572771	290	no	no
OVOL2	0.0572372	291	no	no
ST14	0.0567898	292	no	no
PITX2	0.0567271	293	no	no
RPL17	0.0567176	294	no	no
AP001207.3	0.0565246	295	no	no
MDFI	0.0554693	296	no	no
OSTC	0.0553433	297	no	no
HAND1	0.0552329	298	no	no
ACSM3	0.0550447	299	no	no
COL26A1	0.0548872	300	no	no
GSTO1	0.0548343	301	no	no
MSX1	0.0548299	302	yes	no
C2orf91	0.054217	303	yes	yes
CCDC80	0.0539117	304	no	no
RGS16	0.0538897	305	no	no
DDIT4	0.0538718	306	no	no
AL031058.1	0.0538375	307	no	no
POLR2L	0.0534901	308	no	no
TMA7	0.0532274	309	no	no
FAM49A	0.0531065	310	yes	yes
AC129926.1	0.0527543	311	no	no
CHMP4C	0.0527117	312	no	no
XAGE2	0.052441	313	no	no
CRYBG2	0.052365	314	no	no
NME4	0.052363	315	no	no
LNX1	0.0523332	316	no	no
SEM1	0.0522663	317	no	no
PABPC1	0.0522241	318	no	no
GRB7	0.0521778	319	no	no
ALDH1A1	0.0521296	320	no	no
PCOLCE	0.0520664	321	no	no
SNHG18	0.0515367	322	no	no
FREM2	0.0514415	323	no	no
QPRT	0.0513733	324	no	no
TNNT2	0.0513469	325	no	no
SYT14	0.0513265	326	yes	yes
BEX3	0.0511175	327	no	no
LAPTM4A	0.0510459	328	no	no
MAOA	0.0508962	329	no	no
OST4	0.0505209	330	no	no
AC093866.1	0.050396	331	no	no
PPDPF	0.0503167	332	no	no
FMN1	0.0501721	333	yes	yes
SNHG32	0.0500801	334	no	no
HMGN1	0.050061	335	no	no
SNAI1	0.0499289	336	no	no
UBA52	0.0499058	337	no	no
SIX1	0.0499043	338	no	no
ADM	0.0496785	339	no	no
GADD45B	0.0491976	340	yes	no
DLX3	0.0491834	341	no	no
PRR15	0.0490434	342	no	no
DCDC2	0.0489825	343	no	no
SPRY1	0.048782	344	no	no
NKX2-5	0.048739	345	no	no
ARHGAP29	0.0487337	346	yes	no
PLAC9	0.0486994	347	no	no
UQCRH	0.0484873	348	no	no
ASCL4	0.0483753	349	no	no
CD8B	0.0483023	350	no	no
ZFP42	0.048144	351	no	no
RBMS1	0.0478889	352	no	no
TMEM30B	0.0477709	353	no	no
RGL3	0.047661	354	no	no
MLPH	0.047076	355	no	no
GRHL3	0.0470168	356	no	no
SNHG19	0.0469323	357	no	no
MARVELD2	0.0469015	358	no	no
PFDN5	0.0468899	359	no	no
GRB14	0.0467547	360	no	no
FSTL1	0.0466864	361	no	no
SPARC	0.0466729	362	no	no
SPTSSB	0.046518	363	no	no
NPNT	0.0464225	364	no	no
PITX1	0.0463933	365	no	no
PART1	0.0462421	366	no	no
ACTA2	0.0461193	367	no	no
ANXA11	0.0460912	368	no	no
COMMD6	0.0459584	369	no	no
FGF8	0.0458714	370	no	no
MXRA8	0.0456616	371	no	no
EPB41L4A-AS1	0.0456566	372	no	no
NKX2-3	0.0456279	373	no	no
MYLIP	0.0455844	374	no	no
ALX1	0.0453992	375	no	no
NBEAL1	0.0453368	376	no	no
MAL2	0.045317	377	no	no
CD164	0.0453065	378	no	no
TLE2	0.0452947	379	yes	no
GPC3	0.045232	380	no	no
NSD3	0.0451776	381	yes	no
FAU	0.0451002	382	no	no
ALDOA	0.0450841	383	no	no
ANAPC16	0.0450537	384	no	no
ISL1	0.0449862	385	no	no
S100A10	0.0448579	386	no	no
TDRP	0.0448084	387	no	no
RBBP8NL	0.0446748	388	no	no
SDC4	0.0443177	389	no	no
ITM2C	0.0440401	390	no	no
CCN2	0.043979	391	no	no
TMEM256	0.0439726	392	no	no
COBLL1	0.0439394	393	no	no
GALNT3	0.043921	394	no	no
RPS21	0.0437285	395	no	no
EIF4A2	0.0437123	396	no	no
CITED2	0.04325	397	no	no
RNF43	0.0431975	398	no	no
BSPRY	0.0430235	399	no	no
NDUFS5	0.0427837	400	no	no
ST13	0.0426699	401	no	no
TIMM13	0.0424237	402	yes	no
GATA6-AS1	0.0423259	403	no	no
HESX1	0.0422607	404	no	no
SOX15	0.0422046	405	no	no
LYPLA2	0.0420247	406	no	no
ANKRD65	0.0418271	407	no	no
RARB	0.0418261	408	no	no
PCDH7	0.0417986	409	no	no
AMOTL2	0.0417847	410	no	no
TNNT1	0.0416591	411	no	no
NDUFA4	0.0415763	412	no	no
PANCR	0.041575	413	no	no
CDS1	0.0415166	414	no	no
EIF3F	0.0413037	415	no	no
SMPDL3B	0.0411523	416	no	no
SLC25A6	0.0410934	417	no	no
CLDN9	0.0409658	418	no	no
SNAI2	0.0409381	419	no	no
ANXA9	0.0409189	420	no	no
TRMT112	0.0407905	421	no	no
STOM	0.0406921	422	no	no
CSRP1	0.0405131	423	no	no
FAM162A	0.040321	424	no	no
PEG3	0.0402224	425	no	no
MYL12A	0.0401844	426	no	no
AL391361.2	0.0401384	427	no	no
MYL12B	0.0400857	428	no	no
OC90	0.0400726	429	no	no
TRIP6	0.0399771	430	no	no
COL3A1	0.0397437	431	no	no
PAK6	0.0396657	432	no	no
TLX1	0.0395103	433	no	no
HEBP2	0.0394886	434	no	no
HSBP1L1	0.0394747	435	no	no
SNRPE	0.0394238	436	no	no
ATP5MPL	0.0394095	437	no	no
COL17A1	0.0394009	438	no	no
HOOK1	0.0393465	439	no	no
EIF3L	0.039336	440	no	no
ACTC1	0.0393342	441	no	no
SNHG7	0.0392531	442	no	no
ECHDC2	0.0391908	443	no	no
HNRNPC	0.0391901	444	no	no
SKP1	0.039075	445	no	no
EPN3	0.0390486	446	no	no
LRRC1	0.0390248	447	no	no
KRT23	0.0389958	448	no	no
ABCA4	0.0389464	449	yes	yes
PDLIM4	0.0388429	450	no	no
CCN1	0.0388127	451	no	no
LMOD1	0.0387207	452	no	no
EEF2	0.0386889	453	no	no
HAND2-AS1	0.0386748	454	no	no
TMEM88	0.038625	455	no	no
NAP1L1	0.0386082	456	no	no
KANK4	0.0385491	457	no	no
GPRC5C	0.0385073	458	no	no
EPHA1	0.0383993	459	no	no
HAND2	0.0383524	460	no	no
S100A13	0.0383507	461	no	no
FKBP4	0.0383391	462	no	no
COX4I2	0.0383171	463	no	no
GOLT1A	0.0383043	464	no	no
MME	0.0382847	465	no	no
EIF5AL1	0.0382113	466	no	no
SP6	0.0381499	467	no	no
ISM2	0.0381164	468	no	no
ARHGAP10	0.0380159	469	no	no
FAM83B	0.0379827	470	no	no
COL1A1	0.0379235	471	no	no
ZFP57	0.037922	472	no	no
TSPAN6	0.0377026	473	no	no
USP53	0.0375994	474	no	no
APRT	0.0375565	475	no	no
SEMA3D	0.0374151	476	no	no
TFAP2C	0.0374129	477	no	no
CNKSR1	0.0373055	478	no	no
SUPT4H1	0.037149	479	no	no
ADAMTS18	0.0370878	480	no	no
RAB11FIP1	0.0369134	481	yes	no
HINT1	0.0369023	482	no	no
SH3YL1	0.0368879	483	no	no
TCEAL8	0.0368453	484	no	no
TEAD3	0.0368402	485	no	no
AC007325.4	0.0368113	486	no	no
FTH1	0.0367669	487	no	no
TP73	0.0367656	488	no	no
STXBP2	0.0366213	489	no	no
AC098798.1	0.0365885	490	no	no
REXO2	0.0365402	491	no	no
IMPDH2	0.036349	492	no	no
CDA	0.0363156	493	no	no
F11R	0.0363128	494	no	no
LUM	0.0361953	495	no	no
PPP1R3B	0.0361661	496	no	no
NOP53	0.0360986	497	no	no
ELF5	0.0360891	498	no	no
PFN1	0.0358126	499	no	no
LARGE2	0.0357831	500	no	no
LINC00665	0.0357235	501	no	no
HHIP-AS1	0.0357097	502	no	no
FAM210B	0.0355421	503	no	no
OCIAD2	0.0354996	504	no	no
RHOD	0.0354962	505	no	no
PDLIM2	0.0353613	506	no	no
SULT1A1	0.0352842	507	no	no
MIR4458HG	0.0352694	508	no	no
UFC1	0.035234	509	no	no
TOMM34	0.0351112	510	no	no
RBM47	0.03505	511	no	no
HNMT	0.0350462	512	no	no
COLEC12	0.0349461	513	no	no
ADI1	0.0347883	514	no	no
SEC61G	0.0346711	515	no	no
EIF3H	0.0346651	516	no	no
KIAA0040	0.0346334	517	no	no
PLS3	0.0345743	518	no	no
TC2N	0.0345508	519	no	no
DPY30	0.0345342	520	no	no
GSTO2	0.0344941	521	no	no
ATP5MG	0.0342578	522	no	no
HEY1	0.0341513	523	no	no
CCBE1	0.0341377	524	no	no
IFITM2	0.0340851	525	no	no
LINC02562	0.0339718	526	no	no
SAMD11	0.0339537	527	no	no
CD74	0.033951	528	no	no
TRIM29	0.0339422	529	no	no
ALDH1A2	0.0338311	530	no	no
ARHGEF35	0.0338132	531	no	no
WNT2	0.0336392	532	no	no
SELENOP	0.0336297	533	no	no
PDGFRB	0.0335042	534	no	no
RPS4Y1	0.033492	535	no	no
BARX2	0.033417	536	no	no
TMBIM1	0.033399	537	no	no
LMO7-AS1	0.0333801	538	no	no
SERF2	0.0333538	539	no	no
CST6	0.0333191	540	no	no
NEUROG1	0.0332922	541	no	no
TMEM139	0.0332219	542	no	no
TESMIN	0.0332163	543	no	no
TMEM92	0.0331771	544	no	no
PPIC	0.0331399	545	no	no
CAPN1	0.0330519	546	no	no
LAYN	0.0330205	547	no	no
LYPD3	0.0329652	548	no	no
PACSIN3	0.0329146	549	no	no
HDHD3	0.03287	550	no	no
IGSF1	0.0328046	551	no	no
EDNRA	0.0327612	552	no	no
MPZL2	0.032662	553	no	no
AC090204.1	0.0325608	554	no	no
MAPK13	0.0325576	555	no	no
TEAD4	0.0325363	556	no	no
C5orf38	0.0325024	557	no	no
COL9A3	0.0324356	558	no	no
HES1	0.0324299	559	no	no
CBLC	0.0323727	560	no	no
RAB38	0.032347	561	no	no
MARCH10	0.0322576	562	yes	yes
C1orf198	0.0321548	563	no	no
SERPINF1	0.0320883	564	no	no
SPRR2F	0.0320369	565	no	no
ABRACL	0.0319139	566	no	no
SDC2	0.031887	567	no	no
CGN	0.0318671	568	no	no
KLK6	0.0318379	569	no	no
DMAC1	0.0317633	570	no	no
FAM3B	0.0317576	571	no	no
SCNN1A	0.0316988	572	no	no
LIN28A	0.0315799	573	no	no
GATA6	0.0315773	574	no	no
SDR42E1	0.0315628	575	no	no
SLC7A11	0.0315311	576	no	no
EIF3M	0.0314629	577	no	no
AC002454.1	0.0313804	578	no	no
EXPH5	0.0313265	579	no	no
CCDC122	0.031308	580	no	no
CDC42EP1	0.0312001	581	no	no
KANK1	0.0311688	582	no	no
RNF187	0.0310178	583	no	no
TXN	0.031016	584	no	no
GDF6	0.0309992	585	no	no
KCNG1	0.0309824	586	no	no
TMEM40	0.0309777	587	no	no
KLC3	0.0309668	588	no	no
FOXL2	0.0309554	589	no	no
LDHB	0.0309523	590	no	no
SYDE2	0.0309016	591	no	no
PTOV1	0.0308704	592	no	no
SRM	0.0308464	593	no	no
CD151	0.0308227	594	no	no
SERPINH1	0.0308064	595	no	no
RHOV	0.0304511	596	no	no
DHRS4L2	0.0303566	597	no	no
COL1A2	0.0302359	598	no	no
PPP1R14A	0.0300967	599	no	no
COMTD1	0.0300567	600	no	no
DACT2	0.0300482	601	no	no
PAWR	0.0300469	602	no	no
TMEM134	0.0300373	603	no	no
SERTM1	0.0299607	604	no	no
RABGGTB	0.0298966	605	no	no
MCRIP2	0.0298755	606	no	no
HIGD2A	0.0298724	607	no	no
STC2	0.029783	608	no	no
PHYHD1	0.0297818	609	no	no
TAX1BP3	0.0297755	610	no	no
ORAI3	0.0297666	611	no	no
WDR83OS	0.0296256	612	no	no
GPR37	0.0294888	613	no	no
ALCAM	0.0294459	614	no	no
SMPX	0.0294162	615	no	no
SMOC2	0.029403	616	no	no
AOPEP	0.0293973	617	no	no
NUTF2	0.029396	618	no	no
EFEMP2	0.029365	619	no	no
ITGB5	0.02925	620	no	no
UPK2	0.0292027	621	no	no
ENO3	0.0291772	622	no	no
GCH1	0.0291615	623	no	no
TAC3	0.0291414	624	no	no
GCHFR	0.0290588	625	no	no
SYNGR1	0.0290321	626	no	no
PLEKHG6	0.0290093	627	no	no
ROMO1	0.0289291	628	no	no
ERBB3	0.0288863	629	no	no
RNF181	0.0288791	630	no	no
TOMM7	0.0287462	631	no	no
HSPB8	0.0287204	632	no	no
PLA2G12A	0.0286939	633	no	no
STMND1	0.0286524	634	no	no
VTCN1	0.0286306	635	no	no
HHIP	0.028565	636	no	no
APOC1	0.028481	637	no	no
COL2A1	0.0284565	638	no	no
SPSB4	0.0284164	639	no	no
TRIP10	0.0283255	640	no	no
TDRD12	0.028299	641	yes	yes
HDDC2	0.0282675	642	no	no
TFAP2A-AS1	0.0282061	643	no	no
TBX2-AS1	0.0281844	644	no	no
RASSF6	0.0281177	645	no	no
LARP6	0.0280778	646	no	no
C2orf15	0.028055	647	no	no
NPY	0.0280124	648	no	no
MFGE8	0.0278587	649	no	no
HSPB7	0.0278243	650	no	no
WNT10A	0.0278154	651	no	no
TSPAN4	0.0277974	652	no	no
CD59	0.0276341	653	no	no
ATP5MF	0.0275669	654	no	no
TOP1MT	0.0275485	655	no	no
KCTD14	0.0274637	656	no	no
MYL7	0.0274053	657	no	no
NDUFA1	0.0273556	658	no	no
SPTLC3	0.0272711	659	no	no
ATP5ME	0.0272234	660	no	no
ANXA6	0.0272083	661	no	no
SMIM26	0.0271853	662	no	no
PPP1R13L	0.0271535	663	no	no
FBXO32	0.0271303	664	no	no
SPIN2A	0.0271275	665	no	no
BMP5	0.0270332	666	no	no
GTF2H5	0.0270194	667	no	no
SMPDL3A	0.0269491	668	no	no
EIF5A	0.0269061	669	no	no
GATA2-AS1	0.02687	670	no	no
APOA1	0.0268662	671	no	no
GATA3-AS1	0.0268535	672	no	no
RBP1	0.0268389	673	no	no
TCF21	0.0268366	674	no	no
CIRBP	0.02683	675	no	no
AC010478.1	0.026793	676	no	no
FAM71E1	0.0267839	677	no	no
KLHL41	0.0267746	678	no	no
ZNF208	0.0267167	679	no	no
AC126773.4	0.0267106	680	no	no
ARHGEF16	0.0267072	681	no	no
NBDY	0.0266956	682	no	no
SPATS2L	0.0266576	683	no	no
COL5A2	0.02663	684	no	no
SH2D3A	0.0265904	685	no	no
C6orf141	0.0265837	686	no	no
GMPR2	0.0265825	687	no	no
CHCHD5	0.026514	688	no	no
ADAMTS19	0.0264884	689	no	no
TOMM22	0.0264362	690	no	no
DSC2	0.0264138	691	no	no
LIM2	0.0263915	692	no	no
SUSD2	0.0263915	693	no	no
GAPDH	0.0263779	694	no	no
FAM110C	0.0263622	695	no	no
ROR1	0.0263615	696	no	no
PTPRU	0.0263449	697	no	no
CLDN10	0.0262099	698	no	no
PCSK9	0.0261642	699	no	no
SLC35F2	0.0261504	700	no	no
RPL22L1	0.0261423	701	no	no
QDPR	0.026112	702	no	no
POLR1D	0.0260726	703	no	no
HSPB2	0.0260699	704	no	no
YBX3	0.0260679	705	no	no
CCNB1IP1	0.0259845	706	no	no
S100A1	0.0259401	707	no	no
AL109807.1	0.025839	708	no	no
ALX4	0.025809	709	no	no
NEXN	0.0257784	710	no	no
ESPN	0.0257772	711	no	no
ZNF433	0.0257485	712	no	no
MFAP2	0.0257224	713	no	no
ARSI	0.0256742	714	no	no
FBXO17	0.0256382	715	no	no
STARD10	0.0256296	716	no	no
TRAPPC6A	0.0255272	717	no	no
BRK1	0.0254779	718	no	no
SOSTDC1	0.025461	719	no	no
MED28	0.0254381	720	no	no
CDC26	0.0254202	721	no	no
DLL1	0.0254003	722	no	no
ABHD4	0.02538	723	no	no
GSTZ1	0.0253622	724	no	no
GATA2	0.0253282	725	no	no
SUB1	0.025323	726	no	no
HMX2	0.0253144	727	no	no
PPL	0.0253073	728	no	no
FUOM	0.0252473	729	no	no
HTR1E	0.0252464	730	no	no
BDNF	0.0252388	731	no	no
PSMA2	0.0252226	732	no	no
RIPPLY3	0.0252084	733	no	no
KCNMA1	0.0252072	734	no	no
CYBA	0.0251721	735	no	no
FBLN5	0.0251463	736	no	no
SLC29A2	0.0251132	737	no	no
RSL1D1	0.0251117	738	no	no
PPA2	0.0250927	739	no	no
BOD1	0.025068	740	no	no
FAM111A-DT	0.0250552	741	no	no
IGBP1	0.0250461	742	no	no
LINC00379	0.0250234	743	no	no
ATIC	0.0250012	744	no	no
PGF	0.0249867	745	no	no
IER3	0.0249491	746	no	no
CPXM2	0.0249441	747	no	no
GRAMD2B	0.0249422	748	no	no
SULT1A2	0.0249135	749	no	no
AIPL1	0.0248932	750	no	no
SEMA3E	0.0248881	751	no	no
CNPY2	0.0248647	752	no	no
KRT10	0.0248571	753	no	no
PNRC1	0.0248254	754	no	no
LINC00626	0.0248206	755	no	no
ZNF385A	0.0247666	756	no	no
NTF3	0.024743	757	no	no
GSTK1	0.0247056	758	no	no
FKBP8	0.0247051	759	no	no
IFNLR1	0.0247049	760	no	no
RASL11B	0.0246246	761	no	no
ANKRD1	0.024607	762	no	no
EIF4B	0.0245999	763	no	no
CARMIL1	0.0245626	764	no	no
LYRM4	0.0245609	765	no	no
FOXC1	0.0244572	766	no	no
NECTIN2	0.0244506	767	no	no
PATJ	0.0244133	768	no	no
GJA1	0.0244038	769	no	no
EIF3D	0.0243943	770	no	no
TMEM101	0.0243795	771	no	no
MYLPF	0.0243245	772	no	no
STOML2	0.0242953	773	no	no
ADIRF	0.0242608	774	no	no
NME1	0.024241	775	no	no
SRP14	0.0242361	776	no	no
DSC3	0.0241993	777	no	no
ZNF581	0.0241679	778	no	no
EFEMP1	0.0241208	779	no	no
TMEM216	0.0240655	780	no	no
ZNF385B	0.0240266	781	no	no
SNF8	0.024009	782	no	no
DUSP9	0.0239949	783	no	no
MYF5	0.0239876	784	no	no
TMED3	0.0239503	785	no	no
SPG21	0.0239385	786	no	no
MGST1	0.0239339	787	no	no
ARF5	0.0239	788	no	no
MTHFS	0.0237975	789	no	no
RNPEP	0.0237854	790	no	no
BMP7	0.0237279	791	no	no
FBL	0.023642	792	no	no
NOB1	0.023625	793	no	no
KCNE5	0.0236073	794	no	no
USP18	0.0235972	795	no	no
GATA5	0.023537	796	no	no
SGCG	0.0235077	797	no	no
SIX6	0.0234971	798	no	no
RAD23B	0.0234835	799	no	no
PSMA1	0.0234787	800	no	no
LURAP1L	0.0234752	801	no	no
TNNC2	0.0234734	802	no	no
MIF	0.0234519	803	no	no
TSPAN2	0.0234464	804	no	no
PIK3CD-AS2	0.0234392	805	no	no
ANO9	0.0234103	806	no	no
WDSUB1	0.0233519	807	no	no
EYA1	0.0233054	808	no	no
RBM7	0.0231159	809	no	no
TBCA	0.0230811	810	no	no
SLC38A4	0.0230712	811	no	no
CRYAB	0.0229625	812	no	no
PCCA-DT	0.0229161	813	no	no
LINC02802	0.0229048	814	no	no
GAS1	0.0228819	815	no	no
MARVELD1	0.0228676	816	no	no
CRYBG1	0.0228438	817	no	no
PDE4D	0.0228351	818	no	no
KIAA1217	0.022826	819	no	no
ATP6V1B1	0.0227892	820	no	no
ISOC1	0.0227778	821	no	no
AXL	0.0227756	822	no	no
EIF1	0.0226949	823	no	no
AKT1S1	0.0226814	824	no	no
IGDCC3	0.0226716	825	no	no
LMX1B	0.0225378	826	no	no
TMCC3	0.0225373	827	no	no
TTTY14	0.0224779	828	no	no
NBL1	0.0224024	829	yes	no
LITAF	0.0223956	830	no	no
ZMAT4	0.0223724	831	no	no
CRLS1	0.0223226	832	no	no
SNRPF	0.0222987	833	no	no
PLEKHA4	0.0222893	834	no	no
ALDH1A3	0.0222333	835	no	no
FOXE3	0.022199	836	no	no
POLR2F	0.0221756	837	no	no
CCL2	0.022115	838	no	no
AP005205.2	0.0220838	839	no	no
RNF7	0.0220819	840	no	no
KCNN4	0.0220713	841	no	no
P4HA1	0.0220628	842	no	no
STX3	0.0220443	843	no	no
FGF20	0.0220404	844	no	no
BEST4	0.0220333	845	no	no
PCBP2	0.0220316	846	no	no
PHLDA3	0.0220293	847	no	no
NGF	0.0220092	848	no	no
SLC22A5	0.0219442	849	no	no
YIPF2	0.0219349	850	no	no
AC092142.1	0.0219009	851	no	no
BCAT2	0.021895	852	no	no
BIK	0.0218868	853	no	no
S1PR2	0.0218847	854	no	no
SNRPN	0.0218704	855	no	no
BICDL2	0.0218672	856	no	no
SPSB1	0.0218597	857	no	no
SOCS1	0.0218545	858	no	no
TMEM141	0.0217644	859	no	no
C5orf66-AS1	0.0217347	860	no	no
PTPN14	0.0216911	861	no	no
PDE5A	0.0216859	862	no	no
SLC48A1	0.0216792	863	no	no
CDK4	0.0216447	864	no	no
KIF19	0.021611	865	no	no
FTL	0.0216095	866	no	no
FAF1	0.0215902	867	no	no
CMTM8	0.0215784	868	no	no
TMEM191B	0.0215323	869	no	no
LINC01503	0.0215272	870	no	no
MRPL11	0.021526	871	no	no
KERA	0.021525	872	no	no
SLC38A11	0.0215041	873	no	no
TGIF2	0.0215035	874	no	no
GPR160	0.0214704	875	no	no
SERTAD4-AS1	0.0214546	876	yes	no
PGM1	0.0214286	877	no	no
APOBEC3H	0.0214149	878	no	no
NEDD9	0.0214059	879	no	no
UQCR11	0.0214017	880	no	no
DHRS7C	0.0213099	881	no	no
FNTA	0.0213091	882	no	no
PTBP1	0.0213069	883	no	no
BMF	0.0212475	884	no	no
ATP5MC3	0.0212358	885	no	no
SLC25A3	0.0212301	886	no	no
RAB4A	0.0212022	887	no	no
CTSV	0.0212013	888	no	no
DDAH1	0.0211844	889	no	no
SNHG25	0.0211579	890	no	no
TGFBI	0.0211371	891	no	no
C1orf105	0.0211345	892	no	no
NID2	0.0211258	893	no	no
RNF144B	0.0210468	894	no	no
CNN1	0.0210242	895	no	no
RASL12	0.0210208	896	no	no
MYH14	0.0209946	897	no	no
CTDSP1	0.0209939	898	no	no
RRAS2	0.0209759	899	no	no
SEC61B	0.0209723	900	no	no
NCL	0.0209672	901	no	no
TFPI2	0.0209655	902	no	no
SERTAD4	0.0209575	903	yes	no
EDN3	0.0209466	904	no	no
LTA4H	0.0209402	905	no	no
RTRAF	0.0209138	906	no	no
CDH15	0.0208967	907	no	no
CLNS1A	0.0208922	908	no	no
SH3BGR	0.0208051	909	no	no
CRISPLD2	0.0207718	910	no	no
SYNPO2	0.0207645	911	no	no
ASS1	0.0207576	912	no	no
ZNF385C	0.0207273	913	no	no
DKK1	0.0207252	914	no	no
MYC	0.0207154	915	yes	no
TPT1	0.0206814	916	no	no
GSTA1	0.0206685	917	no	no
LINC00992	0.0206667	918	no	no
LMO1	0.020654	919	no	no
ZRSR2	0.0206132	920	no	no
AC022706.1	0.0206034	921	no	no
PCBD1	0.0206034	922	no	no
TBC1D2	0.0206015	923	no	no
MMP11	0.0205367	924	no	no
TDGF1	0.0205306	925	no	no
GLS2	0.0204804	926	no	no
CCDC3	0.0204543	927	no	no
CXCL12	0.0204502	928	no	no
TECRL	0.0204412	929	no	no
EMX1	0.0204315	930	no	no
LDHA	0.0203741	931	no	no
ENO1	0.0203545	932	no	no
COLEC11	0.0203526	933	no	no
NRP2	0.020352	934	no	no
MPZ	0.0203516	935	no	no
CHCHD6	0.0202562	936	no	no
NRTN	0.020238	937	no	no
RHOC	0.0202273	938	no	no
FOXA3	0.0202158	939	no	no
IGSF10	0.0202135	940	no	no
MAMDC2	0.0202047	941	no	no
ATP6V1G1	0.0201938	942	no	no
SLC35B3	0.0201925	943	yes	no
ITGB6	0.0201727	944	no	no
EDDM3B	0.0201409	945	no	no
NFE2L3	0.0201023	946	no	no
NOTUM	0.0201012	947	no	no
SOD1	0.0200945	948	no	no
BNIP3	0.0200768	949	no	no
NKD2	0.0200017	950	no	no
LINC00943	0.0199957	951	no	no
DGCR6	0.0199672	952	no	no
CDH7	0.0199538	953	no	no
RPS6KB2	0.0199433	954	no	no
UQCRB	0.0199186	955	no	no
CORO2A	0.0198995	956	no	no
ADAMTSL4	0.0198934	957	no	no
BAIAP2L1	0.0198856	958	no	no
ATP5MD	0.019879	959	no	no
CDC42BPG	0.0198646	960	no	no
MYL4	0.0198411	961	yes	no
PHACTR2	0.0198163	962	no	no
ABCA7	0.0198103	963	no	no
HES2	0.0198059	964	no	no
SVIL	0.0197992	965	no	no
SMIM3	0.0197988	966	no	no
AC020978.5	0.0197746	967	no	no
EBPL	0.0197576	968	no	no
H1F0	0.01975	969	no	no
TLCD1	0.0197469	970	no	no
PPP1R3C	0.0197456	971	no	no
PLSCR1	0.0197229	972	no	no
IP6K3	0.01971	973	no	no
PHLDB3	0.019707	974	no	no
PRKAR1B	0.0197061	975	no	no
TMC4	0.019695	976	no	no
SLC25A39	0.0196843	977	no	no
PELO	0.0196839	978	no	no
LAMA5	0.0196742	979	no	no
PPM1J	0.0196615	980	no	no
TINCR	0.0196509	981	no	no
MMP23B	0.0196249	982	no	no
PPIB	0.0196241	983	no	no
C19orf48	0.0196049	984	no	no
DLX6	0.0195841	985	no	no
TYSND1	0.0195683	986	no	no
TLX2	0.0195607	987	no	no
VAMP3	0.0195501	988	no	no
MACC1	0.0194883	989	no	no
SLC25A43	0.019487	990	no	no
TMPRSS2	0.0194829	991	no	no
GNG5	0.0194745	992	no	no
SLITRK6	0.0194708	993	no	no
KIFC3	0.0194587	994	no	no
PAQR5	0.0194436	995	no	no
MCM3	0.0194211	996	no	no
TGIF1	0.0194141	997	no	no
MNAT1	0.019401	998	no	no
RELN	0.0193279	999	no	no
SHISA2	0.0193133	1000	no	no
ANAPC10	0.0193027	1001	no	no
RMI2	0.0193	1002	no	no
EXOSC5	0.0192896	1003	no	no
AZU1	0.0192884	1004	no	no
SEMA3A	0.0192797	1005	no	no
SSC4D	0.0192759	1006	no	no
LRRC36	0.0192737	1007	no	no
SUMO1	0.0192354	1008	no	no
PTP4A1	0.0192128	1009	no	no
SMIM4	0.019208	1010	no	no
TIMM8B	0.0191759	1011	no	no
MSC	0.0191583	1012	no	no
COL11A2	0.0191423	1013	no	no
ARHGAP22	0.019099	1014	no	no
AC009005.1	0.0190804	1015	no	no
EDN1	0.0190689	1016	no	no
ZNF676	0.0190243	1017	no	no
GLT8D2	0.0190089	1018	no	no
DNAJC1	0.0189903	1019	no	no
TMCO4	0.0189783	1020	no	no
TULP1	0.0189616	1021	no	no
CAVIN1	0.0189544	1022	no	no
MRPS15	0.0189465	1023	no	no
SERPINB9	0.0189367	1024	no	no
LRPAP1	0.0189282	1025	no	no
AC008676.1	0.0189262	1026	no	no
TPRG1	0.018922	1027	yes	no
DANT1	0.0189192	1028	no	no
MMP24OS	0.0189113	1029	no	no
PDCD6	0.0188971	1030	no	no
DPPA4	0.0188933	1031	no	no
ATOX1	0.0188869	1032	no	no
CYTL1	0.0188539	1033	no	no
IKZF2	0.018852	1034	no	no
CRTAP	0.0188125	1035	no	no
CDK7	0.0188104	1036	no	no
KLK8	0.0188057	1037	no	no
CMTM7	0.0187916	1038	no	no
TSEN34	0.0187784	1039	no	no
ELAVL1	0.0187611	1040	no	no
GCGR	0.0187594	1041	no	no
HTRA1	0.0187588	1042	no	no
AL591686.1	0.0187172	1043	no	no
RARG	0.0187164	1044	no	no
SSH3	0.0187125	1045	no	no
MIR7-3HG	0.0186892	1046	no	no
EPHX1	0.0186724	1047	no	no
PTPN6	0.0186202	1048	no	no
CXXC5	0.0186111	1049	no	no
RCAN1	0.0185944	1050	no	no
UGDH	0.0185535	1051	no	no
NDUFA11	0.01855	1052	no	no
SLC27A2	0.0185382	1053	no	no
SCT	0.0185115	1054	no	no
PRR13	0.018493	1055	no	no
PYM1	0.0184649	1056	yes	no
PTRHD1	0.0184647	1057	no	no
MYF6	0.0184631	1058	no	no
TMPRSS3	0.0184244	1059	no	no
RAI2	0.0184069	1060	no	no
CAPG	0.0183787	1061	no	no
ZNF165	0.0183248	1062	no	no
NKD1	0.0182907	1063	no	no
BDH2	0.0182887	1064	no	no
NMT1	0.0182832	1065	no	no
KCTD1	0.0182585	1066	no	no
RBP7	0.0182489	1067	no	no
CLDN23	0.0182179	1068	no	no
AMHR2	0.0181986	1069	no	no
EFNA4	0.0181845	1070	no	no
PYROXD2	0.0181825	1071	no	no
AC008393.1	0.0181757	1072	no	no
LINC01357	0.0181688	1073	no	no
DES	0.0181598	1074	no	no
TMEM128	0.0181525	1075	yes	no
NPFFR2	0.0181486	1076	no	no
CCDC28A	0.0181343	1077	no	no
BBS9	0.0181321	1078	no	no
LBX2	0.0180771	1079	no	no
DNASE2	0.0179919	1080	no	no
NTPCR	0.017989	1081	no	no
SMDT1	0.0179854	1082	no	no
TOM1L1	0.0179631	1083	no	no
CHIC2	0.0179435	1084	no	no
MSRB2	0.0179398	1085	no	no
HOXC5	0.0179162	1086	no	no
LY6E-DT	0.0178944	1087	no	no
FAM83H	0.0178888	1088	no	no
AC096577.1	0.017868	1089	no	no
NLE1	0.0178544	1090	no	no
POLR3D	0.0178468	1091	no	no
MUC3A	0.017845	1092	no	no
HMGN3	0.0178423	1093	no	no
ITGA1	0.0178243	1094	no	no
HERC6	0.0178007	1095	no	no
KDELR1	0.017786	1096	no	no
PIK3R5	0.0177819	1097	yes	yes
ZFP36L1	0.0177662	1098	no	no
RSL24D1	0.0177652	1099	no	no
KREMEN1	0.0177484	1100	no	no
UNC5B-AS1	0.0177416	1101	no	no
MATN2	0.0177307	1102	no	no
NTN5	0.0177303	1103	no	no
MAG	0.0177016	1104	no	no
DMRT2	0.0177009	1105	no	no
TLN2	0.0176789	1106	yes	no
RRP15	0.017636	1107	no	no
INF2	0.0176338	1108	no	no
EMILIN1	0.0176205	1109	no	no
WLS	0.0175785	1110	no	no
IFITM1	0.017562	1111	no	no
CD24	0.0175591	1112	no	no
AC025284.1	0.0175489	1113	no	no
AAMDC	0.0175472	1114	no	no
RPS11	0.017546	1115	no	no
HPSE2	0.0175402	1116	no	no
B3GNT2	0.0175396	1117	no	no
THNSL2	0.0175305	1118	no	no
ACTN3	0.0175234	1119	no	no
SLC12A4	0.0175059	1120	no	no
DPM1	0.0174713	1121	no	no
MRPS21	0.0174655	1122	no	no
MOV10	0.0174654	1123	no	no
ZNF185	0.0174577	1124	no	no
NENF	0.017424	1125	no	no
PHB	0.0174214	1126	no	no
AC129507.4	0.0173924	1127	no	no
TMEM200B	0.0173707	1128	no	no
DPCD	0.0173564	1129	no	no
ERICH5	0.0173256	1130	no	no
RUNX1T1	0.01732	1131	no	no
TTC39A	0.0172886	1132	no	no
CCNG1	0.017288	1133	no	no
LINC01198	0.0172629	1134	no	no
CLTA	0.0172432	1135	no	no
MTX1	0.0172261	1136	no	no
LRATD2	0.017214	1137	no	no
VTN	0.0171869	1138	no	no
TMEM98	0.0171786	1139	no	no
GIPC1	0.0171648	1140	no	no
BAIAP2L2	0.0171566	1141	no	no
LOXL1	0.01711	1142	no	no
CPE	0.0171029	1143	no	no
SNURF	0.0170989	1144	no	no
PYGM	0.0170951	1145	no	no
ATP2C2	0.0170907	1146	no	no
MCOLN3	0.017085	1147	no	no
AC026801.2	0.0170789	1148	no	no
ACSF2	0.0170675	1149	no	no
GJB1	0.0170475	1150	no	no
AC020909.2	0.0170391	1151	no	no
EPHX2	0.0170362	1152	no	no
ATP5MC2	0.0170221	1153	no	no
NEDD8	0.0170132	1154	no	no
RARRES2	0.0170082	1155	no	no
ARID5B	0.0169955	1156	no	no
FAM86B1	0.0169801	1157	no	no
SSR3	0.0169434	1158	no	no
GOLIM4	0.016938	1159	no	no
AL121601.1	0.0169317	1160	no	no
ECE2	0.0169306	1161	no	no
SPTY2D1OS	0.0169174	1162	no	no
C5	0.0169062	1163	no	no
LINC01806	0.0169036	1164	no	no
EEF1AKMT3	0.0169036	1165	no	no
PFDN4	0.0168964	1166	no	no
MT2A	0.0168939	1167	no	no
DHRS3	0.0168895	1168	no	no
PLEKHF1	0.0168866	1169	no	no
MAP4K1	0.0168469	1170	no	no
ATP6V0E1	0.0168299	1171	no	no
QARS	0.016797	1172	no	no
RANBP1	0.0167857	1173	no	no
COL18A1	0.0167845	1174	no	no
CTTNBP2	0.0167237	1175	no	no
PDCD4	0.0167204	1176	no	no
PARVA	0.0167156	1177	no	no
CTDSPL	0.0167127	1178	no	no
LAMC2	0.0167026	1179	no	no
RBM8A	0.0166912	1180	no	no
NFKBIE	0.0166839	1181	no	no
FAM207A	0.0166398	1182	no	no
STK3	0.0166373	1183	no	no
EMC6	0.0166319	1184	no	no
SULT1E1	0.0166284	1185	no	no
ARRDC3	0.0166251	1186	no	no
DGCR6L	0.0165648	1187	no	no
BET1	0.0165582	1188	no	no
DCTD	0.0165469	1189	no	no
KRTDAP	0.0165446	1190	no	no
ISL2	0.0165294	1191	no	no
LETMD1	0.0164954	1192	no	no
VPS9D1-AS1	0.0164915	1193	no	no
SLBP	0.0164899	1194	no	no
AL451165.2	0.0164876	1195	no	no
TANC1	0.0164818	1196	no	no
AC092807.3	0.0164668	1197	no	no
NDUFA9	0.0164538	1198	no	no
SAMD4A	0.0164525	1199	no	no
UBE2E2	0.016382	1200	no	no
ZNF436-AS1	0.0163577	1201	no	no
FGF5	0.0163455	1202	no	no
HSD17B10	0.0163254	1203	no	no
SLCO2A1	0.016322	1204	no	no
RBM3	0.0163045	1205	no	no
SUMO2	0.0162895	1206	no	no
PRKD1	0.0162834	1207	no	no
FAM83G	0.0162783	1208	no	no
MIMT1	0.0162434	1209	no	no
UNC5C	0.0162218	1210	no	no
AC068888.1	0.0162127	1211	no	no
DDOST	0.0162112	1212	no	no
CDC42EP2	0.0162102	1213	no	no
LYPD6	0.0162059	1214	no	no
MRRF	0.0161857	1215	no	no
HIBADH	0.0161785	1216	no	no
BGN	0.0161318	1217	no	no
AL691515.1	0.0161311	1218	no	no
C8orf58	0.0161304	1219	no	no
HTR1F	0.0161089	1220	no	no
PCOLCE-AS1	0.0160904	1221	no	no
HAS2-AS1	0.0160678	1222	no	no
PES1	0.0160586	1223	no	no
PET100	0.0160399	1224	no	no
MAD2L2	0.0160057	1225	no	no
NR2F2	0.0159911	1226	no	no
PFN2	0.0159862	1227	no	no
FLRT3	0.0159758	1228	no	no
FAM81B	0.0159703	1229	no	no
UBL4B	0.0159665	1230	no	no
LINC01918	0.0159417	1231	no	no
GPRC5A	0.0159285	1232	no	no
MCM5	0.0159277	1233	no	no
PAX1	0.0159053	1234	no	no
SYTL5	0.0158897	1235	no	no
NCCRP1	0.0158895	1236	no	no
HPS1	0.0158895	1237	no	no
SERTAD3	0.0158878	1238	no	no
ADRA1D	0.0158857	1239	no	no
CITED1	0.0158836	1240	no	no
IGF2-AS	0.0158749	1241	no	no
AC003986.3	0.0158591	1242	no	no
THOC6	0.0158536	1243	no	no
SLC27A6	0.0158267	1244	no	no
SLC39A4	0.0158147	1245	no	no
HRAS	0.0157902	1246	no	no
TNS3	0.0157764	1247	no	no
WT1	0.0157664	1248	no	no
AK2	0.015766	1249	no	no
SCRN2	0.0157642	1250	no	no
LAMTOR1	0.0157587	1251	no	no
DKK2	0.0157561	1252	no	no
DNAJB9	0.0157419	1253	no	no
AIMP1	0.0157406	1254	no	no
POU4F1	0.0157203	1255	no	no
RASEF	0.0157181	1256	no	no
KIF12	0.0157072	1257	no	no
UNG	0.0156788	1258	no	no
BCAR1	0.0156739	1259	no	no
CHKA	0.015667	1260	no	no
CDH6	0.0156531	1261	no	no
FHL2	0.015649	1262	no	no
GLTP	0.0156465	1263	no	no
MRPL40	0.0156456	1264	no	no
CMC1	0.0156218	1265	no	no
SSR2	0.0156101	1266	no	no
TMEM147	0.0156024	1267	no	no
CD9	0.0155386	1268	no	no
SURF6	0.0155356	1269	no	no
GATA4	0.0155244	1270	no	no
MAP3K20	0.0154719	1271	no	no
CDNF	0.0154582	1272	no	no
PABPC4	0.0154481	1273	no	no
SYCE1L	0.0154429	1274	no	no
CCDC24	0.0154415	1275	no	no
TES	0.0154312	1276	no	no
EIF2S3	0.0154241	1277	no	no
DHRS1	0.0154208	1278	no	no
MYL3	0.0154151	1279	no	no
AL158151.1	0.0153972	1280	no	no
RAB20	0.0153859	1281	no	no
TMEM53	0.0153677	1282	no	no
CLUL1	0.0153619	1283	no	no
PIM1	0.0153456	1284	no	no
SOD3	0.0153357	1285	no	no
DDR2	0.0153196	1286	no	no
RBMS3	0.0153161	1287	no	no
SVIP	0.0153068	1288	no	no
PTH1R	0.0153048	1289	no	no
KXD1	0.0152977	1290	no	no
LMO7	0.0152828	1291	no	no
NUDT14	0.0152449	1292	no	no
FKBP7	0.0152402	1293	no	no
TRAPPC2L	0.0152338	1294	no	no
AP001269.4	0.0152171	1295	no	no
AC083964.1	0.0151994	1296	no	no
CAPN2	0.0151963	1297	no	no
IL13RA1	0.0151931	1298	no	no
SMARCD2	0.0151818	1299	yes	no
MSTN	0.0151678	1300	no	no
LLGL2	0.0151606	1301	no	no
NIT2	0.0151212	1302	no	no
LAMB1	0.0151211	1303	no	no
B9D1	0.0151062	1304	no	no
SEC14L6	0.0150862	1305	no	no
PRKG2	0.0150724	1306	no	no
TCEAL4	0.0150695	1307	no	no
GRTP1	0.0150694	1308	no	no
NEB	0.0150693	1309	no	no
LRRC42	0.0150561	1310	no	no
SLC6A3	0.0150526	1311	no	no
MSC-AS1	0.0150394	1312	no	no
MYADM	0.015033	1313	no	no
SDHAF4	0.01502	1314	no	no
MRPL3	0.0150143	1315	no	no
SNRPD1	0.0150119	1316	no	no
SERINC2	0.015002	1317	no	no
C6orf132	0.0150001	1318	no	no
KCNIP1	0.0149984	1319	no	no
LINC02036	0.0149976	1320	no	no
ERN2	0.0149946	1321	no	no
TAF1D	0.014991	1322	no	no
EIF1AY	0.0149815	1323	no	no
MYOF	0.0149605	1324	no	no
AC011603.2	0.0149375	1325	no	no
TP53TG1	0.014918	1326	no	no
ARFIP2	0.0148961	1327	no	no
RAB13	0.014884	1328	no	no
WDR86	0.0148813	1329	no	no
ZP3	0.0148799	1330	no	no
GSTM4	0.0148534	1331	no	no
CNBP	0.0148423	1332	no	no
TMEM102	0.0148298	1333	no	no
ANXA5	0.0148095	1334	no	no
SELENOW	0.014796	1335	no	no
HGH1	0.0147952	1336	no	no
CD72	0.0147925	1337	no	no
CA3	0.0147528	1338	no	no
WTAP	0.0147475	1339	no	no
CYB5R2	0.014712	1340	no	no
NEUROD4	0.0146932	1341	no	no
SERINC5	0.0146818	1342	no	no
HNRNPM	0.0146805	1343	no	no
BYSL	0.0146778	1344	no	no
FNDC4	0.0146763	1345	no	no
GRM4	0.0146656	1346	no	no
LAPTM4B	0.0146416	1347	no	no
MYO5C	0.0146121	1348	no	no
COMMD1	0.0145991	1349	no	no
LINC02709	0.0145957	1350	no	no
LRRK2	0.0145903	1351	no	no
SH3BP1	0.0145741	1352	no	no
AC034243.1	0.0145739	1353	no	no
AC004241.1	0.0145648	1354	no	no
AL731537.1	0.0145635	1355	no	no
AHNAK	0.0145592	1356	no	no
SYTL3	0.0145375	1357	no	no
NIPAL1	0.0145363	1358	no	no
OBSL1	0.0144971	1359	no	no
SLC44A2	0.0144971	1360	no	no
TTR	0.0144918	1361	no	no
SNHG15	0.0144692	1362	no	no
SEPTIN8	0.0144484	1363	no	no
RAP2C	0.0144479	1364	no	no
MYRF	0.0144474	1365	no	no
LMX1A	0.0144455	1366	no	no
AC015871.1	0.0144427	1367	no	no
NLN	0.0144426	1368	no	no
JDP2	0.01444	1369	no	no
B4GALT1	0.014426	1370	no	no
ADPRM	0.0144195	1371	no	no
NFKBIA	0.0144152	1372	no	no
TMEM99	0.0144097	1373	no	no
HSD17B14	0.0143821	1374	no	no
AC104461.1	0.0143785	1375	no	no
N4BP2L1	0.0143726	1376	no	no
PANX2	0.0143725	1377	no	no
KAZN	0.0143628	1378	no	no
RNF207	0.0143521	1379	no	no
PSMB5	0.0143439	1380	no	no
AL121899.1	0.0143269	1381	no	no
SYNGAP1-AS1	0.0143102	1382	no	no
BX284668.5	0.014273	1383	no	no
LMTK3	0.0142636	1384	no	no
UGT3A2	0.0142359	1385	no	no
SF3B6	0.0142116	1386	no	no
SDHC	0.0141903	1387	no	no
CCDC8	0.0141879	1388	no	no
SLC25A48	0.0141699	1389	no	no
AC087203.3	0.0141679	1390	no	no
AL662890.1	0.0141581	1391	no	no
GPX8	0.014152	1392	no	no
CDX1	0.0141453	1393	no	no
MCC	0.0141365	1394	no	no
MFSD2B	0.0141321	1395	no	no
TXNRD3	0.0141165	1396	no	no
DUSP23	0.014112	1397	no	no
ERH	0.0141088	1398	no	no
CDC42EP5	0.0141083	1399	no	no
FRZB	0.0141076	1400	no	no
NDUFAF8	0.0141025	1401	no	no
TRIM55	0.0140962	1402	no	no
ERRFI1	0.0140828	1403	no	no
ACOX2	0.0140738	1404	no	no
C19orf53	0.0140716	1405	no	no
HOXC4	0.0140526	1406	no	no
VASN	0.0140464	1407	yes	no
FAAP20	0.0140344	1408	no	no
YPEL3	0.0140334	1409	no	no
MORC4	0.0140311	1410	no	no
LGALSL	0.0140288	1411	no	no
FOXP2	0.0140274	1412	no	no
SWI5	0.0140268	1413	no	no
ETHE1	0.0140204	1414	no	no
MIR1-1HG-AS1	0.0139952	1415	no	no
APEX1	0.0139684	1416	no	no
CHRND	0.0139608	1417	no	no
APOBEC3F	0.0139466	1418	no	no
SULF2	0.0139425	1419	no	no
AL161908.1	0.0139321	1420	no	no
SOX10	0.0139315	1421	no	no
CHD1L	0.0139293	1422	no	no
MRPL10	0.0139256	1423	no	no
BOLA2B	0.0139251	1424	no	no
PLEKHF2	0.0139246	1425	yes	no
ARMC10	0.0139103	1426	no	no
CRNDE	0.013893	1427	no	no
CLEC1A	0.0138926	1428	no	no
CCDC102A	0.0138851	1429	no	no
KCNIP4	0.0138747	1430	no	no
TGFB2	0.0138445	1431	no	no
DCLK3	0.0138401	1432	no	no
MREG	0.0138332	1433	no	no
FBLN1	0.0138292	1434	no	no
PTGES2	0.0138279	1435	no	no
MZT2A	0.0138179	1436	no	no
TIMMDC1	0.013808	1437	no	no
NUPR2	0.0137894	1438	no	no
MRPL42	0.013784	1439	no	no
TNFRSF11B	0.0137766	1440	no	no
EPDR1	0.0137629	1441	no	no
YDJC	0.0137628	1442	no	no
STK26	0.0137562	1443	no	no
AL022313.3	0.0137448	1444	no	no
LINC00545	0.0137386	1445	no	no
SLC6A2	0.0137287	1446	no	no
MGARP	0.013719	1447	no	no
MEOX1	0.013701	1448	no	no
SMIM30	0.0136888	1449	no	no
ZSCAN10	0.0136771	1450	no	no
RFXANK	0.0136707	1451	no	no
TATDN1	0.0136562	1452	no	no
HAAO	0.0136476	1453	no	no
LINC01356	0.0136474	1454	no	no
LAGE3	0.0136407	1455	no	no
AC010884.1	0.0136395	1456	no	no
C11orf98	0.0136042	1457	no	no
VIPR2	0.0136018	1458	no	no
SVOPL	0.0135868	1459	no	no
NMRAL1	0.0135493	1460	no	no
BET1L	0.0135387	1461	no	no
TRANK1	0.0135307	1462	no	no
ASH1L-AS1	0.0135173	1463	no	no
PLD2	0.0135153	1464	no	no
MTFP1	0.0135083	1465	no	no
ST6GALNAC6	0.0135042	1466	no	no
RORA	0.0134982	1467	no	no
TMEM159	0.0134975	1468	no	no
PGK1	0.0134736	1469	no	no
TMEM191C	0.0134551	1470	no	no
RAP1GAP	0.0134534	1471	no	no
BOK	0.0134384	1472	no	no
HEBP1	0.0134243	1473	no	no
PLAAT1	0.0134172	1474	no	no
PTPMT1	0.0134112	1475	no	no
SLC22A3	0.0134048	1476	no	no
MCM2	0.0133956	1477	no	no
HEPH	0.0133919	1478	no	no
MAMDC2-AS1	0.0133824	1479	no	no
TMEM42	0.0133797	1480	no	no
RHBDD3	0.0133791	1481	no	no
CHID1	0.0133759	1482	no	no
ATP5F1E	0.0133656	1483	no	no
HORMAD2-AS1	0.0133458	1484	no	no
DDIT4-AS1	0.0133364	1485	no	no
CTNNBIP1	0.0133362	1486	no	no
DDX47	0.0133249	1487	no	no
COX5B	0.0133141	1488	no	no
PDLIM7	0.0133102	1489	no	no
EIF3I	0.0132651	1490	no	no
CRACR2B	0.0132465	1491	no	no
C22orf15	0.0132253	1492	no	no
AC026191.1	0.0132034	1493	no	no
AC010776.2	0.0131888	1494	no	no
CLDN19	0.0131787	1495	no	no
LINC01389	0.0131415	1496	no	no
PLSCR5	0.013134	1497	no	no
FDXR	0.0131311	1498	no	no
MB	0.0131145	1499	no	no
CDK2	0.0130981	1500	yes	no
SLIRP	0.0130959	1501	no	no
CREB3L1	0.0130911	1502	no	no
DUSP6	0.0130736	1503	no	no
PROSER2	0.0130662	1504	no	no
SIAH2	0.0130662	1505	no	no
TMED1	0.0130566	1506	no	no
SPAG6	0.0130517	1507	no	no
TSLP	0.0130511	1508	no	no
AC008771.1	0.0130384	1509	no	no
EGLN3	0.0130298	1510	no	no
TWIST2	0.0130211	1511	no	no
AC005670.1	0.0130188	1512	no	no
SBSPON	0.0130064	1513	no	no
ERG28	0.0130013	1514	no	no
TMEM243	0.0129984	1515	no	no
CRYGN	0.0129946	1516	no	no
LINC01914	0.0129914	1517	no	no
GBP1	0.0129702	1518	no	no
IQCA1	0.0129503	1519	no	no
AC010163.1	0.0129434	1520	no	no
THG1L	0.0129272	1521	no	no
PDGFRA	0.0129248	1522	no	no
MRPS33	0.0129103	1523	no	no
CRIM1-DT	0.0129071	1524	no	no
APCDD1L	0.0129048	1525	no	no
TRABD2A	0.0129011	1526	no	no
TEAD2	0.0128983	1527	no	no
ANXA4	0.0128678	1528	no	no
CNIH1	0.0128646	1529	no	no
MAFB	0.0128575	1530	yes	no
GPC4	0.0128291	1531	no	no
ZFP2	0.0128287	1532	no	no
PPP2R2B	0.0128217	1533	no	no
ARHGEF5	0.012817	1534	no	no
LEMD2	0.012815	1535	no	no
C3orf52	0.0127966	1536	no	no
ARHGEF19	0.0127832	1537	no	no
CU638689.4	0.0127722	1538	no	no
FRMD3	0.0127614	1539	no	no
RBX1	0.012748	1540	no	no
LINC01607	0.0127477	1541	no	no
IGSF5	0.0127445	1542	no	no
LGI1	0.0127318	1543	no	no
MYL1	0.0127176	1544	no	no
MCHR1	0.0127108	1545	no	no
PYURF	0.012683	1546	no	no
BNC2-AS1	0.0126704	1547	no	no
ITGA3	0.0126618	1548	no	no
MB21D2	0.0126598	1549	no	no
ERGIC3	0.0126566	1550	no	no
TUFT1	0.0126564	1551	no	no
PDK2	0.0126198	1552	no	no
FRAS1	0.0126115	1553	no	no
CEP170B	0.0126048	1554	no	no
PSMB1	0.0126001	1555	no	no
SLC35D2	0.012597	1556	yes	no
WDR45	0.0125952	1557	no	no
GPX3	0.0125855	1558	no	no
TMEM253	0.0125817	1559	no	no
FBXO44	0.0125608	1560	no	no
NQO2	0.0125531	1561	no	no
WDR46	0.0125501	1562	no	no
ADAMTS16	0.0125497	1563	no	no
MAST4-AS1	0.0125427	1564	no	no
DCAF6	0.012537	1565	no	no
CPED1	0.0125115	1566	no	no
LINC00853	0.0125039	1567	no	no
SORBS3	0.0124934	1568	no	no
MTA1	0.0124932	1569	no	no
SMCO4	0.0124878	1570	no	no
SAP18	0.0124776	1571	no	no
SYNGR2	0.012472	1572	no	no
TMEM266	0.0124706	1573	no	no
MCM6	0.0124701	1574	no	no
MRPL33	0.0124691	1575	no	no
ZBTB7B	0.0124628	1576	no	no
AJ009632.2	0.0124552	1577	no	no
MYOM1	0.0124532	1578	no	no
P3H2	0.0124477	1579	yes	no
CD248	0.0124449	1580	no	no
RP9	0.0124435	1581	no	no
TMEM200A	0.0124218	1582	no	no
PDCD4-AS1	0.0124178	1583	no	no
MPG	0.0124152	1584	no	no
ARF4	0.0124131	1585	no	no
INSC	0.0124125	1586	no	no
METTL24	0.0124118	1587	no	no
ROCR	0.012407	1588	no	no
FAM104B	0.0124066	1589	no	no
SSR4	0.0124037	1590	no	no
CAPN12	0.0123945	1591	no	no
CBWD2	0.012378	1592	no	no
KLF3	0.0123728	1593	no	no
PDGFD	0.0123681	1594	no	no
AL390198.1	0.0123631	1595	no	no
AF186192.3	0.0123546	1596	no	no
UXT	0.0123515	1597	no	no
C8orf82	0.0123465	1598	no	no
ZNF593	0.0123459	1599	no	no
TENT5B	0.0123298	1600	no	no
CNN3	0.0123286	1601	no	no
PAX8	0.0123158	1602	no	no
STX8	0.0123133	1603	yes	no
NDFIP2	0.0123116	1604	no	no
ADGRD1	0.0123092	1605	no	no
PIN4	0.0122988	1606	no	no
EDARADD	0.0122913	1607	no	no
NDST1-AS1	0.0122876	1608	no	no
SELENOV	0.0122691	1609	no	no
ERVH48-1	0.0122684	1610	no	no
HDDC3	0.0122581	1611	no	no
G0S2	0.0122575	1612	no	no
RASSF7	0.012249	1613	no	no
SIX4	0.012222	1614	no	no
SNRPB2	0.012218	1615	no	no
ITGB4	0.0121994	1616	no	no
AL392172.1	0.012194	1617	no	no
YRDC	0.0121853	1618	no	no
DECR1	0.0121818	1619	no	no
ROR2	0.0121558	1620	no	no
ACOT13	0.0121499	1621	no	no
OLFML1	0.0121326	1622	no	no
CYREN	0.0121312	1623	no	no
GLMP	0.0121227	1624	no	no
AC011298.1	0.0121205	1625	no	no
MIXL1	0.0121129	1626	no	no
PIGW	0.01211	1627	no	no
SNAP23	0.0121091	1628	no	no
GSTM1	0.0121087	1629	no	no
WNT5A	0.0121064	1630	no	no
ATOH8	0.0120875	1631	no	no
KIAA1522	0.0120854	1632	no	no
SNRPD3	0.0120762	1633	no	no
AC109322.1	0.0120703	1634	no	no
PCTP	0.0120701	1635	yes	no
HLA-DQB1	0.0120676	1636	no	no
JPH2	0.0120523	1637	no	no
DCUN1D5	0.0120483	1638	no	no
FITM1	0.0120456	1639	no	no
PAX3	0.0120348	1640	no	no
GPNMB	0.0120247	1641	no	no
B4GALT3	0.0120204	1642	no	no
AP000350.5	0.0120166	1643	no	no
MYH15	0.0120116	1644	no	no
SDSL	0.0120024	1645	no	no
OR2B6	0.0119898	1646	no	no
CTBS	0.0119807	1647	no	no
URM1	0.0119762	1648	no	no
DGUOK	0.0119734	1649	no	no
ECHDC3	0.0119633	1650	no	no
LZTS2	0.011959	1651	no	no
AL356740.1	0.0119584	1652	no	no
EIF3G	0.0119565	1653	no	no
LRP1B	0.0119559	1654	no	no
NDRG1	0.0119529	1655	no	no
METAP2	0.0119503	1656	no	no
LGR4	0.0119408	1657	no	no
STK16	0.0119366	1658	no	no
DGUOK-AS1	0.0119364	1659	no	no
SH3BP5	0.0119222	1660	no	no
EFHD1	0.0119146	1661	no	no
TLDC2	0.0119079	1662	no	no
TNMD	0.0119069	1663	no	no
GPN2	0.0119044	1664	no	no
CD22	0.011896	1665	no	no
DYRK4	0.0118921	1666	no	no
RWDD2B	0.0118896	1667	no	no
EIF4E2	0.0118668	1668	no	no
TXNRD2	0.0118607	1669	no	no
AVPI1	0.0118513	1670	no	no
SLC16A8	0.0118513	1671	no	no
RBM11	0.0118416	1672	no	no
TPI1	0.0118368	1673	no	no
AL662797.1	0.0118348	1674	no	no
EXOSC7	0.0118301	1675	no	no
RASSF9	0.0118132	1676	no	no
HMGA2	0.0118113	1677	no	no
BID	0.0118101	1678	no	no
CHCHD4	0.0117991	1679	no	no
FBLIM1	0.0117908	1680	no	no
LINC01836	0.0117897	1681	no	no
AC006333.2	0.0117854	1682	no	no
SPAG4	0.0117839	1683	no	no
IL11	0.0117747	1684	no	no
TRBC2	0.0117629	1685	no	no
ASNSD1	0.0117573	1686	no	no
CYSLTR2	0.0117554	1687	no	no
MED12L	0.0117408	1688	no	no
LHPP	0.0117397	1689	no	no
DSG2	0.0117294	1690	no	no
FBXO27	0.0117257	1691	no	no
EEF1E1	0.0117145	1692	yes	no
TMSB10	0.0116916	1693	no	no
DCAF4	0.0116742	1694	no	no
AC012447.1	0.0116636	1695	no	no
SLC25A5	0.0116603	1696	no	no
LERFS	0.0116556	1697	no	no
SMYD1	0.0116469	1698	no	no
PHKG2	0.0116391	1699	no	no
SLC7A2	0.0116267	1700	no	no
RSPO4	0.011619	1701	no	no
AL645608.4	0.0116009	1702	no	no
ACSS2	0.011596	1703	no	no
PROM2	0.0115897	1704	no	no
GNL3	0.0115884	1705	no	no
PLCD3	0.0115776	1706	no	no
FN1	0.0115775	1707	no	no
ARID3A	0.0115684	1708	no	no
PUM3	0.0115584	1709	no	no
GTSF1	0.0115563	1710	no	no
CYP11A1	0.0115534	1711	yes	no
WFIKKN1	0.0115471	1712	no	no
AC006064.4	0.0115456	1713	no	no
GCFC2	0.0115448	1714	no	no
TFAP4	0.0115397	1715	yes	no
PPFIBP2	0.0115373	1716	no	no
SDHAF3	0.0115167	1717	no	no
UNC119	0.0115127	1718	no	no
IL17RC	0.0115019	1719	no	no
TRIM38	0.0115015	1720	no	no
NEURL1	0.0114972	1721	no	no
PWWP3B	0.0114908	1722	no	no
AL118511.1	0.0114704	1723	no	no
CLCNKB	0.0114672	1724	no	no
AL162411.1	0.0114652	1725	no	no
DCN	0.0114592	1726	no	no
PDZRN3	0.0114533	1727	no	no
CYP27A1	0.0114474	1728	no	no
AC005229.4	0.0114432	1729	no	no
CCDC120	0.0114355	1730	no	no
PLEKHD1	0.011419	1731	no	no
APELA	0.011419	1732	no	no
TMEM45A	0.0114084	1733	no	no
RASD1	0.0114068	1734	no	no
TIPARP	0.0114059	1735	no	no
DCAKD	0.0114031	1736	no	no
JSRP1	0.0113911	1737	yes	no
CPA5	0.0113873	1738	no	no
NDUFA5	0.0113813	1739	no	no
EIF2S2	0.0113722	1740	no	no
AC091133.3	0.011371	1741	no	no
AC008915.2	0.0113662	1742	no	no
IRX4	0.0113486	1743	no	no
EIF4H	0.0113421	1744	no	no
AIG1	0.0113382	1745	no	no
GFRA1	0.0113344	1746	no	no
GPA33	0.0113252	1747	no	no
MIR22HG	0.0113219	1748	no	no
FSHR	0.0113214	1749	no	no
SOST	0.0113082	1750	no	no
INHA	0.0113076	1751	no	no
OSGIN2	0.0113027	1752	no	no
MGMT	0.0112977	1753	no	no
TRDN	0.0112879	1754	no	no
HDAC1	0.011281	1755	no	no
KCNC3	0.0112736	1756	no	no
PRDM1	0.0112589	1757	no	no
TSC22D4	0.0112553	1758	no	no
NDUFAB1	0.011254	1759	no	no
ACTN2	0.0112514	1760	no	no
FLYWCH2	0.0112501	1761	no	no
AL024497.1	0.0112456	1762	no	no
SLFN12	0.0112443	1763	no	no
ARHGAP5-AS1	0.0112441	1764	no	no
LRATD1	0.0112324	1765	no	no
GPR157	0.0112297	1766	no	no
TMC6	0.0112293	1767	no	no
TMEM109	0.0112209	1768	no	no
INCA1	0.0112177	1769	no	no
SLC25A26	0.0112101	1770	no	no
TMEM117	0.0111968	1771	no	no
ZNF426-DT	0.0111959	1772	no	no
APOBEC3C	0.0111952	1773	no	no
NLRP2	0.0111853	1774	no	no
RAB27A	0.0111647	1775	no	no
YARS2	0.0111565	1776	no	no
FBXO2	0.0111532	1777	no	no
MDP1	0.0111516	1778	no	no
DNAAF5	0.0111381	1779	no	no
LINC01426	0.0111379	1780	no	no
PRDM12	0.0111372	1781	no	no
SELENOM	0.0111339	1782	no	no
KDELR2	0.011116	1783	no	no
TRAPPC1	0.0111032	1784	no	no
OXA1L	0.011097	1785	no	no
TLX3	0.0110963	1786	no	no
FBXW4	0.011095	1787	no	no
C8orf33	0.0110854	1788	no	no
THBS4	0.0110828	1789	no	no
PRAG1	0.0110818	1790	no	no
MSRB3	0.0110668	1791	no	no
AC007364.1	0.0110628	1792	no	no
RRNAD1	0.0110359	1793	no	no
LAMTOR5	0.0110337	1794	no	no
ASB13	0.0110295	1795	no	no
ELF4	0.0110276	1796	no	no
AL132656.2	0.0110264	1797	no	no
TPST1	0.0110252	1798	no	no
TESK2	0.0110214	1799	no	no
GOLGA2	0.0110138	1800	no	no
TCERG1L	0.0109981	1801	no	no
EIF4E	0.0109833	1802	no	no
POPDC2	0.0109812	1803	no	no
ERP29	0.0109745	1804	no	no
INPP5J	0.0109667	1805	no	no
C4orf19	0.010964	1806	no	no
ADAMTS5	0.0109601	1807	no	no
DPH6-DT	0.0109395	1808	no	no
SLC7A5	0.0109386	1809	no	no
RIOK2	0.0109376	1810	no	no
PRR16	0.010937	1811	no	no
ZNF133	0.0109342	1812	no	no
YPEL5	0.0109245	1813	no	no
DMC1	0.0108897	1814	no	no
BNC2	0.0108865	1815	no	no
PFKFB4	0.0108848	1816	no	no
EPOP	0.0108811	1817	no	no
PXDC1	0.0108539	1818	no	no
COX14	0.0108411	1819	no	no
SYPL1	0.0108405	1820	no	no
CD79A	0.0108363	1821	no	no
MACROD1	0.0108332	1822	no	no
TSPAN12	0.0108331	1823	no	no
MAGOH	0.0108227	1824	no	no
TRMT11	0.0108227	1825	no	no
ME1	0.0108178	1826	no	no
DNPEP	0.0108112	1827	no	no
ROPN1	0.010805	1828	no	no
CATIP	0.0107952	1829	no	no
HEXIM1	0.0107816	1830	no	no
C14orf39	0.0107776	1831	no	no
FAM200B	0.0107718	1832	no	no
AC068831.6	0.010768	1833	no	no
SFRP4	0.0107649	1834	no	no
ELMOD1	0.0107594	1835	no	no
CHST9	0.0107561	1836	no	no
MRPS14	0.0107543	1837	no	no
RDH10	0.0107504	1838	no	no
LINC01082	0.0107473	1839	no	no
SMC5-AS1	0.0107461	1840	no	no
FURIN	0.0107458	1841	no	no
IL17RE	0.0107348	1842	no	no
GALNT5	0.0107328	1843	no	no
EML4	0.0107304	1844	yes	no
CDC42SE1	0.0107243	1845	no	no
HLA-DPB1	0.0107239	1846	no	no
SBF2-AS1	0.0107151	1847	no	no
NPR3	0.0107087	1848	no	no
ALOX15	0.0107062	1849	no	no
AC004846.1	0.0106948	1850	no	no
AC112487.1	0.0106893	1851	no	no
AHCY	0.0106825	1852	no	no
GLDN	0.0106676	1853	no	no
LRRN4	0.0106647	1854	no	no
MMS19	0.010659	1855	no	no
GLUL	0.0106577	1856	no	no
AC098487.1	0.0106482	1857	no	no
AP002387.2	0.010641	1858	no	no
RBKS	0.010633	1859	no	no
SLC50A1	0.0106273	1860	no	no
DENND2D	0.0106094	1861	no	no
DNAJB2	0.0106089	1862	no	no
AL355385.1	0.010591	1863	no	no
TMEM129	0.0105811	1864	no	no
GALNT6	0.01058	1865	no	no
B3GAT3	0.0105737	1866	no	no
CYGB	0.0105729	1867	no	no
DPH1	0.0105683	1868	no	no
BRINP2	0.0105676	1869	no	no
RIOX2	0.0105582	1870	no	no
TMEM179B	0.0105485	1871	no	no
AL022323.1	0.0105403	1872	no	no
QSOX1	0.0105338	1873	no	no
SLN	0.0105318	1874	no	no
SNTA1	0.0105214	1875	no	no
KCNK1	0.0105106	1876	no	no
MBP	0.0105054	1877	no	no
MRPL49	0.0104737	1878	no	no
GLRX3	0.0104516	1879	no	no
SLC6A4	0.0104403	1880	no	no
HDAC3	0.0104217	1881	no	no
AC005699.1	0.0104159	1882	no	no
FAAH2	0.0104118	1883	no	no
AC007681.1	0.0104077	1884	no	no
RBMS3-AS3	0.0104077	1885	no	no
AC093673.1	0.0104028	1886	no	no
AL117332.1	0.01039	1887	no	no
KARS	0.0103872	1888	no	no
EIF2D	0.0103869	1889	no	no
PARD3B	0.0103789	1890	no	no
EMG1	0.0103617	1891	no	no
METAP1	0.0103589	1892	no	no
TNFRSF21	0.0103574	1893	no	no
RLN2	0.0103557	1894	no	no
EPPK1	0.0103494	1895	no	no
GABRA2	0.0103482	1896	no	no
THORLNC	0.0103441	1897	no	no
VGLL4	0.0103183	1898	no	no
TRAF3IP2	0.0103094	1899	no	no
LASP1	0.0103047	1900	no	no
HTR3B	0.0103009	1901	no	no
BNC1	0.0102807	1902	no	no
GORAB-AS1	0.0102667	1903	no	no
RBCK1	0.0102639	1904	no	no
DUSP14	0.0102591	1905	no	no
HOXA10	0.0102535	1906	no	no
SETD7	0.0102491	1907	no	no
POLD2	0.0102404	1908	no	no
FBLN7	0.0102385	1909	no	no
ANKDD1B	0.0102134	1910	no	no
CLIC5	0.0102112	1911	no	no
PAPLN	0.0102034	1912	no	no
MET	0.0101965	1913	no	no
AC008649.1	0.0101917	1914	no	no
LEFTY2	0.0101859	1915	no	no
GPATCH4	0.010177	1916	no	no
VKORC1	0.0101373	1917	no	no
ESPNL	0.0101307	1918	no	no
AC062004.1	0.0101228	1919	no	no
WIPF3	0.0101205	1920	no	no
AL132639.3	0.0101195	1921	no	no
MDH2	0.0101179	1922	no	no
AC022075.1	0.010116	1923	no	no
AJ011932.1	0.0101158	1924	no	no
SLC16A5	0.0101094	1925	no	no
FZD5	0.0100983	1926	no	no
NDUFB4	0.010085	1927	no	no
AC016825.1	0.0100758	1928	no	no
AC006449.2	0.0100747	1929	no	no
FGFR4	0.0100671	1930	no	no
MFSD3	0.0100652	1931	no	no
HTR7	0.0100641	1932	no	no
RGL2	0.0100611	1933	no	no
GIPC2	0.0100441	1934	no	no
EVA1A	0.0100441	1935	no	no
RNF135	0.0100343	1936	no	no
WT1-AS	0.0100267	1937	no	no
HSD17B2	0.0100247	1938	no	no
C11orf53	0.010018	1939	no	no
TRIL	0.0100177	1940	no	no
LRP5L	0.010013	1941	no	no
NPIPA5	0.0100036	1942	no	no
IRAIN	0.0100021	1943	no	no
NUBP2	0.00999833	1944	no	no
POPDC3	0.00999254	1945	no	no
BAK1	0.00998891	1946	no	no
C8orf89	0.00996478	1947	no	no
PDGFRL	0.00996149	1948	no	no
SEMA3C	0.00996103	1949	no	no
PRRG2	0.00995914	1950	no	no
ASB16-AS1	0.00995279	1951	no	no
IDH3B	0.00995166	1952	no	no
PTHLH	0.00994639	1953	no	no
SNRNP70	0.00994245	1954	no	no
UGT3A1	0.00993872	1955	no	no
PKDCC	0.00993688	1956	yes	no
USP43	0.00990631	1957	no	no
SMC2-AS1	0.00990517	1958	no	no
BX537318.1	0.00990185	1959	no	no
LINC02361	0.00989994	1960	no	no
CTF1	0.00989183	1961	no	no
MAGIX	0.00988233	1962	no	no
INSL3	0.00987029	1963	no	no
CAMK2G	0.00986758	1964	no	no
MRPL50	0.00985998	1965	no	no
ABHD11	0.00985802	1966	no	no
MATN1-AS1	0.00985433	1967	no	no
AC020910.5	0.0098512	1968	no	no
GEMIN8	0.00985025	1969	no	no
GLI4	0.0098474	1970	no	no
LRRC41	0.00984588	1971	no	no
RAB31	0.00984267	1972	no	no
ACAP1	0.00983871	1973	no	no
HOXA4	0.00983102	1974	no	no
COX4I1	0.0098303	1975	no	no
AL391422.4	0.00981924	1976	no	no
LURAP1	0.00981602	1977	no	no
PHB2	0.00981467	1978	no	no
ZKSCAN7-AS1	0.0098043	1979	no	no
LSM6	0.00979959	1980	no	no
PDK1	0.00979668	1981	no	no
TTC27	0.00979208	1982	no	no
LRRC75A	0.00977789	1983	no	no
NOS2	0.00977307	1984	no	no
ERCC2	0.00976478	1985	no	no
TMEM263	0.00976043	1986	no	no
NOL6	0.00974779	1987	no	no
TSNARE1	0.00974239	1988	no	no
NID1	0.00973973	1989	no	no
PRLR	0.00973	1990	no	no
VASH2	0.0097219	1991	no	no
DNAJC5B	0.00971867	1992	no	no
ERGIC1	0.00971675	1993	no	no
CORIN	0.00971482	1994	no	no
ERICH1	0.00969745	1995	no	no
LSR	0.00969622	1996	no	no
THOC7	0.00969582	1997	no	no
FMO4	0.00969104	1998	no	no
[truncated: 3,721 more rows]

## Sheet: Table S6
gene	correlation	rank	TAD_gene	nsCLP_gene_set
KRT18	0.381971	0	yes	yes
KRT8	0.31561	1	yes	yes
KRT19	0.269199	2	no	no
TPM1	0.229358	3	yes	yes
CLDN6	0.224966	4	no	no
GADD45G	0.214155	5	yes	yes
IRF6	0.199529	6	yes	yes
TFAP2A	0.199423	7	yes	yes
SHTN1	0.182425	8	yes	yes
ESRP1	0.180506	9	yes	yes
ARID3B	0.179645	10	yes	yes
EPCAM	0.175643	11	no	no
FILIP1L	0.175041	12	yes	yes
CMSS1	0.17188	13	yes	yes
RPL41	0.165885	14	no	no
CLDN4	0.165522	15	no	no
RPS14	0.16502	16	no	no
CLDN7	0.164206	17	no	no
KRT7	0.159019	18	yes	yes
RAB25	0.158061	19	no	no
EDC3	0.15662	20	yes	yes
RPS18	0.156333	21	no	no
CLK3	0.153838	22	yes	yes
RPL26	0.152261	23	no	no
RPL10A	0.150338	24	no	no
RPL35A	0.149568	25	yes	no
RPL34	0.149271	26	no	no
RPL15	0.148652	27	no	no
ZFP36L2	0.148395	28	yes	yes
UBL7	0.148272	29	yes	yes
RPL31	0.148212	30	no	no
RPL12	0.14798	31	no	no
RPS27	0.147737	32	no	no
RPS29	0.146958	33	no	no
RPS6	0.145305	34	no	no
RPS27A	0.144157	35	no	no
RPL7	0.144008	36	no	no
RPL13A	0.143131	37	no	no
RPL3	0.142679	38	no	no
RPS19	0.142289	39	no	no
PRSS8	0.141508	40	no	no
RPL36	0.141504	41	no	no
RPL23A	0.139962	42	no	no
AP1M2	0.138064	43	no	no
PAX7	0.13799	44	yes	yes
RPL32	0.137799	45	no	no
UTP25	0.135656	46	yes	yes
RPS15A	0.135131	47	no	no
SPINT1	0.134809	48	no	no
NTN1	0.134339	49	yes	yes
RPS3	0.133508	50	no	no
RPS2	0.133138	51	no	no
RPL21	0.132348	52	no	no
GOSR2	0.131165	53	yes	yes
RPLP1	0.130829	54	no	no
RPL11	0.130753	55	no	no
RPL39	0.129979	56	no	no
RPS17	0.1299	57	no	no
RPL27A	0.1278	58	no	no
PERP	0.12726	59	no	no
RPL35	0.126602	60	no	no
RPL8	0.1261	61	no	no
TP63	0.125966	62	yes	yes
RPL13	0.125328	63	no	no
CXCL14	0.123603	64	no	no
SYT14	0.123463	65	yes	yes
RPL5	0.122139	66	no	no
CRABP2	0.121535	67	no	no
RPS28	0.121432	68	no	no
RPS7	0.12129	69	no	no
PDLIM1	0.121048	70	no	no
RPL14	0.120253	71	no	no
RPS12	0.120233	72	no	no
RPS9	0.119668	73	no	no
TACSTD2	0.119594	74	no	no
BCAM	0.119307	75	no	no
SPINT2	0.118938	76	no	no
CLDN3	0.118433	77	no	no
ANXA3	0.11628	78	no	no
RPL37A	0.116094	79	no	no
DMKN	0.114541	80	no	no
RPS25	0.114114	81	no	no
VGLL1	0.113938	82	no	no
THADA	0.113041	83	yes	yes
RPS23	0.112968	84	no	no
APOE	0.112311	85	no	no
HNRNPA1	0.11178	86	no	no
RPL19	0.109704	87	no	no
RPL36A	0.109466	88	no	no
RPS8	0.109314	89	no	no
RPL9	0.108714	90	no	no
RPS4X	0.108338	91	no	no
S100A11	0.107149	92	no	no
NPM1	0.107004	93	no	no
RPL18A	0.10669	94	no	no
RPS20	0.106275	95	no	no
DLG1	0.105881	96	yes	yes
MDK	0.105776	97	no	no
SPINT1-AS1	0.105772	98	no	no
BTF3	0.105209	99	no	no
RACK1	0.10383	100	no	no
RPL22	0.102609	101	no	no
RPL6	0.102501	102	no	no
RPS3A	0.102439	103	no	no
TFAP2B	0.102405	104	no	no
GPATCH1	0.102067	105	yes	yes
WNT6	0.101476	106	no	no
RPS5	0.100349	107	no	no
RPS16	0.100312	108	no	no
RPS15	0.10002	109	no	no
RPS10	0.0992795	110	no	no
ERP27	0.0981893	111	no	no
RPL10	0.0974513	112	no	no
TANC2	0.0973618	113	yes	yes
SLC2A3	0.0973209	114	no	no
TPD52L1	0.0971255	115	no	no
TRMO	0.0969322	116	yes	yes
RPL27	0.0966595	117	no	no
LY6E	0.0962692	118	no	no
RHPN2	0.0955157	119	yes	yes
RPL18	0.0953215	120	no	no
MAB21L4	0.0950936	121	no	no
RPL29	0.0939929	122	no	no
EPS8L2	0.0937519	123	no	no
RPLP0	0.0924862	124	no	no
WFDC2	0.0908797	125	no	no
RPS24	0.0907779	126	no	no
BAMBI	0.0903515	127	no	no
RPL23	0.0898684	128	no	no
RPL4	0.089741	129	no	no
RPS13	0.0896424	130	no	no
KREMEN2	0.0894456	131	no	no
FERMT1	0.0894319	132	no	no
RPL7A	0.0889835	133	no	no
ZFAS1	0.0888247	134	no	no
RPLP2	0.0886828	135	no	no
EYA2	0.088102	136	yes	yes
CDH1	0.08795	137	no	no
SYNE4	0.0873327	138	no	no
FOXE1	0.0871176	139	yes	yes
GSTP1	0.0859162	140	no	no
RPL24	0.0854804	141	no	no
VAX1	0.0851571	142	yes	yes
MARVELD3	0.0847164	143	no	no
C1orf210	0.0835887	144	no	no
RPSA	0.0832389	145	no	no
RPL37	0.0817433	146	no	no
MUC15	0.0814602	147	no	no
NTF4	0.0804706	148	no	no
RPL30	0.078994	149	no	no
GREM1	0.0789186	150	yes	yes
MKNK2	0.0787801	151	yes	yes
ID2	0.0786111	152	no	no
WNT3	0.0769519	153	yes	yes
NSF	0.0766915	154	yes	yes
HAPLN1	0.0763966	155	no	no
PLEKHN1	0.0758457	156	no	no
RAB5B	0.0756135	157	yes	yes
NPC2	0.075252	158	no	no
EEF1A1	0.0747911	159	no	no
BMP4	0.0742213	160	no	no
HMGA1	0.073987	161	no	no
TMEM54	0.0739435	162	no	no
IGFBP5	0.0734282	163	no	no
PKP3	0.0732906	164	no	no
TMEM258	0.0731858	165	no	no
RPL38	0.0730173	166	no	no
SMAGP	0.0729186	167	no	no
L1TD1	0.07267	168	no	no
ID1	0.0724583	169	no	no
H3F3B	0.0721456	170	no	no
CRB3	0.0718637	171	no	no
PKP2	0.0718349	172	no	no
SFN	0.0718104	173	no	no
FGFR1	0.0716341	174	yes	yes
ISYNA1	0.0715629	175	no	no
PRDX6	0.0713436	176	no	no
LSM7	0.0713077	177	yes	yes
GRHL2	0.0709611	178	no	no
SEMA7A	0.0708208	179	yes	yes
TAGLN	0.070737	180	no	no
SUOX	0.0705101	181	yes	yes
STAP2	0.0704466	182	no	no
EIF3E	0.0702515	183	no	no
DSTN	0.0701108	184	no	no
TSTD1	0.0698328	185	no	no
HPN	0.0698251	186	no	no
ABCA4	0.0697865	187	yes	yes
MYL9	0.0695381	188	no	no
EEF1B2	0.0693673	189	no	no
ID3	0.0691178	190	no	no
PRSS22	0.0686373	191	no	no
C19orf33	0.068453	192	no	no
ANXA2	0.0681371	193	no	no
CAPZB	0.0681053	194	yes	yes
TPM2	0.0678613	195	no	no
CLIC3	0.0676439	196	no	no
TRAP1	0.0676408	197	yes	yes
EEF1D	0.0671093	198	no	no
ANKRD27	0.0667807	199	yes	yes
DDIT4	0.0661906	200	no	no
NECTIN4	0.0661091	201	no	no
TNNC1	0.0657162	202	no	no
SH2D4A	0.0656208	203	no	no
PIK3R1	0.0653314	204	yes	yes
TCEAL9	0.065105	205	no	no
PHLDA1	0.0649944	206	no	no
C2orf91	0.0644646	207	yes	yes
NNT	0.0641922	208	yes	yes
LAD1	0.0641727	209	no	no
IGFBP2	0.0641444	210	no	no
C4orf3	0.0638844	211	no	no
CNN2	0.0637436	212	no	no
FAM49A	0.0636727	213	yes	yes
HSP90AB1	0.0634963	214	no	no
ELF3	0.0633818	215	no	no
KDF1	0.0632038	216	no	no
CDH3	0.062894	217	no	no
SMTNL2	0.0625672	218	no	no
ALDOA	0.0623487	219	no	no
ARHGAP8	0.0621762	220	no	no
PLPP5	0.0621178	221	yes	yes
NACA	0.0619053	222	no	no
PRSS16	0.0615801	223	no	no
SNHG8	0.0614626	224	no	no
RIPK4	0.0609471	225	no	no
TMPRSS13	0.0608355	226	no	no
MSX2	0.060618	227	no	no
LYPD6B	0.0606152	228	no	no
PLPP2	0.0606052	229	no	no
SNRPD2	0.0604756	230	no	no
TNFRSF12A	0.0603779	231	no	no
PDGFA	0.0603416	232	no	no
FGF10	0.0603408	233	yes	yes
EFNA1	0.0600081	234	no	no
PABPC1	0.0597698	235	no	no
C10orf82	0.0597388	236	yes	no
GATA3	0.0596593	237	no	no
RPL28	0.0593319	238	no	no
VGLL2	0.0592892	239	no	no
PLK2	0.0590917	240	no	no
RGS5	0.0589989	241	no	no
TMEM125	0.058969	242	no	no
PDGFC	0.0586363	243	no	no
RGS16	0.0585763	244	no	no
RAB34	0.0585684	245	no	no
GABRP	0.058234	246	no	no
COX7C	0.0581972	247	no	no
NPM3	0.0579705	248	no	no
EIF3L	0.057849	249	no	no
VAMP8	0.0569799	250	no	no
FXYD3	0.0567885	251	no	no
PPDPF	0.0566706	252	no	no
PDCD5	0.0565961	253	yes	yes
DDHD2	0.0565726	254	yes	yes
TINAGL1	0.0561312	255	no	no
CYB5A	0.0559623	256	no	no
FOXI2	0.0555546	257	no	no
MEST	0.0554026	258	no	no
KRTCAP3	0.0553586	259	no	no
PRRG4	0.0553322	260	no	no
CLUAP1	0.0550314	261	yes	yes
C16orf74	0.054608	262	no	no
EPHA3	0.0545652	263	yes	yes
KLF5	0.0541647	264	no	no
DDX1	0.0539175	265	yes	yes
EEF2	0.0537002	266	no	no
OSTC	0.0535389	267	no	no
XPA	0.0535275	268	yes	yes
PITX2	0.0533077	269	no	no
ESRP2	0.0529231	270	no	no
FMN1	0.0526254	271	yes	yes
IGFBP6	0.0525892	272	no	no
NBEAL1	0.0523282	273	no	no
IGFBP7	0.0522742	274	no	no
SYTL1	0.0521431	275	no	no
OVOL2	0.0517701	276	no	no
ST14	0.0516105	277	no	no
FOLR1	0.0514129	278	no	no
SNHG32	0.0513074	279	no	no
DLX5	0.0512752	280	no	no
EIF4A2	0.0511392	281	no	no
HNRNPC	0.0508124	282	no	no
NME4	0.0506232	283	no	no
TJP3	0.0504276	284	no	no
IGFBP3	0.0503771	285	no	no
ACSM3	0.0502537	286	no	no
CYB561	0.0502325	287	yes	yes
TNNI1	0.0501146	288	no	no
AP001207.3	0.0500967	289	no	no
SEM1	0.050048	290	no	no
SPRY1	0.0499956	291	no	no
BAG4	0.0496397	292	yes	yes
SNRPE	0.0496274	293	no	no
SPRY2	0.0494846	294	yes	yes
RPS26	0.0493092	295	yes	yes
VIT	0.0491581	296	no	no
UQCRH	0.0490837	297	no	no
AC129926.1	0.0490789	298	no	no
BTBD2	0.0488387	299	yes	yes
NOP53	0.0487988	300	no	no
MDFI	0.0486764	301	no	no
LETM2	0.0485109	302	yes	yes
CITED2	0.0483352	303	no	no
TMA7	0.0482394	304	no	no
SNHG19	0.0478975	305	no	no
COMMD6	0.0478974	306	no	no
CHMP4C	0.0478749	307	no	no
TACO1	0.0478298	308	yes	yes
GRB7	0.0477769	309	no	no
LNX1	0.0475778	310	no	no
UBA52	0.0472681	311	no	no
ALDH1A1	0.047115	312	no	no
AC093866.1	0.0470108	313	no	no
ALX3	0.0468556	314	no	no
SLC25A6	0.0467283	315	no	no
XAGE2	0.0467122	316	no	no
DNASE1	0.0466786	317	yes	yes
CRYBG2	0.0465492	318	no	no
POLR2L	0.0465351	319	no	no
EIF3F	0.0462487	320	no	no
AL031058.1	0.0458548	321	no	no
DCDC2	0.0456694	322	no	no
IMPDH2	0.045565	323	no	no
QPRT	0.0454463	324	no	no
TIMM13	0.0454054	325	yes	no
EPB41L4A-AS1	0.0452854	326	no	no
TRMT112	0.0451766	327	no	no
IFITM3	0.0451589	328	no	no
DSP	0.0450384	329	no	no
HMGN1	0.0448954	330	no	no
RPRML	0.0448151	331	yes	yes
TMEM30B	0.0447246	332	no	no
DLX3	0.0447119	333	no	no
FGF8	0.0447008	334	no	no
ASCL4	0.0444662	335	no	no
SUPT4H1	0.0442828	336	no	no
GRHL3	0.0442116	337	no	no
ZFP42	0.044171	338	no	no
MARVELD2	0.0440547	339	no	no
TLE2	0.0440372	340	yes	no
RGL3	0.0439081	341	no	no
EIF5AL1	0.0439034	342	no	no
BEX3	0.0439013	343	no	no
COL26A1	0.0433304	344	no	no
MAL2	0.043311	345	no	no
ALX1	0.0429131	346	no	no
GSTO1	0.0428229	347	no	no
TNNT2	0.0427756	348	no	no
ANAPC16	0.0427347	349	no	no
PART1	0.0427164	350	no	no
NPNT	0.0426963	351	no	no
RPL17	0.0425992	352	no	no
LAPTM4A	0.0424566	353	no	no
LYPLA2	0.0424109	354	no	no
OST4	0.0423504	355	no	no
TSPAN6	0.0422446	356	no	no
SNHG18	0.042182	357	no	no
LDHB	0.0420758	358	no	no
MELTF	0.0420544	359	yes	yes
FKBP4	0.042047	360	no	no
GAPDH	0.0420312	361	no	no
MAOA	0.0419212	362	no	no
PFDN5	0.0418382	363	no	no
IGF2	0.0417575	364	no	no
GRB14	0.041693	365	no	no
NUDT19	0.0416828	366	yes	yes
ANXA11	0.0415603	367	no	no
ST13	0.0415214	368	no	no
ATP5MPL	0.0414653	369	no	no
PRR15	0.0414563	370	no	no
NKX2-5	0.0413349	371	no	no
RNF43	0.0412568	372	no	no
SNAI1	0.0411879	373	no	no
SKP1	0.0410813	374	no	no
GALNT3	0.0409768	375	no	no
CALD1	0.0409282	376	no	no
FREM2	0.0409086	377	no	no
AMOTL2	0.0409054	378	no	no
TMEM256	0.0409045	379	no	no
MLPH	0.0408835	380	no	no
BSPRY	0.0405929	381	no	no
STOM	0.0405861	382	no	no
NDUFS5	0.0404178	383	no	no
TRIP6	0.0403004	384	no	no
FAM162A	0.0402474	385	no	no
RBBP8NL	0.0401985	386	no	no
SIX1	0.0401945	387	no	no
PLAC9	0.0399886	388	no	no
CD8B	0.039962	389	no	no
FAU	0.0398431	390	no	no
ACTA2	0.0396826	391	no	no
CCN2	0.0396776	392	no	no
HESX1	0.0395655	393	no	no
SNHG7	0.0395608	394	no	no
CDS1	0.0394523	395	no	no
SEMA4D	0.0394177	396	yes	yes
ANKRD65	0.0394036	397	no	no
NKX2-3	0.0393664	398	no	no
TDRP	0.0393453	399	no	no
EIF3H	0.0393258	400	no	no
NAP1L1	0.0393173	401	no	no
HES1	0.0391333	402	no	no
MXRA8	0.0391133	403	no	no
SMPDL3B	0.0390847	404	no	no
GOLT1A	0.0389917	405	no	no
PDLIM4	0.0389626	406	no	no
RBMS1	0.0387563	407	no	no
PITX1	0.038745	408	no	no
PANCR	0.038727	409	no	no
SPARC	0.0384219	410	no	no
SOX15	0.038409	411	no	no
GADD45B	0.0383384	412	yes	no
UFC1	0.0379604	413	no	no
C1orf198	0.0379517	414	no	no
PFN1	0.0379159	415	no	no
SERPINF1	0.0378949	416	no	no
SDC4	0.0378703	417	no	no
CD164	0.037868	418	no	no
ECHDC2	0.0377094	419	no	no
AL391361.2	0.0377027	420	no	no
MMP16	0.0376593	421	yes	yes
TNNT1	0.0375551	422	no	no
ADM	0.0375418	423	no	no
LMOD1	0.0374592	424	no	no
GATA6-AS1	0.0373838	425	no	no
ARHGAP29	0.0372804	426	yes	no
ENO1	0.0371977	427	no	no
OCIAD2	0.0369869	428	no	no
KRT23	0.0369131	429	no	no
KANK4	0.0367996	430	no	no
PCOLCE	0.036662	431	no	no
S100A10	0.0366475	432	no	no
SP6	0.0366283	433	no	no
NDUFA4	0.0365737	434	no	no
HINT1	0.0365737	435	no	no
DPY30	0.0365499	436	no	no
FAM83B	0.0364984	437	no	no
CNKSR1	0.0364873	438	no	no
FTH1	0.0363454	439	no	no
CLDN9	0.0362205	440	no	no
APRT	0.0361667	441	no	no
ANXA9	0.0361186	442	no	no
SNAI2	0.0360142	443	no	no
FSTL1	0.0359719	444	no	no
LRRC1	0.0359248	445	no	no
F11R	0.0357825	446	no	no
COL17A1	0.0357624	447	no	no
CCL2	0.0357445	448	no	no
EPN3	0.0356181	449	no	no
MYLIP	0.035565	450	no	no
HAND1	0.0355397	451	no	no
DLL1	0.0355233	452	no	no
LIN28A	0.035518	453	no	no
TEAD3	0.0353461	454	no	no
ISM2	0.0352821	455	no	no
TOMM34	0.0352742	456	no	no
ABRACL	0.0350994	457	no	no
LDHA	0.0350673	458	no	no
PEG3	0.0350558	459	no	no
EIF3M	0.0350006	460	no	no
TCEAL8	0.034861	461	no	no
RABGGTB	0.0347805	462	no	no
LYPD3	0.0347604	463	no	no
MIR4458HG	0.0347092	464	no	no
ACTC1	0.0346298	465	no	no
RPS4Y1	0.0346095	466	no	no
SIX6	0.0346062	467	no	no
MGST1	0.0345019	468	no	no
AC098798.1	0.0344717	469	no	no
TOMM22	0.0344044	470	no	no
ITM2C	0.0343892	471	no	no
SH3YL1	0.0343363	472	no	no
PLS3	0.0342932	473	no	no
TESMIN	0.0341771	474	no	no
OC90	0.0340848	475	no	no
RPS21	0.0340775	476	no	no
HSBP1L1	0.0340559	477	no	no
ATP5MG	0.0340507	478	no	no
RARB	0.033977	479	no	no
ELF5	0.0338105	480	no	no
GPC3	0.03379	481	no	no
ISL1	0.0337573	482	no	no
HOOK1	0.0337355	483	no	no
REXO2	0.0337177	484	no	no
SPTSSB	0.0336372	485	no	no
STXBP2	0.0336272	486	no	no
TP73	0.0335861	487	no	no
LMO7-AS1	0.0333609	488	no	no
SCNN1A	0.0333443	489	no	no
EPHA1	0.0332686	490	no	no
CSRP1	0.0331963	491	no	no
STC2	0.0331686	492	no	no
AC090204.1	0.0331613	493	no	no
MSX1	0.0330682	494	yes	no
HDHD3	0.0330603	495	no	no
CCN1	0.0330596	496	no	no
TMEM92	0.0329519	497	no	no
COBLL1	0.0329405	498	no	no
PTOV1	0.0328926	499	no	no
COX4I2	0.0328268	500	no	no
PTP4A1	0.032711	501	no	no
PPP1R3B	0.0327074	502	no	no
SRM	0.0326857	503	no	no
RSL1D1	0.0326553	504	no	no
ZFP57	0.032635	505	no	no
ARHGAP10	0.0324936	506	no	no
TMEM88	0.0324815	507	no	no
NUTF2	0.0324643	508	no	no
MYL12A	0.0324401	509	no	no
CCNB1IP1	0.0322915	510	no	no
GSTO2	0.0321985	511	no	no
TLX1	0.0321747	512	no	no
FBL	0.03213	513	no	no
TEAD4	0.0320808	514	no	no
RAB11FIP1	0.0320743	515	yes	no
SLC7A11	0.0320715	516	no	no
AC007325.4	0.0320032	517	no	no
ATIC	0.031983	518	no	no
SEC61G	0.0319042	519	no	no
PACSIN3	0.0318962	520	no	no
LYRM4	0.0318809	521	no	no
PCBP2	0.0318302	522	no	no
GPRC5C	0.0318104	523	no	no
H1F0	0.0317339	524	no	no
CDK4	0.0317329	525	no	no
SDC2	0.0316963	526	no	no
FAM210B	0.0316928	527	no	no
KCNG1	0.031681	528	no	no
TOP1MT	0.0316004	529	no	no
SEMA3D	0.0315553	530	no	no
ERBB3	0.0315121	531	no	no
RAB38	0.0314697	532	no	no
LARGE2	0.031457	533	no	no
HEY1	0.0313441	534	no	no
CIRBP	0.0312997	535	no	no
MAP3K3	0.0312529	536	yes	yes
MFGE8	0.0310662	537	no	no
NEUROG1	0.0309531	538	no	no
EIF3D	0.0309095	539	no	no
PAK6	0.0308983	540	no	no
USP53	0.0308605	541	no	no
AOPEP	0.0308363	542	no	no
BARX2	0.0307978	543	no	no
NME1	0.0307864	544	no	no
SDR42E1	0.0307475	545	no	no
KLC3	0.030605	546	no	no
KIAA0040	0.0305801	547	no	no
RHOV	0.030403	548	no	no
CGN	0.0302203	549	no	no
NOB1	0.0302016	550	no	no
PDLIM2	0.0300924	551	no	no
CDA	0.0300396	552	no	no
RBM47	0.0299982	553	no	no
ZFP36L1	0.0299819	554	no	no
TMEM139	0.0299793	555	no	no
TRIM29	0.0299453	556	no	no
DGKA	0.0299291	557	yes	yes
GMPR2	0.029709	558	no	no
SOSTDC1	0.0296834	559	no	no
RNF187	0.0296705	560	no	no
TXN	0.02965	561	no	no
TC2N	0.0296398	562	no	no
LINC00665	0.0296109	563	no	no
ADI1	0.0296063	564	no	no
LINC02562	0.0295782	565	no	no
CCDC80	0.0295571	566	no	no
CBLC	0.0294782	567	no	no
TFAP2A-AS1	0.0294639	568	no	no
IGSF1	0.0294055	569	no	no
WDR83OS	0.0293341	570	no	no
ARHGEF35	0.0292698	571	no	no
MAPK13	0.0292644	572	no	no
TFAP2C	0.0292619	573	no	no
KANK1	0.0292178	574	no	no
CST6	0.0291491	575	no	no
CLNS1A	0.0291091	576	no	no
PCDH7	0.0290793	577	no	no
STOML2	0.0290269	578	no	no
MYL12B	0.0290128	579	no	no
MPZL2	0.0289968	580	no	no
S100A13	0.0289638	581	no	no
TRAPPC6A	0.0288884	582	no	no
C2orf15	0.0288807	583	no	no
C5orf38	0.0288646	584	no	no
SPG21	0.0288587	585	no	no
ENO3	0.0288138	586	no	no
MED28	0.0287521	587	no	no
MME	0.0287162	588	no	no
CDC42EP1	0.0286574	589	no	no
PSMA2	0.0286198	590	no	no
KLK6	0.0285763	591	no	no
HHIP-AS1	0.0284952	592	no	no
DACT2	0.028372	593	no	no
ATP5MC2	0.0283631	594	no	no
BRK1	0.0283233	595	no	no
PFN2	0.0282953	596	no	no
ATP6V1B1	0.0282524	597	no	no
SMPDL3A	0.0282348	598	no	no
LARP6	0.0282154	599	no	no
DMAC1	0.0282051	600	no	no
RHOD	0.0281935	601	no	no
SPRR2F	0.0281835	602	no	no
EXPH5	0.0281184	603	no	no
ALDH1A3	0.0278944	604	no	no
WNT2	0.0278909	605	no	no
PPA2	0.0278797	606	no	no
CNBP	0.0277767	607	no	no
PTBP1	0.0277302	608	no	no
CCBE1	0.0277267	609	no	no
LITAF	0.0276551	610	no	no
SMIM26	0.0275924	611	no	no
ALDH1A2	0.027559	612	no	no
POLR1D	0.0275417	613	no	no
LIM2	0.0275383	614	no	no
TMEM40	0.0275283	615	no	no
GCH1	0.0275096	616	no	no
HEBP2	0.0274678	617	no	no
TRIP10	0.0272735	618	no	no
CCDC122	0.0271731	619	no	no
BOD1	0.0271511	620	no	no
RANBP1	0.0270609	621	no	no
SULT1A1	0.0270582	622	no	no
HDDC2	0.0270549	623	no	no
AC002454.1	0.0270446	624	no	no
HIGD2A	0.0270362	625	no	no
TBX2-AS1	0.0270184	626	no	no
VTCN1	0.0269888	627	no	no
UPK2	0.0269738	628	no	no
ZNF581	0.026959	629	no	no
QDPR	0.0268102	630	no	no
ARHGEF16	0.0267767	631	no	no
ADAMTS18	0.0267715	632	no	no
PPP1R13L	0.0266953	633	no	no
EDNRA	0.0266951	634	no	no
TSPAN2	0.0266431	635	no	no
CLDN10	0.026633	636	no	no
CCNG1	0.0266221	637	no	no
RBM7	0.0265542	638	no	no
RNF181	0.0265482	639	no	no
FAM3B	0.026548	640	no	no
TMED3	0.0265325	641	no	no
ORAI3	0.0264513	642	no	no
BNIP3	0.0264507	643	no	no
PAWR	0.0264239	644	no	no
PLEKHG6	0.026389	645	no	no
PHYHD1	0.0262629	646	no	no
NSD3	0.0262565	647	yes	no
TGIF1	0.0262491	648	no	no
HSPB2	0.0261653	649	no	no
HHIP	0.0261599	650	no	no
EFEMP1	0.0259669	651	no	no
SPTLC3	0.0259553	652	no	no
ROR1	0.0259513	653	no	no
COL9A3	0.025893	654	no	no
MCRIP2	0.0258895	655	no	no
CD151	0.0258305	656	no	no
TAX1BP3	0.0258024	657	no	no
TOMM7	0.0257521	658	no	no
ELAVL1	0.0257477	659	no	no
DHRS4L2	0.0257318	660	no	no
RTRAF	0.0257318	661	no	no
CSK	0.0257252	662	yes	yes
HSPB8	0.0257152	663	no	no
CAPN1	0.0256181	664	no	no
FKBP8	0.0256008	665	no	no
ATP5MF	0.0255867	666	no	no
PPP1R14A	0.0255817	667	no	no
LTA4H	0.0255319	668	no	no
SLC25A3	0.0254537	669	no	no
RAD23B	0.0254419	670	no	no
IGBP1	0.0254378	671	no	no
PTPRU	0.0254311	672	no	no
NPY	0.0253497	673	no	no
C6orf141	0.0252901	674	no	no
BCAT2	0.0252855	675	no	no
APOA1	0.0252281	676	no	no
SELENOP	0.0251279	677	no	no
TMEM101	0.0251029	678	no	no
GATA6	0.0250641	679	no	no
EIF4B	0.0250566	680	no	no
TGFBI	0.0250471	681	no	no
MRPL11	0.0249398	682	no	no
PLEKHA4	0.0249296	683	no	no
PIK3R5	0.0249248	684	yes	yes
PSMA1	0.024873	685	no	no
RPL22L1	0.0248651	686	no	no
SPSB4	0.0248176	687	no	no
SMPX	0.0248008	688	no	no
AC126773.4	0.0247434	689	no	no
HNMT	0.0247298	690	no	no
QARS	0.0247277	691	no	no
RMI2	0.0247272	692	no	no
ISOC1	0.0246531	693	no	no
TGIF2	0.0246526	694	no	no
MTHFS	0.0246525	695	no	no
COL2A1	0.0246361	696	no	no
ERH	0.0246309	697	no	no
SLX4	0.0245988	698	yes	yes
APOC1	0.0245828	699	no	no
GSTZ1	0.0245557	700	no	no
TMEM134	0.0245455	701	no	no
NBDY	0.0244727	702	no	no
NDUFA1	0.024434	703	no	no
TPI1	0.024432	704	no	no
SMOC2	0.0243714	705	no	no
C19orf48	0.0243608	706	no	no
DSC2	0.024319	707	no	no
EFEMP2	0.0243025	708	no	no
CHCHD5	0.0242153	709	no	no
GPR37	0.0241855	710	no	no
GTF2H5	0.0241504	711	no	no
IFITM2	0.0241373	712	no	no
GLS2	0.0241123	713	no	no
SUB1	0.0240627	714	no	no
ZNF433	0.0240461	715	no	no
GPR160	0.0240393	716	no	no
CPXM2	0.0240302	717	no	no
EBPL	0.0240175	718	no	no
TAC3	0.0240065	719	no	no
AL109807.1	0.0240032	720	no	no
LINC00379	0.0239275	721	no	no
DUSP9	0.0239126	722	no	no
SNHG25	0.0238965	723	no	no
SLC29A2	0.0238897	724	no	no
FBXO32	0.0238741	725	no	no
ABHD4	0.0238736	726	no	no
GDF6	0.0238734	727	no	no
CNPY2	0.023852	728	no	no
AIPL1	0.0238146	729	no	no
TTTY14	0.0237884	730	no	no
NEDD9	0.023769	731	no	no
MPZ	0.0237669	732	no	no
AC009005.1	0.0237565	733	no	no
WNT10A	0.0237351	734	no	no
NTF3	0.0237113	735	no	no
GCHFR	0.0236972	736	no	no
PAX3	0.0236725	737	no	no
COMTD1	0.0236589	738	no	no
SERTM1	0.0236576	739	no	no
ROMO1	0.0236175	740	no	no
PPL	0.0235926	741	no	no
ANO9	0.0235825	742	no	no
WDSUB1	0.023558	743	no	no
TMBIM1	0.0234472	744	no	no
SERPINH1	0.0233627	745	no	no
ARSI	0.0233275	746	no	no
ARF5	0.0233136	747	no	no
HMX2	0.0233014	748	no	no
GRAMD2B	0.0232733	749	no	no
TMEM216	0.0232568	750	no	no
SUMO1	0.0232284	751	no	no
CD74	0.0232185	752	no	no
RASL11B	0.0231464	753	no	no
CMTM8	0.0231008	754	no	no
FAM71E1	0.0230951	755	no	no
ITGB5	0.0230765	756	no	no
IFNLR1	0.0230285	757	no	no
RASSF6	0.0230284	758	no	no
EXOSC5	0.0229419	759	no	no
FAM111A-DT	0.0228768	760	no	no
FAM110C	0.0228364	761	no	no
MYLPF	0.0228231	762	no	no
RSL24D1	0.0228218	763	no	no
ZNF208	0.0227975	764	no	no
SAMD11	0.0227817	765	no	no
NTPCR	0.0227583	766	no	no
GJA1	0.0227027	767	no	no
ZMAT4	0.0226691	768	no	no
CHCHD6	0.0226262	769	no	no
SUSD2	0.0225574	770	no	no
STARD10	0.0225349	771	no	no
EIF5A	0.0225164	772	no	no
STMND1	0.0224427	773	no	no
PPIC	0.0224353	774	no	no
CDC26	0.0224223	775	no	no
AK2	0.0223775	776	no	no
LAYN	0.022362	777	no	no
AKT1S1	0.0223338	778	no	no
BDNF	0.0223008	779	no	no
PDGFRB	0.0222507	780	no	no
PLA2G12A	0.0222455	781	no	no
CD59	0.0221999	782	no	no
SH3BGR	0.022199	783	no	no
LOXL1	0.0221985	784	no	no
TNNC2	0.0221041	785	no	no
SYDE2	0.0220341	786	no	no
ANKRD1	0.0220227	787	no	no
SRP14	0.0219981	788	no	no
POLR2F	0.0219801	789	no	no
YIPF2	0.0219684	790	no	no
ECE2	0.0219257	791	no	no
PTRHD1	0.0219052	792	no	no
TDGF1	0.0218882	793	no	no
CRLS1	0.0218736	794	no	no
LUM	0.0218198	795	no	no
BICDL2	0.0218166	796	no	no
PIK3CD-AS2	0.0218072	797	no	no
HSPB7	0.0218018	798	no	no
EIF1	0.0217701	799	no	no
FOXE3	0.02177	800	no	no
ZNF385A	0.0217353	801	no	no
ATP5ME	0.02169	802	no	no
C5orf66-AS1	0.0215584	803	no	no
PATJ	0.0215499	804	no	no
CRYAB	0.0215253	805	no	no
AHCY	0.0215062	806	no	no
MNAT1	0.0215054	807	no	no
RAB4A	0.0214963	808	no	no
IER3	0.0214863	809	no	no
RBM3	0.0214298	810	no	no
TLCD1	0.021403	811	no	no
FAF1	0.02138	812	no	no
SNRPF	0.0213798	813	no	no
SLC25A39	0.0213648	814	no	no
FNTA	0.0213532	815	no	no
FBXO17	0.021346	816	no	no
KLHL41	0.0213387	817	no	no
HAND2-AS1	0.021314	818	no	no
PHLDB3	0.0212976	819	no	no
BET1	0.0212962	820	no	no
MYL7	0.0212923	821	no	no
P4HA1	0.0212643	822	no	no
APEX1	0.0212415	823	no	no
LINC00626	0.0212166	824	no	no
KIF19	0.0212062	825	no	no
CNN3	0.0211989	826	no	no
ZNF385B	0.0211934	827	no	no
SYNGR1	0.0211769	828	no	no
NLE1	0.0211707	829	no	no
MYH14	0.0211559	830	no	no
PCBD1	0.0211446	831	no	no
PHB	0.0211371	832	no	no
NCL	0.0211173	833	no	no
FOXA3	0.0211066	834	no	no
KRT10	0.021098	835	no	no
SLC35F2	0.021072	836	no	no
POLR3D	0.0210379	837	no	no
SULT1A2	0.0210337	838	no	no
LMO1	0.0210311	839	no	no
PNRC1	0.0210192	840	no	no
HPSE2	0.0210164	841	no	no
LINC02802	0.0210059	842	no	no
EIF4E	0.0210039	843	no	no
RNPEP	0.0209897	844	no	no
CRYBG1	0.0209756	845	no	no
NEXN	0.0209684	846	no	no
DPM1	0.0209593	847	no	no
SLC38A4	0.0208902	848	no	no
MAD2L2	0.0208211	849	no	no
ASS1	0.0208121	850	no	no
SERF2	0.0207784	851	no	no
THOC6	0.0207404	852	no	no
SERTAD4	0.0206903	853	yes	no
ESPN	0.020657	854	no	no
PDE4D	0.0205993	855	no	no
BEST4	0.0205851	856	no	no
ITGB6	0.0205708	857	no	no
KXD1	0.020545	858	no	no
GSTK1	0.020528	859	no	no
AC010478.1	0.0205268	860	no	no
TSEN34	0.0205175	861	no	no
ANAPC10	0.0205121	862	no	no
MIR7-3HG	0.0205013	863	no	no
AC092142.1	0.0204761	864	no	no
MYF5	0.020475	865	no	no
UGDH	0.0204683	866	no	no
PGK1	0.0204641	867	no	no
THNSL2	0.0204557	868	no	no
KCTD14	0.0203999	869	no	no
MYC	0.0203592	870	yes	no
ARRDC3	0.0203448	871	no	no
CTSV	0.0203392	872	no	no
CMTM7	0.0203273	873	no	no
PES1	0.0203261	874	no	no
NBL1	0.0202845	875	yes	no
TBC1D2	0.0202824	876	no	no
ADIRF	0.0202363	877	no	no
MRPL3	0.0202235	878	no	no
PHGDH	0.0202126	879	no	no
SGCG	0.020207	880	no	no
TCF21	0.0201923	881	no	no
LY6E-DT	0.0201701	882	no	no
MCM3	0.0201679	883	no	no
PPP1R3C	0.0201303	884	no	no
HTR1E	0.0200652	885	no	no
TOM1L1	0.0200525	886	no	no
BMP5	0.0200471	887	no	no
PGF	0.0200435	888	no	no
FTL	0.0200129	889	no	no
YBX3	0.0200063	890	no	no
MRPL42	0.0199996	891	no	no
HMGN3	0.0199483	892	no	no
IGSF10	0.0199405	893	no	no
KIAA1217	0.0199238	894	no	no
NTN5	0.0199105	895	no	no
RRAS2	0.0198788	896	no	no
CD24	0.0198655	897	no	no
FAM86B1	0.0198499	898	no	no
DNAJC1	0.0198453	899	no	no
CARMIL1	0.0198361	900	no	no
AC020978.5	0.0198265	901	no	no
BAIAP2L1	0.0198195	902	no	no
AC011603.2	0.0197956	903	no	no
S1PR2	0.0197478	904	no	no
KCNN4	0.0197464	905	no	no
SDHC	0.0196949	906	no	no
PGM1	0.0196786	907	no	no
BMP7	0.0196215	908	no	no
SOD1	0.0196157	909	no	no
NGF	0.0195909	910	no	no
DSC3	0.0195571	911	no	no
ALX4	0.0195201	912	no	no
CHIC2	0.0194959	913	no	no
DPPA4	0.0194668	914	no	no
VAMP3	0.0194656	915	no	no
PYM1	0.0194616	916	yes	no
LINC01198	0.0194529	917	no	no
CNN1	0.0194387	918	no	no
SHISA2	0.0194366	919	no	no
CHD1L	0.0194315	920	no	no
RNF7	0.0194198	921	no	no
SMDT1	0.0194132	922	no	no
BMF	0.0193912	923	no	no
MFSD2B	0.0193633	924	no	no
EEF1E1	0.019351	925	yes	no
S100A1	0.0193366	926	no	no
MRPS15	0.0193128	927	no	no
BBS9	0.0193104	928	no	no
EYA1	0.0192792	929	no	no
CNIH1	0.0192592	930	no	no
CDC42BPG	0.0191927	931	no	no
PRKAR1B	0.0191918	932	no	no
DANT1	0.0191912	933	no	no
ANXA6	0.0191229	934	no	no
BDH2	0.0190896	935	no	no
ERICH5	0.0190823	936	no	no
COL1A1	0.0190792	937	no	no
SLC22A5	0.019058	938	no	no
AC008676.1	0.01905	939	no	no
TMEM99	0.0189783	940	no	no
AP005205.2	0.0189771	941	no	no
LRPAP1	0.0189498	942	no	no
AZU1	0.0189397	943	no	no
NECTIN2	0.018926	944	no	no
HERC6	0.0189255	945	no	no
PFDN4	0.0189255	946	no	no
DNASE2	0.0188928	947	no	no
RASL12	0.0188914	948	no	no
GCGR	0.0188674	949	no	no
ZRSR2	0.0188511	950	no	no
SPIN2A	0.0188286	951	no	no
DHRS7C	0.0188169	952	no	no
NCCRP1	0.0188101	953	no	no
PLEKHF1	0.0187882	954	no	no
AC022706.1	0.0187754	955	no	no
PLSCR1	0.018764	956	no	no
STX3	0.01874	957	no	no
KCTD1	0.0187399	958	no	no
TFAP4	0.0187082	959	yes	no
IP6K3	0.0186221	960	no	no
RBM8A	0.0186148	961	no	no
TSPAN4	0.018562	962	no	no
SNF8	0.0185157	963	no	no
TMEM141	0.018507	964	no	no
EIF1AY	0.0185042	965	no	no
DPCD	0.0184909	966	no	no
DDX47	0.0184481	967	no	no
TULP1	0.0184218	968	no	no
SEMA3E	0.0184215	969	no	no
PDCD4	0.0184043	970	no	no
AC026801.2	0.0183895	971	no	no
PHLDA3	0.0183671	972	no	no
TMEM147	0.0183151	973	no	no
LINC00992	0.0183128	974	no	no
GATA2-AS1	0.0183109	975	no	no
SPATS2L	0.0183054	976	no	no
LINC01503	0.0183034	977	no	no
DGCR6	0.0183016	978	no	no
CCDC28A	0.0182974	979	no	no
LINC01357	0.0182915	980	no	no
DMRT2	0.0182842	981	no	no
MRPS21	0.0182819	982	no	no
FGF20	0.0182508	983	no	no
NPFFR2	0.0182166	984	no	no
KCNMA1	0.018215	985	no	no
C1orf105	0.0182014	986	no	no
ZNF676	0.0181906	987	no	no
ARHGAP22	0.0181868	988	no	no
TMEM98	0.0181631	989	no	no
TENT5B	0.018123	990	no	no
FAM207A	0.0181021	991	no	no
MRRF	0.0180957	992	no	no
TMPRSS2	0.0180933	993	no	no
ACSF2	0.0180872	994	no	no
COL11A2	0.0180601	995	no	no
ERGIC3	0.0180417	996	no	no
TTR	0.0180401	997	no	no
PRR13	0.0180363	998	no	no
HOXC5	0.0180333	999	no	no
PYROXD2	0.0180272	1000	no	no
TMCO4	0.0180262	1001	no	no
CMC1	0.0180171	1002	no	no
SLC48A1	0.0179997	1003	no	no
SLC25A43	0.0179842	1004	no	no
EIF4H	0.0179691	1005	no	no
MCM2	0.0179683	1006	no	no
RARG	0.017968	1007	no	no
SNRPD1	0.0179247	1008	no	no
UNC5B-AS1	0.0179168	1009	no	no
EFNA4	0.0179002	1010	no	no
TBCA	0.0178842	1011	no	no
SH2D3A	0.0178403	1012	no	no
AXL	0.0177941	1013	no	no
LURAP1L	0.0177941	1014	no	no
TMEM128	0.0177917	1015	yes	no
ATP6V1G1	0.0177855	1016	no	no
APOBEC3H	0.017726	1017	no	no
RNF144B	0.0177094	1018	no	no
KIF12	0.0177015	1019	no	no
MCM5	0.017698	1020	no	no
SEPTIN8	0.0176979	1021	no	no
SUMO2	0.0176801	1022	no	no
ADAMTS19	0.0176753	1023	no	no
CLTA	0.0176656	1024	no	no
GJB1	0.0176434	1025	no	no
GSTA1	0.0176354	1026	no	no
COL3A1	0.0176327	1027	no	no
KLK8	0.0175887	1028	no	no
CAPN2	0.017577	1029	no	no
GATA5	0.0175757	1030	no	no
LIMD2	0.0175149	1031	yes	yes
CDH15	0.01751	1032	no	no
SMIM3	0.0174671	1033	no	no
PCCA-DT	0.0174656	1034	no	no
ASNSD1	0.0174495	1035	no	no
MARCH10	0.0174374	1036	yes	yes
DDAH1	0.0174128	1037	no	no
FZD5	0.0174069	1038	no	no
USP18	0.0173982	1039	no	no
GATA3-AS1	0.0173806	1040	no	no
MCOLN3	0.0173695	1041	no	no
TMEM191B	0.0173669	1042	no	no
HES2	0.0173588	1043	no	no
PAQR5	0.0173588	1044	no	no
CORO2A	0.0173209	1045	no	no
LMO7	0.0173151	1046	no	no
MRPL50	0.0172968	1047	no	no
FUOM	0.0172924	1048	no	no
CAPG	0.0172865	1049	no	no
B9D1	0.0172596	1050	no	no
LBX2	0.0172563	1051	no	no
MRPL10	0.0172559	1052	no	no
DES	0.0172527	1053	no	no
MSTN	0.0172443	1054	no	no
ATP2C2	0.0172209	1055	no	no
RPS6KB2	0.0172203	1056	no	no
OXA1L	0.0172098	1057	no	no
SNRPN	0.0172063	1058	no	no
AL121601.1	0.0171807	1059	no	no
BIK	0.0171806	1060	no	no
PDCD6	0.0171641	1061	no	no
KARS	0.0171583	1062	no	no
BAIAP2L2	0.0171521	1063	no	no
SLC35B3	0.0171299	1064	yes	no
ATP5MC3	0.0171282	1065	no	no
ARFIP2	0.0171095	1066	no	no
CRTAP	0.0171068	1067	no	no
TINCR	0.017057	1068	no	no
LRRC42	0.0170568	1069	no	no
NENF	0.017056	1070	no	no
AC008393.1	0.0170398	1071	no	no
CDK2	0.0170243	1072	yes	no
SF3B6	0.0170234	1073	no	no
HIBADH	0.0169993	1074	no	no
MTFP1	0.016977	1075	no	no
RIPPLY3	0.0169722	1076	no	no
EMX1	0.0169587	1077	no	no
NFKBIE	0.0169557	1078	no	no
TMC4	0.0169471	1079	no	no
HNRNPM	0.0169043	1080	no	no
GAS1	0.0169028	1081	no	no
AL591686.1	0.0168639	1082	no	no
INF2	0.0168612	1083	no	no
ADAMTS16	0.016852	1084	no	no
LAMA5	0.0168458	1085	no	no
SLC27A2	0.01682	1086	no	no
PELO	0.0168112	1087	no	no
ARMC10	0.0168075	1088	no	no
TYSND1	0.016781	1089	no	no
CLDN23	0.0167448	1090	no	no
KDELR1	0.0167419	1091	no	no
ADPRM	0.0167346	1092	no	no
SCRN2	0.0167294	1093	no	no
TPRG1	0.0167265	1094	yes	no
SPARCL1	0.01672	1095	no	no
FOXL2	0.0167169	1096	no	no
LINC01806	0.0167061	1097	no	no
COLEC11	0.0167018	1098	no	no
SLC39A4	0.0166969	1099	no	no
AC129507.4	0.0166966	1100	no	no
MACC1	0.0166923	1101	no	no
EEF1AKMT3	0.0166916	1102	no	no
PAX1	0.016689	1103	no	no
SLC25A5	0.0166768	1104	no	no
SVIP	0.0166691	1105	no	no
UXT	0.016655	1106	no	no
SLC12A4	0.0166532	1107	no	no
NMT1	0.0166483	1108	no	no
LINC01833	0.0166468	1109	no	no
PHF5A	0.0166393	1110	no	no
RELN	0.0166195	1111	no	no
TFPI2	0.0166112	1112	no	no
SULT1E1	0.0166084	1113	no	no
EDDM3B	0.0166005	1114	no	no
SLBP	0.0165653	1115	no	no
ZP3	0.0164961	1116	no	no
CTDSP1	0.0164915	1117	no	no
CDK7	0.0164453	1118	no	no
SPSB1	0.0164419	1119	no	no
MAGOH	0.0163962	1120	no	no
HPS1	0.0163809	1121	no	no
TMEM200B	0.0163734	1122	no	no
C3orf52	0.0163648	1123	no	no
CDC42EP2	0.0163432	1124	no	no
MB21D2	0.0163322	1125	no	no
WTAP	0.0163159	1126	no	no
TMCC3	0.0163018	1127	no	no
SMIM4	0.0162927	1128	no	no
N4BP2L1	0.016288	1129	no	no
RBP1	0.0162856	1130	no	no
SNRPB2	0.0162646	1131	no	no
DCTD	0.0162612	1132	no	no
UBL4B	0.0162439	1133	no	no
YDJC	0.016242	1134	no	no
VPS9D1-AS1	0.0162291	1135	no	no
ADAMTSL4	0.0162241	1136	no	no
SNHG15	0.0161988	1137	no	no
NRTN	0.0161877	1138	no	no
NDUFA11	0.0161875	1139	no	no
UQCR11	0.0161673	1140	no	no
EMC6	0.0161663	1141	no	no
PDK1	0.0161457	1142	no	no
TEAD2	0.0161139	1143	no	no
FAM83G	0.0161014	1144	no	no
TMPRSS3	0.0160915	1145	no	no
STRAP	0.0160829	1146	no	no
IRX4	0.0160772	1147	no	no
HEBP1	0.0160726	1148	no	no
ERN2	0.0160663	1149	no	no
STK26	0.0160483	1150	no	no
ABCA7	0.0160344	1151	no	no
COL1A2	0.0159976	1152	no	no
SOCS1	0.0159395	1153	no	no
MAP3K20	0.0159313	1154	no	no
PTPN14	0.0159086	1155	no	no
ZNF165	0.015908	1156	no	no
ATP5MD	0.0158874	1157	no	no
DNAJB9	0.0158653	1158	no	no
MAG	0.0158558	1159	no	no
LRATD2	0.0158487	1160	no	no
TSPAN12	0.0158271	1161	no	no
TAF1D	0.0158162	1162	no	no
CXXC5	0.0158031	1163	no	no
NUDT14	0.0157945	1164	no	no
EIF2S3	0.0157766	1165	no	no
EXOSC7	0.0157683	1166	no	no
PABPC4	0.0157639	1167	no	no
BYSL	0.0157605	1168	no	no
ZNF385C	0.0157563	1169	no	no
MAMDC2	0.0157513	1170	no	no
GRTP1	0.0157467	1171	no	no
CXCL12	0.0157364	1172	no	no
TSLP	0.0157123	1173	no	no
SLC35A4	0.0157016	1174	no	no
CCDC8	0.0156718	1175	no	no
MARVELD1	0.0156546	1176	no	no
HSD17B10	0.0156537	1177	no	no
RAI2	0.015652	1178	no	no
LRRC36	0.0155995	1179	no	no
LSM6	0.0155987	1180	no	no
NIT2	0.0155943	1181	no	no
MUC3A	0.0155915	1182	no	no
CCDC24	0.0155911	1183	no	no
LRATD1	0.0155764	1184	no	no
HSPE1	0.0155581	1185	no	no
FGF5	0.0155408	1186	no	no
HNRNPA0	0.0154878	1187	no	no
DLX6	0.0154828	1188	no	no
KDELR2	0.0154745	1189	no	no
FAM83H	0.015473	1190	no	no
FITM1	0.0154615	1191	no	no
KRTDAP	0.0154469	1192	no	no
TIMM8B	0.0154406	1193	no	no
SDHAF3	0.0154344	1194	no	no
SULF1	0.015432	1195	no	no
IFITM1	0.0154241	1196	no	no
AL691515.1	0.0154082	1197	no	no
SOD3	0.0154009	1198	no	no
SSR2	0.0153866	1199	no	no
B3GNT2	0.0153646	1200	no	no
DKK1	0.0153546	1201	no	no
PYGM	0.0153274	1202	no	no
SOX10	0.0153203	1203	no	no
PSMB5	0.0153169	1204	no	no
UQCRC2	0.015314	1205	no	no
EIF3I	0.0153028	1206	no	no
SERTAD4-AS1	0.0153012	1207	yes	no
PPM1J	0.0152901	1208	no	no
SLITRK6	0.0152844	1209	no	no
UQCRB	0.0152627	1210	no	no
FDXR	0.0152531	1211	no	no
SLC27A6	0.0151894	1212	no	no
MMP11	0.0151665	1213	no	no
AC006064.4	0.0151638	1214	no	no
AL451165.2	0.0151405	1215	no	no
TDRD12	0.0151191	1216	yes	yes
NOTUM	0.0151027	1217	no	no
RRP15	0.0150998	1218	no	no
LAMTOR1	0.0150979	1219	no	no
NDUFAF8	0.0150692	1220	no	no
AL731537.1	0.0150484	1221	no	no
MOV10	0.0150427	1222	no	no
HOXC4	0.0150371	1223	no	no
ZNF436-AS1	0.0150358	1224	no	no
NDUFA9	0.0150349	1225	no	no
AL662797.1	0.0150196	1226	no	no
KCNE5	0.0150048	1227	no	no
SMIM30	0.0149881	1228	no	no
ARHGEF19	0.0149835	1229	no	no
AC096577.1	0.0149832	1230	no	no
COLEC12	0.0149714	1231	no	no
PROSER2	0.0149675	1232	no	no
MRPL40	0.0149606	1233	no	no
CDH7	0.0149272	1234	no	no
DUSP23	0.0148973	1235	no	no
C6orf132	0.0148767	1236	no	no
LETMD1	0.0148662	1237	no	no
HAND2	0.0148412	1238	no	no
TLX2	0.0148086	1239	no	no
TATDN1	0.0147968	1240	no	no
GNL3	0.0147946	1241	no	no
THG1L	0.0147918	1242	no	no
DGCR6L	0.0147869	1243	no	no
APELA	0.0147662	1244	no	no
MRPL30	0.0147572	1245	no	no
PIM1	0.014755	1246	no	no
EDARADD	0.0147503	1247	no	no
AC010884.1	0.0147333	1248	no	no
PTGES2	0.0147109	1249	no	no
SCT	0.0147028	1250	no	no
MTX1	0.0146956	1251	no	no
UNG	0.0146951	1252	no	no
SSH3	0.0146838	1253	no	no
RASEF	0.0146816	1254	no	no
NMRAL1	0.014668	1255	no	no
SPTY2D1OS	0.0146656	1256	no	no
AC068888.1	0.0146262	1257	no	no
MACROD1	0.0146162	1258	no	no
PARVA	0.0146069	1259	no	no
AIMP1	0.0146016	1260	no	no
MEOX1	0.0145982	1261	no	no
KLHDC3	0.0145823	1262	no	no
C5	0.0145823	1263	no	no
TMEM53	0.0145821	1264	no	no
AC025284.1	0.0145773	1265	no	no
EPHX2	0.014565	1266	no	no
AMHR2	0.0145604	1267	no	no
CIART	0.0145529	1268	no	no
LAMTOR5	0.0145238	1269	no	no
GATA2	0.0145229	1270	no	no
AAMDC	0.0145012	1271	no	no
CEP170B	0.014497	1272	no	no
OR2B6	0.0144941	1273	no	no
LRRK2	0.014494	1274	no	no
RAP2C	0.0144842	1275	no	no
ZNF691	0.0144814	1276	no	no
CDNF	0.0144676	1277	no	no
PREP	0.014467	1278	no	no
NFE2L3	0.0144635	1279	no	no
EFHD1	0.0144618	1280	no	no
RCAN1	0.0144612	1281	no	no
PCOLCE-AS1	0.0144558	1282	no	no
AC020909.2	0.0144468	1283	no	no
RHOC	0.0144461	1284	no	no
PIN4	0.0144074	1285	no	no
MTA1	0.0143921	1286	no	no
CRACR2B	0.0143878	1287	no	no
CYB5R2	0.0143816	1288	no	no
BAK1	0.0143795	1289	no	no
HGH1	0.0143775	1290	no	no
SVIL	0.0143775	1291	no	no
SDHAF4	0.0143604	1292	no	no
MORC4	0.0143416	1293	no	no
STX8	0.0143145	1294	yes	no
PTPN6	0.0143019	1295	no	no
UGT3A2	0.0142923	1296	no	no
HEPH	0.0142881	1297	no	no
PYURF	0.0142863	1298	no	no
MATN2	0.0142724	1299	no	no
TMEM45A	0.0142412	1300	no	no
SLC25A26	0.0142305	1301	no	no
ETHE1	0.0142247	1302	no	no
MRPL45	0.0142164	1303	no	no
ZFP2	0.0142102	1304	no	no
EPHX1	0.0142073	1305	no	no
FAM104B	0.0142054	1306	no	no
LMX1A	0.0141833	1307	no	no
UBE2N	0.0141815	1308	no	no
ACTN3	0.0141802	1309	no	no
SMCO4	0.0141749	1310	no	no
SLC7A5	0.0141644	1311	no	no
EMG1	0.0141422	1312	no	no
SSC4D	0.0141129	1313	no	no
COMMD1	0.0141125	1314	no	no
EDN1	0.0141076	1315	no	no
MRPL37	0.0140676	1316	no	no
PAICS	0.0140673	1317	no	no
CRISPLD2	0.0140662	1318	no	no
FKBP7	0.0140614	1319	no	no
TECRL	0.0140574	1320	no	no
APCDD1L	0.0140543	1321	no	no
PCTP	0.014049	1322	yes	no
ARID5B	0.0140387	1323	no	no
EDN3	0.0140256	1324	no	no
GLUL	0.0140217	1325	no	no
MYOF	0.0140111	1326	no	no
TMEM191C	0.0140074	1327	no	no
NLRP2	0.0140042	1328	no	no
MYL4	0.0140011	1329	yes	no
PHACTR2	0.0139896	1330	no	no
LLGL2	0.0139843	1331	no	no
AC092807.3	0.0139841	1332	no	no
DHRS1	0.0139779	1333	no	no
SLC6A3	0.0139745	1334	no	no
WDR46	0.013973	1335	no	no
RBP7	0.0139556	1336	no	no
ACOX2	0.0139521	1337	no	no
SERTAD3	0.0139463	1338	no	no
EGLN3	0.0139109	1339	no	no
STK3	0.0138857	1340	no	no
DNPEP	0.0138715	1341	no	no
INSC	0.0138637	1342	no	no
DCAKD	0.0138611	1343	no	no
EXOSC3	0.0138458	1344	no	no
KCNIP4	0.0138305	1345	no	no
SWI5	0.013816	1346	no	no
LAMC2	0.0138093	1347	no	no
C19orf53	0.0137922	1348	no	no
AC011298.1	0.0137677	1349	no	no
SYTL3	0.0137279	1350	no	no
HAS2-AS1	0.0137261	1351	no	no
IKZF2	0.0137116	1352	no	no
KIFC3	0.0137069	1353	no	no
MRPS14	0.0136999	1354	no	no
GLRX3	0.0136993	1355	no	no
MSC	0.0136862	1356	no	no
DIABLO	0.0136811	1357	no	no
POLD2	0.0136648	1358	no	no
PRKD1	0.0136517	1359	no	no
TIMMDC1	0.0136419	1360	no	no
LINC01356	0.0136374	1361	no	no
UBE2E2	0.0136283	1362	no	no
AC087203.3	0.0135945	1363	no	no
CA3	0.0135824	1364	no	no
ZFAND1	0.0135771	1365	no	no
LGR4	0.0135636	1366	no	no
RFXANK	0.0135526	1367	no	no
PSMB1	0.0135494	1368	no	no
SDSL	0.0135241	1369	no	no
THBS4	0.0135023	1370	no	no
SLIRP	0.0135013	1371	no	no
LINC00943	0.0134746	1372	no	no
SNRNP70	0.0134716	1373	no	no
ZSCAN10	0.01347	1374	no	no
DCAF6	0.0134648	1375	no	no
MDH2	0.0134453	1376	no	no
HTR3B	0.0134372	1377	no	no
LINC02709	0.0134327	1378	no	no
TRABD2A	0.0134302	1379	no	no
VDAC2	0.0134298	1380	no	no
RAP1GAP	0.0134238	1381	no	no
ARHGAP5-AS1	0.0134205	1382	no	no
PLD2	0.0134084	1383	no	no
TRAPPC2L	0.0133996	1384	no	no
CU638689.4	0.013395	1385	no	no
EIF3G	0.0133628	1386	no	no
AL662890.1	0.0133536	1387	no	no
TUFT1	0.0133237	1388	no	no
ERG28	0.013306	1389	no	no
KERA	0.0132953	1390	no	no
CUTA	0.0132833	1391	no	no
B4GALT3	0.0132743	1392	no	no
TXNRD3	0.0132566	1393	no	no
SLC44A2	0.0132558	1394	no	no
SRP68	0.013249	1395	no	no
SMIM11B	0.0132435	1396	no	no
PET100	0.0132242	1397	no	no
PSMB2	0.013223	1398	no	no
MMP24OS	0.013218	1399	no	no
BOLA2B	0.0132141	1400	no	no
HDAC1	0.0132127	1401	no	no
CHCHD4	0.0131948	1402	no	no
MFAP2	0.0131925	1403	no	no
RARRES2	0.0131874	1404	no	no
AC004241.1	0.0131841	1405	no	no
MICU2	0.013182	1406	no	no
NDUFAB1	0.0131806	1407	no	no
CLUL1	0.0131658	1408	no	no
C8orf58	0.0131615	1409	no	no
DMC1	0.0131497	1410	no	no
STK16	0.0131407	1411	no	no
TIMM9	0.0131037	1412	no	no
LMX1B	0.0131033	1413	no	no
IMP4	0.013039	1414	no	no
ROPN1	0.0130375	1415	no	no
B3GAT3	0.0130309	1416	no	no
DDOST	0.01303	1417	no	no
FLYWCH2	0.0130195	1418	no	no
SLC25A48	0.0130078	1419	no	no
AIF1L	0.0129817	1420	no	no
SLC16A8	0.012974	1421	no	no
MIMT1	0.0129503	1422	no	no
BAX	0.0129374	1423	no	no
LAPTM4B	0.0129335	1424	no	no
SERPINB9	0.0129229	1425	no	no
AL024497.1	0.0129117	1426	no	no
HAAO	0.0129037	1427	no	no
CCDC3	0.012899	1428	no	no
CYTL1	0.0128988	1429	no	no
FAM81B	0.0128942	1430	no	no
AC034243.1	0.0128901	1431	no	no
PLAAT1	0.0128779	1432	no	no
CYBA	0.0128697	1433	no	no
NLN	0.0128668	1434	no	no
SLCO2A1	0.0128489	1435	no	no
SNAP23	0.0128271	1436	no	no
SNU13	0.012822	1437	no	no
UNC119	0.0128204	1438	no	no
WDR12	0.0128195	1439	no	no
LERFS	0.0128143	1440	no	no
AC104461.1	0.0127919	1441	no	no
AC006449.2	0.0127677	1442	no	no
PKM	0.0127507	1443	no	no
DHRS3	0.0127354	1444	no	no
MRPL53	0.0127228	1445	no	no
MRPS27	0.0127128	1446	no	no
SEC61B	0.012702	1447	no	no
FOXC1	0.0126947	1448	no	no
BET1L	0.0126873	1449	no	no
SPAG6	0.012686	1450	no	no
C11orf98	0.0126687	1451	no	no
AC006333.2	0.0126671	1452	no	no
DCUN1D5	0.0126574	1453	no	no
AP001269.4	0.0126573	1454	no	no
ASH1L-AS1	0.012657	1455	no	no
NEUROD4	0.0126523	1456	no	no
COL5A2	0.0126488	1457	no	no
MAP4K1	0.0126393	1458	no	no
ADRA1D	0.0126287	1459	no	no
GPRC5A	0.0125935	1460	no	no
COPZ1	0.0125915	1461	no	no
NR2F2	0.0125915	1462	no	no
PLEKHF2	0.0125865	1463	yes	no
RHBDD3	0.0125776	1464	no	no
EIF3K	0.0125737	1465	no	no
SAP18	0.0125694	1466	no	no
CETN2	0.0125637	1467	no	no
LHPP	0.012557	1468	no	no
SEC11A	0.0125565	1469	no	no
WNT5A	0.0125565	1470	no	no
ZNF593	0.0125424	1471	no	no
IDH3B	0.012535	1472	no	no
ZNF232	0.0125158	1473	no	no
TMEM159	0.0125125	1474	no	no
LSM5	0.0125	1475	no	no
SSBP1	0.0124997	1476	no	no
KREMEN1	0.0124993	1477	no	no
PPIL3	0.0124926	1478	no	no
ASB13	0.0124834	1479	no	no
CNFN	0.0124721	1480	no	no
SHISAL2B	0.012469	1481	no	no
SBSPON	0.0124676	1482	no	no
LINC02036	0.0124666	1483	no	no
ECHDC3	0.0124576	1484	no	no
RBX1	0.0124516	1485	no	no
ITGB4	0.0124451	1486	no	no
AL121899.1	0.012444	1487	no	no
TTC39A	0.0124354	1488	no	no
MAMDC2-AS1	0.0124343	1489	no	no
VKORC1	0.0124303	1490	no	no
GSTM1	0.0124062	1491	no	no
CHKA	0.0124039	1492	no	no
LAGE3	0.0123986	1493	no	no
GPC4	0.0123981	1494	no	no
UBE2E1	0.0123905	1495	no	no
LINC01918	0.0123806	1496	no	no
METAP1	0.0123754	1497	no	no
GYG1	0.0123744	1498	no	no
HDDC3	0.0123671	1499	no	no
CTNNBIP1	0.0123633	1500	no	no
TRAPPC1	0.0123596	1501	no	no
SEPTIN9	0.0123446	1502	no	no
AC015871.1	0.0123344	1503	no	no
TCEAL4	0.0123302	1504	no	no
PDE5A	0.0123269	1505	no	no
SMOC1	0.0123235	1506	no	no
ARF4	0.0123204	1507	no	no
SERINC2	0.012317	1508	no	no
SNURF	0.0123137	1509	no	no
LYPD6	0.0123113	1510	no	no
ASB16-AS1	0.0123099	1511	no	no
TP53	0.0123064	1512	no	no
BID	0.012287	1513	no	no
TRIM55	0.0122845	1514	no	no
AL645608.4	0.0122797	1515	no	no
ZNHIT3	0.0122771	1516	no	no
MZT2A	0.0122734	1517	no	no
SYCE1L	0.0122609	1518	no	no
AL158151.1	0.01226	1519	no	no
RASD1	0.0122595	1520	no	no
AC083964.1	0.0122576	1521	no	no
NDFIP2	0.0122484	1522	no	no
PPIB	0.0122447	1523	no	no
MRPS9	0.0122428	1524	no	no
PPP1CC	0.0122295	1525	no	no
MYF6	0.0122285	1526	no	no
AAMP	0.0122263	1527	no	no
ATOX1	0.0122109	1528	no	no
MYH15	0.0122102	1529	no	no
MRPL33	0.0122081	1530	no	no
NEB	0.0122028	1531	no	no
URM1	0.012202	1532	no	no
ERRFI1	0.0121998	1533	no	no
IRAIN	0.0121936	1534	no	no
C14orf39	0.0121924	1535	no	no
IGDCC3	0.01219	1536	no	no
LGI1	0.0121741	1537	no	no
SH3BP1	0.0121717	1538	no	no
B4GALT1	0.0121664	1539	no	no
PHB2	0.012166	1540	no	no
PDHX	0.0121591	1541	no	no
ACTN2	0.0121554	1542	no	no
CDX1	0.0121527	1543	no	no
AL022313.3	0.0121521	1544	no	no
SSR3	0.0121491	1545	no	no
LINC00853	0.0121399	1546	no	no
PIH1D1	0.0121347	1547	no	no
ADAM32	0.0121315	1548	no	no
RIOK2	0.0121127	1549	no	no
MMP23B	0.012093	1550	no	no
H2AFY2	0.012082	1551	no	no
C1QBP	0.0120793	1552	no	no
EPOP	0.012073	1553	no	no
LGALSL	0.0120643	1554	no	no
VTN	0.0120596	1555	no	no
FBLN5	0.0120531	1556	no	no
BX284668.5	0.0120494	1557	no	no
TMED1	0.0120375	1558	no	no
GPN2	0.0120315	1559	no	no
TP53TG1	0.0120295	1560	no	no
MRPL49	0.0120225	1561	no	no
TMEM129	0.0120058	1562	no	no
GLIPR2	0.0120031	1563	no	no
PDCD4-AS1	0.011991	1564	no	no
AL162411.1	0.0119896	1565	no	no
TTC27	0.0119854	1566	no	no
BCAR1	0.0119791	1567	no	no
TRDN	0.0119767	1568	no	no
GPN1	0.0119682	1569	no	no
SIAH2	0.0119581	1570	no	no
ZNF408	0.0119563	1571	no	no
CITED1	0.0119365	1572	no	no
GUCA1A	0.0119296	1573	no	no
AJ009632.2	0.0119259	1574	no	no
POU4F1	0.0119189	1575	no	no
RORA	0.0119188	1576	no	no
EPDR1	0.0119172	1577	no	no
AC003986.3	0.0119152	1578	no	no
THOC3	0.0118963	1579	no	no
TMEM253	0.0118945	1580	no	no
NKD2	0.0118915	1581	no	no
OLFML1	0.0118756	1582	no	no
GNG5	0.0118695	1583	no	no
SELENOV	0.0118644	1584	no	no
DGUOK-AS1	0.0118603	1585	no	no
NID2	0.0118332	1586	no	no
ATOH8	0.0118305	1587	no	no
AC008649.1	0.0118297	1588	no	no
TMEM243	0.0118257	1589	no	no
SYNGR2	0.0118243	1590	no	no
CRNDE	0.0118238	1591	no	no
PIGV	0.0118213	1592	no	no
CREB3L1	0.0118115	1593	no	no
GPX8	0.0118022	1594	no	no
AL606807.1	0.0118007	1595	no	no
FBXO27	0.011799	1596	no	no
MYL1	0.0117973	1597	no	no
MYO5C	0.0117888	1598	no	no
SERP1	0.0117854	1599	no	no
BSG	0.0117838	1600	no	no
CHID1	0.0117822	1601	no	no
SRSF8	0.0117692	1602	no	no
HSD17B2	0.0117674	1603	no	no
RASSF7	0.0117653	1604	no	no
RRP9	0.0117339	1605	no	no
PPP4C	0.0117328	1606	no	no
CBWD1	0.0117249	1607	no	no
TMEM102	0.0117166	1608	no	no
DCLK3	0.0117105	1609	no	no
NR1D1	0.011686	1610	no	no
NIPAL1	0.0116806	1611	no	no
SYNGAP1-AS1	0.0116773	1612	no	no
CD72	0.0116718	1613	no	no
ARMCX6	0.011652	1614	no	no
OSBPL7	0.0116462	1615	no	no
PPFIBP2	0.0116246	1616	no	no
CBWD2	0.0116174	1617	no	no
CYP11A1	0.0116169	1618	yes	no
MMS19	0.0116156	1619	no	no
CYREN	0.0116119	1620	no	no
WDR86	0.0116101	1621	no	no
HNRNPA1L2	0.0116038	1622	no	no
AC005229.4	0.0115786	1623	no	no
DUSP6	0.0115749	1624	no	no
LEMD2	0.0115682	1625	no	no
WFIKKN1	0.0115595	1626	no	no
LINC01597	0.0115575	1627	no	no
MRPS6	0.0115552	1628	no	no
OLA1	0.0115538	1629	no	no
CCK	0.01153	1630	no	no
AL390198.1	0.0115255	1631	no	no
ZNF426-DT	0.0115159	1632	no	no
DERA	0.0115138	1633	no	no
ANO7	0.0114994	1634	no	no
TRAF3IP2	0.0114978	1635	no	no
DECR1	0.0114961	1636	no	no
SNRPD3	0.0114827	1637	no	no
FBLN7	0.0114587	1638	no	no
NDUFA5	0.0114543	1639	no	no
MRPS33	0.0114476	1640	no	no
EIF6	0.011446	1641	no	no
EAPP	0.0114447	1642	no	no
FRMD3	0.011431	1643	no	no
TSC22D4	0.0114307	1644	no	no
FLRT3	0.0114154	1645	no	no
GPR157	0.0114125	1646	no	no
PLCD3	0.0114098	1647	no	no
MFSD3	0.0113898	1648	no	no
NHP2	0.011389	1649	no	no
MGARP	0.0113836	1650	no	no
ERCC2	0.0113797	1651	no	no
VASN	0.011375	1652	yes	no
BEX2	0.0113726	1653	no	no
DDIT4-AS1	0.0113696	1654	no	no
EVA1A	0.0113635	1655	no	no
FGFR4	0.0113439	1656	no	no
BOK	0.0113229	1657	no	no
RRNAD1	0.0113219	1658	no	no
KCNA1	0.0113211	1659	no	no
DSG2	0.0113103	1660	no	no
TEF	0.0112768	1661	no	no
CACNG6	0.0112767	1662	no	no
HORMAD2-AS1	0.0112718	1663	no	no
IQCA1	0.0112705	1664	no	no
SLC22A3	0.0112684	1665	no	no
TIPARP	0.0112675	1666	no	no
PTPMT1	0.0112659	1667	no	no
NUPR2	0.0112604	1668	no	no
SLC6A4	0.0112579	1669	no	no
GLT8D2	0.0112573	1670	no	no
ZNF133	0.0112526	1671	no	no
SRSF1	0.0112493	1672	no	no
PPP2R2B	0.0112426	1673	no	no
RNF207	0.0112375	1674	no	no
RP9	0.0112338	1675	no	no
RBKS	0.0112331	1676	no	no
YARS2	0.0112282	1677	no	no
PRDM12	0.0112228	1678	no	no
CAVIN1	0.0112203	1679	no	no
RITA1	0.011203	1680	no	no
FBXO44	0.0111961	1681	no	no
PANX2	0.0111926	1682	no	no
SETD7	0.0111897	1683	no	no
RBM11	0.0111809	1684	no	no
CHPT1	0.0111624	1685	no	no
ZNF185	0.0111578	1686	no	no
PGAM1	0.0111493	1687	no	no
GRM4	0.011148	1688	no	no
AC026191.1	0.0111447	1689	no	no
MIF	0.0111419	1690	no	no
GOLIM4	0.0111377	1691	no	no
TLN2	0.0111341	1692	yes	no
LINC01389	0.0111322	1693	no	no
MYADM	0.0111278	1694	no	no
LINC00545	0.0111248	1695	no	no
SLC25A18	0.0111238	1696	no	no
DGUOK	0.0111178	1697	no	no
ERP29	0.0111168	1698	no	no
ETFA	0.0111094	1699	no	no
IGSF5	0.0110975	1700	no	no
AC011731.1	0.0110912	1701	no	no
MREG	0.0110884	1702	no	no
FAM200B	0.0110882	1703	no	no
LURAP1	0.0110876	1704	no	no
UBXN1	0.0110874	1705	no	no
TMEM200A	0.0110804	1706	no	no
ROCR	0.0110765	1707	no	no
LINC01300	0.0110688	1708	no	no
USP43	0.0110681	1709	no	no
GTPBP4	0.0110599	1710	no	no
G0S2	0.0110592	1711	no	no
ATP6V0E1	0.0110565	1712	no	no
HLA-DQB1	0.0110563	1713	no	no
SEMA3C	0.0110418	1714	no	no
WT1	0.0110397	1715	no	no
GLTP	0.011035	1716	no	no
BABAM1	0.0110348	1717	no	no
MLST8	0.0110128	1718	no	no
AC010536.1	0.0110073	1719	no	no
SORBS3	0.0109888	1720	no	no
NOL6	0.0109868	1721	no	no
ELF4	0.0109794	1722	no	no
PROM2	0.0109699	1723	no	no
CATIP	0.0109509	1724	no	no
PSMG1	0.0109504	1725	no	no
ANXA5	0.0109478	1726	no	no
RGL2	0.0109468	1727	no	no
C1orf50	0.0109408	1728	no	no
DNAJC5B	0.0109381	1729	no	no
JSRP1	0.0109339	1730	yes	no
MYRF	0.0109145	1731	no	no
LRRC41	0.0109021	1732	no	no
FHL2	0.0109017	1733	no	no
MSC-AS1	0.0108913	1734	no	no
SURF6	0.0108894	1735	no	no
IL13RA1	0.0108842	1736	no	no
SLC39A1	0.0108713	1737	no	no
CHRND	0.0108707	1738	no	no
POLR2G	0.0108667	1739	no	no
KLF3	0.0108536	1740	no	no
GCFC2	0.0108519	1741	no	no
CHPF	0.0108507	1742	no	no
RNLS	0.0108461	1743	no	no
GTSF1	0.0108451	1744	no	no
AL117332.1	0.0108451	1745	no	no
WDR45	0.0108408	1746	no	no
TRIL	0.0108289	1747	no	no
PAPLN	0.0108278	1748	no	no
NPIPA5	0.0108257	1749	no	no
AVPI1	0.0108239	1750	no	no
IL11	0.0108234	1751	no	no
AP000350.5	0.0108194	1752	no	no
LINC01914	0.0108179	1753	no	no
HSD17B14	0.0108069	1754	no	no
APOBEC3F	0.0108063	1755	no	no
ERI3	0.0108005	1756	no	no
RWDD2B	0.0107952	1757	no	no
ERGIC1	0.010791	1758	no	no
METTL24	0.0107695	1759	no	no
ACOT13	0.010768	1760	no	no
LRP5L	0.0107621	1761	no	no
MB	0.010759	1762	no	no
SLC38A11	0.0107451	1763	no	no
AC010163.1	0.0107449	1764	no	no
AL161421.1	0.0107406	1765	no	no
FAAH2	0.0107382	1766	no	no
KCNIP1	0.0107235	1767	no	no
AL645608.2	0.0107206	1768	no	no
WDR18	0.0107184	1769	no	no
TFF3	0.0107165	1770	no	no
TKFC	0.0107156	1771	no	no
YPEL3	0.0107029	1772	no	no
ACSS2	0.0107012	1773	no	no
CYGB	0.0106927	1774	no	no
EMILIN1	0.0106776	1775	no	no
IGF2-AS	0.0106739	1776	no	no
SEC14L6	0.010666	1777	no	no
STC1	0.010665	1778	no	no
SMIM20	0.0106465	1779	no	no
TLDC2	0.0106294	1780	no	no
FNDC4	0.0106286	1781	no	no
EYA3	0.0106264	1782	no	no
MSRB2	0.0106262	1783	no	no
CD9	0.0106176	1784	no	no
MPST	0.0106153	1785	no	no
DYRK4	0.0106021	1786	no	no
MBOAT7	0.0106016	1787	no	no
ZNF891	0.0105986	1788	no	no
SLC25A38	0.0105829	1789	no	no
AL118511.1	0.0105814	1790	no	no
LINC01426	0.0105805	1791	no	no
OSGIN2	0.0105776	1792	no	no
FOXD3-AS1	0.0105758	1793	no	no
RAB20	0.0105737	1794	no	no
POPDC2	0.0105613	1795	no	no
GRPEL1	0.0105583	1796	no	no
LINC01607	0.010557	1797	no	no
MOGAT1	0.0105527	1798	no	no
EIF4E2	0.0105431	1799	no	no
MPG	0.0105285	1800	no	no
ELOA-AS1	0.0105282	1801	no	no
MAST4-AS1	0.0105126	1802	no	no
MCC	0.0105105	1803	no	no
ANXA4	0.0104971	1804	no	no
UHRF1	0.0104833	1805	no	no
C11orf74	0.0104829	1806	no	no
KLHL21	0.0104682	1807	no	no
NUBP2	0.0104595	1808	no	no
AL355385.1	0.0104537	1809	no	no
CCDC102A	0.0104447	1810	no	no
MANBAL	0.0104401	1811	no	no
EIF2D	0.0104397	1812	no	no
SYF2	0.0104386	1813	no	no
RRS1	0.0104358	1814	no	no
MDP1	0.0104324	1815	no	no
TRIT1	0.0104165	1816	no	no
CPA5	0.0104109	1817	no	no
PCSK9	0.0104087	1818	no	no
TMEM179B	0.0104081	1819	no	no
SINHCAF	0.0104071	1820	no	no
SNX12	0.0104054	1821	no	no
SSR4	0.0104031	1822	no	no
ALDH7A1	0.0104024	1823	no	no
TRANK1	0.0103957	1824	no	no
WDYHV1	0.0103829	1825	no	no
AC005699.1	0.0103812	1826	no	no
NDST1-AS1	0.010376	1827	no	no
CTDSPL	0.0103646	1828	no	no
MIF-AS1	0.0103627	1829	no	no
C22orf15	0.010362	1830	no	no
GSTT2B	0.0103543	1831	no	no
ZPR1	0.0103494	1832	no	no
PAX8	0.0103399	1833	no	no
AL392172.1	0.0103381	1834	no	no
ZBED6	0.0103269	1835	no	no
MRPS30	0.0103196	1836	no	no
NEURL1	0.0103192	1837	no	no
DUSP14	0.0103191	1838	no	no
TESK2	0.0103151	1839	no	no
PDSS1	0.0103082	1840	no	no
AC091133.3	0.010306	1841	no	no
NEDD8	0.0103032	1842	no	no
DCAF4	0.0103031	1843	no	no
GALNT5	0.0102953	1844	no	no
AC112487.1	0.010293	1845	no	no
TNMD	0.0102793	1846	no	no
SERINC5	0.0102704	1847	no	no
RLN2	0.0102684	1848	no	no
SMC2-AS1	0.0102644	1849	no	no
C1orf229	0.0102613	1850	no	no
CCDC120	0.0102573	1851	no	no
MIR210HG	0.010254	1852	no	no
KIAA1522	0.0102529	1853	no	no
YRDC	0.0102506	1854	no	no
EMC10	0.0102501	1855	no	no
LRP1B	0.0102467	1856	no	no
HDAC3	0.0102463	1857	no	no
AC062004.1	0.0102435	1858	no	no
TLE6	0.0102275	1859	yes	no
ITGA3	0.0102263	1860	no	no
AC008915.2	0.0102237	1861	no	no
TAF9	0.010211	1862	no	no
AL132656.2	0.0102034	1863	no	no
COPS8	0.0102005	1864	no	no
AL356740.1	0.0102	1865	no	no
MTMR1	0.0101936	1866	no	no
DAP3	0.0101875	1867	no	no
B3GNT4	0.0101865	1868	no	no
COX4I1	0.0101781	1869	no	no
HEXIM1	0.0101757	1870	no	no
GIPC1	0.0101734	1871	no	no
PCGF1	0.0101694	1872	no	no
ANKDD1B	0.0101669	1873	no	no
CDIP1	0.0101652	1874	no	no
INCA1	0.0101565	1875	no	no
ROR2	0.0101533	1876	no	no
HLA-DPB1	0.0101486	1877	no	no
TSNARE1	0.010148	1878	no	no
SYPL1	0.0101449	1879	no	no
PIGS	0.0101302	1880	no	no
PBDC1	0.0101014	1881	no	no
VSIG10L	0.0100924	1882	no	no
BCL2L1	0.0100863	1883	no	no
GATA4	0.0100812	1884	no	no
ACP1	0.0100808	1885	no	no
PLEKHJ1	0.0100804	1886	yes	no
C11orf1	0.0100791	1887	no	no
FAP	0.0100619	1888	no	no
RRP8	0.0100581	1889	no	no
SIX4	0.0100574	1890	no	no
UGT3A1	0.0100571	1891	no	no
COL18A1	0.0100541	1892	no	no
TMEM42	0.0100498	1893	no	no
SYT15	0.0100397	1894	no	no
SIRT5	0.0100188	1895	no	no
LINC01694	0.0100156	1896	no	no
MMADHC	0.0100121	1897	no	no
RAB27A	0.0099965	1898	no	no
RIOX2	0.00998818	1899	no	no
LRRN4	0.00998785	1900	no	no
CAMKMT	0.00998395	1901	no	no
EIF2S2	0.00998391	1902	no	no
GLMP	0.00997147	1903	no	no
AC004148.1	0.0099714	1904	no	no
CHST13	0.00997007	1905	no	no
AC020910.5	0.00996804	1906	no	no
TMEM190	0.00996514	1907	no	no
LINC01370	0.00996254	1908	no	no
PRSS56	0.00995674	1909	no	no
SUCLA2-AS1	0.00995328	1910	no	no
SAMD4A	0.00994106	1911	no	no
MCHR1	0.00993972	1912	no	no
DPH2	0.00993504	1913	no	no
PRELID1	0.00993066	1914	no	no
TSEN54	0.00992548	1915	no	no
CR1L	0.00991724	1916	no	no
GRHL1	0.00991678	1917	yes	no
LRRC75A	0.00991294	1918	no	no
WNT9A	0.00990369	1919	no	no
CTBS	0.00990295	1920	no	no
C8orf33	0.00989668	1921	no	no
GPX3	0.0098885	1922	no	no
LHFPL1	0.00988083	1923	no	no
NQO2	0.00988069	1924	no	no
CRYGN	0.00987654	1925	no	no
COX5B	0.00986852	1926	no	no
AC012447.1	0.00985482	1927	no	no
AK8	0.00984569	1928	no	no
TMEM69	0.00984424	1929	no	no
TRBC2	0.00983982	1930	no	no
HTR1F	0.00983292	1931	no	no
PCNP	0.009818	1932	no	no
MEA1	0.00981274	1933	no	no
SDHD	0.00980005	1934	no	no
SPCS1	0.00979085	1935	no	no
GSTM4	0.00978909	1936	no	no
MIR1-1HG-AS1	0.00978117	1937	no	no
NFKBIA	0.00978072	1938	no	no
FDX2	0.00977528	1939	no	no
AC010776.2	0.00977512	1940	no	no
ME1	0.00977505	1941	no	no
CLCNKB	0.00977236	1942	no	no
THOC7	0.00976894	1943	no	no
NOP16	0.00975882	1944	no	no
PTPRT	0.00975693	1945	no	no
RFX5	0.00975463	1946	no	no
INSL3	0.00975317	1947	no	no
COLCA1	0.00975069	1948	no	no
NRP2	0.00974273	1949	no	no
GINS2	0.00973271	1950	no	no
TCERG1L	0.0097323	1951	no	no
HDHD5	0.00972027	1952	no	no
PDGFRL	0.00971604	1953	no	no
JPH2	0.00971348	1954	no	no
NPAS1	0.00970637	1955	no	no
C8orf82	0.00970492	1956	no	no
FAHD2B	0.00969197	1957	no	no
AC010894.2	0.00968789	1958	no	no
PDK2	0.00968669	1959	no	no
ZNF263	0.0096652	1960	no	no
NAA50	0.00966193	1961	no	no
ARHGEF5	0.00965853	1962	no	no
HOXA-AS2	0.00965072	1963	no	no
YBX2	0.00964983	1964	no	no
POPDC3	0.00963663	1965	no	no
TMEM161A	0.00963376	1966	no	no
CDT1	0.00963039	1967	no	no
PTHLH	0.00962396	1968	no	no
MYOZ1	0.00959311	1969	no	no
AL022323.1	0.00959259	1970	no	no
TMEM150A	0.00959258	1971	no	no
PIGW	0.00957301	1972	no	no
DPH1	0.00956414	1973	no	no
KIF9	0.00956348	1974	no	no
ARF4-AS1	0.0095631	1975	no	no
KCNC3	0.00955375	1976	no	no
INHA	0.00955085	1977	no	no
AC005670.1	0.00954871	1978	no	no
TMEM109	0.00954776	1979	no	no
ISL2	0.00954258	1980	no	no
DNAJB2	0.00953917	1981	no	no
VPS33B-DT	0.0095341	1982	no	no
PIGL	0.00952755	1983	no	no
AC098487.1	0.00952184	1984	no	no
KCTD15	0.00951379	1985	no	no
RNF121	0.00951351	1986	no	no
PIGC	0.00951335	1987	no	no
BMPER	0.0095101	1988	no	no
FBXO2	0.00950962	1989	no	no
IL17B	0.00949944	1990	no	no
FRZB	0.00947585	1991	no	no
YPEL5	0.0094716	1992	no	no
MATN1-AS1	0.0094661	1993	no	no
TMEM266	0.0094658	1994	no	no
SLC6A2	0.00946157	1995	no	no
MAGIX	0.00945811	1996	no	no
DPH5	0.00945709	1997	no	no
RPS11	0.00945372	1998	no	no
[truncated: 3,772 more rows]

## Sheet: Table S7
gene_name	module	color	kME_grey	kME_E-1	kME_E-2	kME_E-3	kME_E-4	kME_E-5	kME_E-6	kME_E-7	kME_E-8	kME_E-9	kME_E-10	kME_E-11	kME_E-12	kME_E-13	kME_E-14	kME_E-15	kME_E-16	kME_E-17	kME_E-18	TAD_gene	sig_BH
ISG15	E-1	purple	-0.0146032	0.0837914	-0.0163413	-0.00642445	0.0685074	-0.0108781	-0.0379446	-0.0157479	0.0568915	-0.0672504	0.0310246	0.000565093	0.0189039	-0.00872955	0.0143561	-0.0197409	0.0179675	0.0488392	0.036702	no	no
AGRN	E-2	turquoise	0.108541	-0.0111092	0.228339	-0.0758402	0.0627169	-0.0995057	0.0866518	0.0929012	-0.0695849	0.175057	-0.0374713	-0.0123185	0.0680912	0.0437891	-0.0277002	0.0735611	0.0497117	-0.00915569	0.0129845	no	no
B3GALT6	E-11	black	0.041211	-0.00425972	0.0710309	-0.0755868	0.00566358	0.0372849	0.0817322	0.109022	-0.0656573	-0.0224186	0.0144674	0.114117	0.00684085	0.0272422	0.0231102	0.0320437	-0.0198762	-0.0498022	-0.0129054	no	no
ACAP3	E-4	grey60	0.0192471	0.00317869	0.0407088	-0.0347932	0.147131	0.00412681	0.0112939	0.0359657	-0.0199261	0.0508988	0.0317842	0.0179469	0.049651	0.0140507	0.0438015	0.0508043	0.0306828	0.0253177	-0.0113821	no	no
MXRA8	E-2	turquoise	0.0303371	0.0201313	0.14048	-0.00100605	0.106576	-0.0570152	0.0176061	0.00800157	0.00995713	0.223901	0.0743978	-0.0434744	0.208941	-0.0796686	0.0438996	0.0935067	0.12636	0.0754559	0.0762919	no	no
AURKAIP1	E-5	blue	-0.0384054	0.085088	-0.0236117	-0.000739746	0.0542259	0.148622	0.0190308	0.0189247	0.00214088	-0.00567445	0.0450755	0.0733102	0.0608629	-0.0328438	0.0863512	0.0453869	0.0510518	0.0546415	0.0223688	no	no
CCNL2	E-2	turquoise	-0.0219322	-0.0166113	0.0714123	-0.057137	0.025753	-0.0133693	0.0350054	0.0491526	-0.0231669	0.0268747	0.0372858	0.0241536	0.0156718	0.0250856	0.0361074	0.0773848	0.0505922	0.00877009	-0.0113207	no	no
VWA1	E-2	turquoise	0.0455219	0.00382805	0.100623	-0.0570748	0.0308266	-0.0702174	0.0348374	0.0485299	-0.00486191	0.102144	0.000811859	0.0162446	0.045322	-0.00580856	0.0378771	0.0377066	0.0337418	-0.0202064	0.0642525	no	no
SSU72	E-5	blue	-0.0427993	0.098656	-0.00502843	-0.0242599	0.0400376	0.131207	0.018464	0.0391087	0.0410994	0.0317209	0.0579969	0.110688	0.0199187	-0.0211071	0.0898366	-0.0267003	0.0358564	0.0715737	0.0630941	no	no
CDK11B	E-6	magenta	0.0131323	0.042241	0.0415356	-0.0308738	0.0337428	0.0714959	0.190881	0.0900188	-0.0487073	0.0282454	0.0317445	0.0839085	0.00719455	0.0381532	0.0443088	0.0405923	0.00187915	0.0199557	0.0288113	no	no
SLC35E2B	E-2	turquoise	0.120704	-0.0231603	0.20673	-0.0254618	0.0405117	-0.0680795	0.0873463	0.122172	-0.100154	0.0666883	0.00624434	0.019233	0.0743835	0.047957	-0.0202712	0.0223457	0.022522	-0.0192955	-0.00841089	no	no
NADK	E-1	purple	0.0303416	0.018013	0.055175	0.0206916	0.0388516	0.0105287	0.0693747	0.0456665	-0.007739	-0.00452012	0.0116592	0.0571256	0.00484747	0.0495451	0.0381069	0.0164101	0.0205464	-0.00132254	-0.00160291	no	no
GNB1	E-2	turquoise	0.223545	-0.106715	0.232397	-0.0233746	-0.092824	0.0479279	0.157924	0.259619	-0.247882	-0.0292669	-0.102215	0.135602	-0.0332936	0.163521	0.00742329	0.120025	-0.0345905	-0.0463841	-0.0452568	no	no
FAAP20	E-7	yellow	-0.0603799	0.120379	-0.00175874	-0.00368976	0.0921105	0.119683	0.0391382	0.0191547	0.076056	0.0425205	0.118061	0.0659374	0.0582245	-0.0437414	0.104283	0.02737	0.0763663	0.0961134	0.0239048	no	no
SKI	E-2	turquoise	0.114764	-0.0256956	0.133875	0.0290017	0.011989	-0.0266386	0.0651044	0.110941	-0.09598	0.0726402	-0.0285225	0.0342618	-0.00340453	0.0492257	-0.0142607	0.00718225	0.0183768	0.0138165	0.0141246	no	no
CEP104	E-7	yellow	0.0634716	-0.0218146	0.117517	-0.00489144	0.0166413	0.0187937	0.0508633	0.110185	-0.0532143	0.0111135	0.00619739	0.0613053	0.00799153	0.0458781	0.00935931	0.0656327	0.0263199	0.0331843	0.0117377	no	no
RPL22	E-8	red	-0.113695	-0.0694649	-0.218207	0.124371	-0.0470764	-0.206952	-0.149546	-0.212316	0.28441	-0.0162874	-0.0588131	-0.159576	-0.129891	-0.0751028	-0.109749	-0.0799797	0.0185546	-0.0489117	-0.0273186	no	no
ACOT7	E-5	blue	-0.0621726	0.0704592	-0.0608209	-0.0119081	0.0122204	0.138808	0.020043	0.00593324	0.0449968	-0.039436	0.0874463	0.101237	0.0115882	-0.0440885	0.142497	0.0092338	0.0456118	0.0637138	-0.00792491	no	no
PHF13	E-5	blue	0.0429713	0.0283677	0.0472805	-0.00301981	0.00666608	0.0667543	0.0845421	0.0827099	-0.0113806	-0.00828463	0.0403953	0.0680618	0.0246142	0.0122737	0.0465685	0.0434442	0.0149748	0.0262373	-0.0194645	no	no
THAP3	E-1	purple	0.0427328	0.0534604	0.0260334	0.0229081	0.0303441	0.0153618	0.0192306	0.028364	0.0132946	0.00424968	0.0200528	0.0358998	0.0225358	-0.0155071	0.0301843	0.0158767	-0.0393272	0.00821671	-0.0378587	no	no
PARK7	E-5	blue	-0.0589597	0.0902278	-0.0654021	-0.0461138	0.0245249	0.153051	-0.0221391	-0.0185001	0.0119276	-0.00504992	0.0391598	0.0655061	-0.00810114	-0.025488	0.0732554	-0.0466945	0.0321997	0.0752361	0.04091	no	no
RERE	E-2	turquoise	0.15885	-0.070516	0.253077	-0.0092151	0.0652707	-0.0458425	0.15092	0.214516	-0.14943	0.121166	-0.0037256	0.0783668	0.132208	0.137196	0.00301211	0.0889051	0.0246741	-0.0258254	-0.0212268	no	no
ENO1	E-5	blue	-0.214036	0.195923	-0.207729	-0.0568999	0.0773026	0.204352	-0.110461	-0.118051	0.111876	-0.00820822	0.137966	0.082382	0.00370402	-0.108591	0.211617	-0.112384	0.0785617	0.084514	0.0549473	no	no
CLSTN1	E-2	turquoise	0.112003	-0.00885686	0.19636	-0.047074	0.0673997	-0.0339413	0.103837	0.149583	-0.105276	0.0352249	-0.00134963	0.0758112	0.0353556	0.0765722	-0.00919656	0.0619017	-0.00389124	-0.00717511	-0.0302742	no	no
KIF1B	E-2	turquoise	0.158881	-0.0784734	0.199378	-0.0172609	-0.0377454	0.0120371	0.210115	0.216033	-0.180874	-0.0149043	-0.107238	0.109908	-0.0345932	0.134429	-0.0347316	0.103323	-0.0316719	-0.0268472	-0.0604143	no	no
PGD	E-5	blue	-0.0551959	0.110512	0.00822009	0.0396087	0.0747707	0.0733472	0.012277	0.0240834	0.0721092	0.00575182	0.099039	0.11186	0.0580291	0.0024659	0.117213	0.037408	0.0729883	0.0682487	0.016067	no	no
SRM	E-5	blue	-0.0363063	0.108493	-0.0138888	-0.0500117	0.0684427	0.0878568	-0.00523075	0.0219072	0.0446908	-0.0307572	0.06166	0.104126	-0.0180082	-0.00925972	0.0812464	0.0240837	0.0119792	0.0619705	0.0160731	no	no
MTOR	E-2	turquoise	0.0778749	-0.0511509	0.1208	0.0241871	-0.018395	-0.00327527	0.081751	0.116431	-0.0800586	-0.000840977	-0.0473677	0.105466	0.0553067	0.0889419	0.00772148	0.0630203	0.000607837	-0.0349068	-0.013812	no	no
MAD2L2	E-1	purple	-0.0979695	0.267148	-0.0713718	0.0303372	0.125033	0.0927481	-0.0516422	-0.0608004	0.0825508	0.0641038	0.141929	0.0474339	0.140137	-0.0933974	0.146168	-0.050258	0.0387525	0.0525873	0.0207045	no	no
KIAA2013	E-2	turquoise	0.0399639	-0.025156	0.0868838	-0.0490004	0.00973923	0.0159629	0.0214405	0.072034	-0.0750484	0.0325967	-0.0205201	0.0366674	-0.000570784	0.0409282	-0.00996218	0.0192739	-0.0288724	0.00241696	0.0120121	no	no
PLOD1	E-9	green	0.0109548	0.00877877	0.102748	-0.0176821	0.0512536	0.00268591	0.0101563	0.0324208	-0.0113694	0.10214	0.00870824	0.0211827	0.0632718	-0.0505224	0.0217384	-0.00741349	0.024023	0.0803985	0.0241495	no	no
PRDM2	E-2	turquoise	0.12146	-0.0536817	0.165545	0.0170782	0.0157886	0.0111674	0.143105	0.194653	-0.122964	0.00327288	-0.0279924	0.11632	0.00610378	0.135395	0.013934	0.0721074	-0.0081352	-0.022358	-0.0238529	no	no
KAZN	E-9	green	0.088598	-0.0299389	0.126767	0.00974262	-0.019441	-0.0265728	0.0506194	0.0768144	-0.0911025	0.0475812	-0.0451673	0.0431332	0.0216206	0.0616422	-0.00813396	0.0220566	0.012745	-0.0183171	-0.0242406	no	no
EFHD2	E-5	blue	0.0668991	-0.0445311	0.0707848	-0.0241483	-0.0271176	0.0586943	0.0801706	0.105855	-0.115589	-0.00604864	-0.0375371	0.0565491	-0.0127998	0.0465053	0.00799358	0.0735407	0.00399281	0.0260861	-0.0092254	no	no
PLEKHM2	E-2	turquoise	0.0918785	-0.0886272	0.112222	-0.0516174	-0.0250173	-0.034079	0.079308	0.151806	-0.14481	-0.0450093	-0.0914156	0.0295099	-0.0505553	0.100902	-0.0387947	0.0477481	-0.0354721	-0.0269903	-0.00214625	no	no
SPEN	E-2	turquoise	0.111091	-0.0748123	0.171107	-0.0360008	-0.0565209	-0.000861223	0.135619	0.177589	-0.12349	0.00322892	-0.0563698	0.0777462	-0.034184	0.115999	0.00485744	0.0772724	-0.0375827	-0.0280669	-0.00222698	no	no
EPHA2	E-2	turquoise	0.0590136	0.0130705	0.105131	0.00617659	0.0408823	-0.021337	0.0295054	0.0519268	-0.0142209	0.0548628	0.0334037	0.0086217	0.0348244	0.0276667	-0.00141048	0.0375986	0.0469408	-0.0186895	0.00758984	no	no
ARHGEF19	E-2	turquoise	0.168701	-0.10704	0.13389	-0.035503	-0.0497549	-0.047828	0.0686223	0.115246	-0.120468	0.00167676	-0.0973071	0.0271725	0.00531931	0.086053	-0.0499472	0.0526581	-0.0192799	-0.0162846	-0.0586651	no	no
SZRD1	E-5	blue	0.0233341	0.00305405	0.0444184	0.0270987	0.0393505	0.0979113	0.0579401	0.0544289	-0.0541392	-0.0300452	0.0276764	0.0344423	-0.0288231	0.0280602	0.0490591	0.0474023	0.0109995	-0.0334968	0.00587675	no	no
CROCC	E-7	yellow	0.0700614	0.00204666	0.0610065	-0.000778382	0.0134608	0.00134376	0.0349549	0.0832977	-0.029799	-0.000798222	-0.0286494	0.0267181	0.0093504	0.036997	-0.0105901	0.0410663	-0.0212675	0.0166281	-0.0338575	no	no
BX284668.5	E-10	tan	-0.08062	0.125466	-0.0644373	-0.029529	0.0704367	0.0399118	-0.0462963	-0.0525011	0.055234	0.0259541	0.226851	0.011342	0.0471433	-0.0328825	0.0434162	-0.00388031	0.0104158	0.0919592	0.040624	no	no
ATP13A2	E-2	turquoise	0.0513859	0.0225583	0.0715009	-0.00968456	0.0030304	0.00034311	0.0467289	0.0408625	-0.0574197	-0.0285405	-0.00730286	0.0483506	-0.020466	0.000802526	-0.00449551	0.0623817	-0.0168899	0.0116491	-0.00539155	no	no
SDHB	E-5	blue	-0.0149984	0.021491	-0.023767	0.00661348	0.00282564	0.15113	-0.00307802	0.0238245	-0.0258246	-0.000459091	0.0261662	0.0494206	-0.00372965	-0.00141969	0.0772012	-0.0208332	0.0386053	0.00844279	-0.0243954	no	no
RCC2	E-2	turquoise	0.250239	-0.122532	0.241971	0.0302818	-0.0611559	0.0137109	0.182231	0.274829	-0.222684	-0.0684508	-0.125155	0.158019	-0.0215864	0.222521	-0.026428	0.0882423	-0.0766915	-0.114637	-0.0971096	no	no
PAX7	E-7	yellow	0.0217149	-0.0150434	0.0363335	-0.0362099	0.00580962	0.0281257	-0.0102792	0.0622765	-0.0195736	0.0088068	-0.00725208	0.0522555	-0.0179077	0.0120099	-0.0042167	0.0128844	-0.00227627	0.0225177	-0.0248029	yes	yes
ALDH4A1	E-12	pink	-0.0635314	0.0125114	-0.0385208	-0.0151284	0.00875795	0.010879	-0.0336186	-0.0052616	0.023562	0.0253899	0.0180172	0.0156759	0.0256686	-0.0216833	0.00757049	-0.0347026	0.0013552	-0.0134144	0.0106006	yes	no
UBR4	E-2	turquoise	0.117895	-0.018292	0.158099	-0.00373061	0.0232306	0.00722512	0.114025	0.141128	-0.0724327	0.0953935	0.0222318	0.0416681	0.0828491	0.0539314	0.0321393	0.0707972	0.0296388	0.0151631	-0.00500429	no	no
EMC1	E-2	turquoise	0.077769	0.00917814	0.145391	-0.0175626	-0.0101613	0.00983591	0.0764529	0.11934	-0.0779515	0.033319	-0.0521671	0.0367845	0.0596632	0.0477547	0.000994285	0.0458776	-0.00677723	0.00628672	-0.0305419	no	no
SLC66A1	E-2	turquoise	0.0106801	0.0245826	0.0678273	0.0207994	0.0625379	0.0223737	0.0593669	0.0591602	-0.0242991	0.0269494	-0.00194128	0.0489864	0.060077	0.0298752	0.0407519	0.0833444	0.0318624	0.023484	-0.0169494	no	no
CAPZB	E-5	blue	-0.156565	0.137722	-0.0930957	-0.0105854	0.0949078	0.130844	-0.0191526	-0.0561537	0.0995146	0.0600055	0.140801	0.0599888	0.0885058	-0.100109	0.10005	0.0085626	0.0853826	0.0840171	0.028328	yes	no
MICOS10	E-5	blue	-0.0593361	0.0427749	-0.0621265	-0.0301406	-0.0255541	0.193855	0.0176941	0.0392213	-0.0413709	-0.0367926	0.0416229	0.0896725	-0.0406348	0.0201917	0.107116	-0.0016382	0.0447551	0.0540273	0.0105759	no	no
OTUD3	E-2	turquoise	0.126197	-0.0115928	0.105695	-0.00575993	-0.0313035	-0.027966	0.0638243	0.105582	-0.0785282	-0.0122636	-0.0623862	0.0337632	-0.0103919	0.0678202	-0.0140458	0.0101358	-0.0457526	-0.0502992	-0.0162947	no	no
HP1BP3	E-5	blue	0.190912	-0.0643319	0.231921	0.0109741	-0.0114144	0.138331	0.191832	0.272573	-0.204631	0.0242444	0.0334253	0.142666	0.0668055	0.160368	0.0814948	0.103973	0.003319	0.0276596	-0.0198146	no	no
EIF4G3	E-2	turquoise	0.162233	-0.106746	0.203818	0.00716715	-0.0478767	-0.00542712	0.150377	0.203875	-0.184449	-0.0281422	-0.0743266	0.0887555	-0.0166328	0.145459	-0.0681407	0.105705	-0.0746385	-0.0529877	-0.0351888	no	no
ECE1	E-2	turquoise	-0.00739934	-0.00613787	0.0345951	-0.0388794	0.0306104	-0.0444342	0.0324303	0.0484138	-0.0264579	0.0590479	-0.0149779	0.0359815	0.0599728	0.0153294	0.032957	0.0394283	0.033219	-0.00082207	0.0328015	no	no
ALPL	E-11	black	-0.00623711	0.0768987	0.00586527	0.0132142	0.0517242	0.0688048	0.0237276	0.0388365	-0.00500398	-0.0463034	0.079764	0.127301	0.0108227	0.0331758	0.0770017	-0.0200844	-0.00150073	0.0372931	0.0032334	no	no
USP48	E-7	yellow	0.0881568	-0.00490971	0.120289	-0.00576106	-0.0158303	0.0888866	0.126876	0.182058	-0.117096	0.019328	0.0195985	0.13647	0.028209	0.0859538	0.0472728	0.0484279	0.0151458	-0.0165935	-0.0368139	no	no
HSPG2	E-2	turquoise	0.108136	-0.0495169	0.210823	-0.0941613	0.0178703	-0.0624502	0.0718864	0.125496	-0.114456	0.110697	-0.0418047	0.013166	0.0284557	0.0366685	-0.0592244	0.0757906	0.0587445	0.0210725	-0.00199927	no	no
CDC42	E-12	pink	0.0923214	-0.0450483	0.112352	0.05772	-0.0163943	0.0204649	0.0925632	0.129857	-0.0885245	0.0993324	0.004554	0.0660836	0.143916	0.0845021	0.0751944	0.0688175	0.038627	-0.00648183	-0.049725	no	no
EPHB2	E-2	turquoise	0.118342	-0.0275061	0.168877	-0.0204886	0.0516418	-0.00496517	0.129341	0.15137	-0.102173	0.037668	-0.010734	0.0761822	0.031361	0.0952038	0.0524066	0.074185	0.0123068	-0.00657563	-0.0218155	no	no
LUZP1	E-9	green	0.0733462	-0.0655841	0.152915	0.0235586	-0.00599592	-0.00252813	0.122576	0.109323	-0.0694457	0.172117	-0.0200841	0.0153658	0.050152	0.0479569	0.0341775	0.0640574	0.041826	0.0203195	-0.0328481	no	no
HNRNPR	E-5	blue	0.0773993	-0.011686	0.12511	0.038379	0.00560315	0.192725	0.181081	0.231726	-0.165672	-0.0120951	0.0402728	0.187705	0.0781364	0.0952658	0.108621	0.0581003	-0.0162104	-0.0280731	-0.0560796	no	no
ID3	E-1	purple	-0.181267	0.690065	-0.143623	-0.0938044	0.170861	0.0815863	-0.101799	-0.128853	0.111472	-0.133325	0.205911	0.0706577	0.150388	-0.114438	0.100317	-0.0528965	-0.0211072	0.112834	0.133807	no	no
RPL11	E-8	red	-0.235726	0.148695	-0.301612	0.142051	0.106068	-0.219788	-0.236194	-0.362916	0.561092	-0.00507787	0.10841	-0.219921	-0.00578068	-0.222288	-0.0712823	-0.0976394	0.0447186	0.0947455	0.103673	no	no
ELOA	E-7	yellow	0.0879626	-0.0390287	0.100028	0.0510913	0.0104809	0.0832681	0.0670315	0.160112	-0.086903	-0.0364736	-0.00115565	0.106952	0.0272838	0.0783769	0.0667068	0.0597768	-0.00300295	-0.0527402	-0.00249482	no	no
ELOA-AS1	E-1	purple	-0.0597535	0.0743726	-0.040027	0.0289237	0.0435631	0.0232433	-0.012636	-0.00942812	0.0453459	0.0287392	0.0515451	0.0401631	0.0285365	-0.0610464	0.0433946	-0.0100976	0.0485233	0.00293282	0.0265023	no	no
PITHD1	E-5	blue	0.0469674	0.0489743	0.0248598	-0.0260319	0.00067021	0.164764	0.0416435	0.0788593	-0.0813158	-0.0330148	0.00131946	0.0713931	-0.0192552	0.045204	0.0723378	-0.020277	-0.00420232	-0.017392	-0.0106232	no	no
LYPLA2	E-16	salmon	-0.0918502	0.100793	-0.0349974	0.0323464	0.0796781	0.0407745	-0.0313227	-0.0440496	0.124419	0.118579	0.107226	0.0289211	0.0907868	-0.124891	0.103192	0.010011	0.153515	0.0705929	0.0488578	no	no
PNRC2	E-5	blue	0.121482	-0.0283892	0.148989	0.0130703	0.0501986	0.194157	0.132559	0.176422	-0.100606	0.0533003	0.0960476	0.137848	0.0976282	0.0890781	0.0698865	0.0225452	0.0321722	0.0297788	0.0496619	no	no
SRSF10	E-5	blue	0.0606238	0.0204021	0.0880411	-0.0230149	-0.00184376	0.191349	0.147828	0.166574	-0.139164	-0.0290386	0.0448032	0.138539	0.0341616	0.095448	0.0791553	0.0616216	-0.0195577	0.0111356	-0.0382424	no	no
SRRM1	E-5	blue	0.0282051	0.00600303	0.0695682	-0.0869394	-0.015529	0.179235	0.0999967	0.163734	-0.125036	-0.0161708	0.017319	0.159658	-0.0318575	0.0668831	0.0572002	-0.00580405	0.00755889	-0.0244009	-0.059323	no	no
SYF2	E-1	purple	0.000798211	0.114033	0.0326429	0.0364409	0.0429187	0.0292028	-0.00899772	0.0313977	0.0302319	0.00633656	0.0520382	0.0650569	0.0927161	0.0038006	0.0828456	0.0200859	0.0467707	0.0180858	0.0545554	no	no
RSRP1	E-2	turquoise	0.0277054	-0.014045	0.0965183	0.0738699	0.0447674	-0.0441568	0.0513075	0.0707003	-0.0360756	0.0644342	0.00211711	0.0462475	0.0917329	0.00341053	0.0358969	0.0520863	0.0154223	0.00317228	-0.009511	no	no
TMEM50A	E-14	lightgreen	-0.0412426	0.141578	0.00516017	-0.00846674	0.0799257	0.0721096	-0.000251417	0.00466881	0.0321962	0.0747978	0.10091	0.0705553	0.105419	-0.0434394	0.216995	0.0207952	0.0186421	0.0419521	0.0570463	no	no
MACO1	E-2	turquoise	0.0506006	-0.0131537	0.0974726	-0.0102985	0.0325967	-0.0224305	0.0801727	0.0781512	-0.0371144	0.0489673	-5.79754e-05	0.0302178	0.0411728	0.0287323	0.0237181	0.00589835	-0.0071622	0.00416174	0.0130858	no	no
SELENON	E-2	turquoise	0.0842651	-0.0317801	0.134606	-0.0102845	0.00903549	0.00961369	0.0963786	0.116056	-0.114868	0.00416371	-0.00518489	0.0611759	-0.0277208	0.0725404	0.00546466	0.0571453	0.00435885	-0.0258176	-0.0123409	no	no
AUNIP	E-6	magenta	0.00319823	0.0223762	0.00479988	-0.0257089	-0.00910723	0.0848785	0.0788028	0.0426616	0.00505579	-0.0272768	0.0272758	0.0691244	-0.0108472	0.00666794	0.0299265	0.0517576	-0.0151644	0.0458869	-0.00366513	no	no
STMN1	E-5	blue	-0.0963159	0.0487148	-0.153189	-0.105784	-0.0288662	0.34229	-0.0358188	-0.066054	-0.132201	-0.0148622	0.0644248	-0.0694896	0.0451729	-0.065342	0.0891838	-0.0188258	-0.0240737	0.0414423	-0.0193898	no	no
PDIK1L	E-2	turquoise	0.0780959	-0.0543363	0.0908879	-0.00353749	-0.0178166	0.00522933	0.0351543	0.117202	-0.089645	-0.0140724	-0.063942	0.0394515	-0.0380821	0.085746	-0.0239341	0.0442981	-0.00105517	-0.0499702	-0.0623346	no	no
FAM110D	E-2	turquoise	0.0417194	0.00570966	0.0561544	-0.00104119	-0.00223256	0.0212846	0.0559541	0.0510857	-0.00142522	-0.00613629	0.00772787	0.035301	0.0273262	0.0321587	0.0294209	0.0674598	0.00370584	0.0176694	0.0190982	no	no
CEP85	E-7	yellow	0.0294531	-0.0109381	0.0523533	-0.0388057	-0.0474795	0.0814985	0.0283541	0.0800922	-0.0649717	-0.00784526	-0.0073362	0.0551966	0.000335178	-0.000951476	-0.00134881	0.055128	0.00148872	0.011543	-0.0017705	no	no
SH3BGRL3	E-15	cyan	-0.0668494	-0.022944	-0.0153862	0.0147422	0.0151609	-0.0506747	0.0459242	-0.0436275	0.00974482	0.0925714	-0.0156851	-0.103731	0.0368659	0.00495654	0.0129589	0.24511	0.0790831	0.0351264	-0.0320848	no	no
UBXN11	E-12	pink	-0.030197	0.0507787	-0.0125562	-0.00930455	0.0877493	0.0471498	-0.00949366	-0.0214111	0.030288	0.0502955	0.0694192	0.0125181	0.0420318	-0.0108213	0.0528942	0.00251152	0.0398154	0.020397	0.0161624	no	no
LIN28A	E-11	black	0.000566697	0.154452	0.0327675	0.0330856	0.113049	0.0414405	0.00996663	0.0459514	0.105955	0.0254956	0.128787	0.194383	0.0543108	-0.0249721	0.0561601	-0.0178486	-0.00279643	0.0505634	0.106149	no	no
HMGN2	E-5	blue	-0.0409205	0.0466415	-0.0681644	-0.191113	-0.0656354	0.551631	0.13023	0.0950107	-0.241126	-0.168945	0.126225	0.122873	-0.0928537	0.00901473	0.108612	-0.0518211	-0.0888458	0.0597107	-0.00104632	no	no
ARID1A	E-2	turquoise	0.171591	-0.0974908	0.23773	-0.0150541	0.0123647	0.0378083	0.171964	0.237305	-0.176891	0.0195795	-0.0187891	0.12713	0.0402131	0.139546	-0.00929022	0.122085	-0.0271304	-0.0289325	-0.0682883	no	no
GPATCH3	E-1	purple	-0.00913146	0.0466321	-0.0110417	-0.0042485	0.0447265	0.0304135	0.0125011	-0.00368055	0.0299444	-0.0235571	-0.00350716	0.0347103	0.00377086	-0.0100725	0.0388978	0.00676067	0.0246494	-0.0141745	0.0229079	no	no
NUDC	E-5	blue	-0.0569605	0.11772	-0.036924	-0.0637628	0.00826664	0.185287	0.0413657	0.0324983	0.00597957	-0.0530623	0.0315605	0.0815519	-0.0101273	-0.0335947	0.114354	0.0374094	0.0507423	0.0489882	0.0116771	no	no
TMEM222	E-12	pink	-0.0245721	0.0298808	0.0161135	0.00709623	0.0583632	0.0282931	-0.00577631	0.000110376	0.0104261	0.0553284	0.0519626	0.0126646	0.0963579	-0.0329066	0.0300735	0.000560592	0.0388186	0.0449385	0.0251286	no	no
WASF2	E-2	turquoise	0.160099	-0.0495741	0.192593	0.05614	0.0354821	0.0455126	0.155266	0.196979	-0.120201	0.085119	0.00965152	0.0826828	0.0947467	0.111954	0.0637699	0.0839918	0.0385026	0.027653	-0.048095	no	no
AHDC1	E-2	turquoise	0.0560107	0.0148931	0.125987	-0.0332925	0.0113227	0.0152272	0.0622393	0.0943049	-0.0710631	0.0425197	0.0228827	0.0217332	0.0650797	0.00250248	0.0118882	0.0857344	0.00158524	0.0212021	0.0310394	no	no
STX12	E-6	magenta	0.0355292	-0.0379522	0.0723147	0.0130405	0.0190539	0.0244442	0.0747278	0.0814165	-0.0614641	0.0232036	-0.0219954	0.0303553	0.0518397	0.0183811	0.0314803	0.0222055	0.039305	0.0292308	-0.0276063	no	no
RPA2	E-5	blue	0.00538236	0.0303401	0.00376241	0.0206754	0.0410751	0.147687	0.0503564	0.0640878	-0.00218247	-0.035737	0.107311	0.11865	-0.00339583	0.0129238	0.0964035	-0.0027749	0.0327451	0.0340496	-0.00774245	no	no
XKR8	E-1	purple	-0.00785404	0.0565037	0.00397496	-0.00225104	0.0343634	-0.00288192	0.00910785	-0.0105025	0.0180066	-0.00269149	0.023343	-0.0211145	0.00625616	-0.0421704	0.0143691	0.0473737	0.0113016	0.0238451	0.0384724	no	no
EYA3	E-5	blue	0.0268146	0.0214154	0.0582965	0.0132986	0.0157322	0.0477542	0.0408474	0.0728889	-0.0600993	0.00729428	0.0373246	0.0772088	0.0245528	0.01691	0.0333932	0.0456948	-0.0260182	-0.0165726	-0.0118339	no	no
DNAJC8	E-5	blue	0.0520425	-0.0108668	0.0114165	-0.00797687	-0.0255296	0.151583	0.0828564	0.0720331	-0.0805032	-0.064336	0.0107086	0.0634421	0.00321756	0.0264909	0.0673924	0.0083022	0.0224755	0.00468632	-0.0455088	no	no
ATP5IF1	E-5	blue	-0.0565609	0.0376491	-0.075774	-0.0473136	0.0353578	0.097441	-0.00714015	-0.0330045	0.00528015	-0.0387381	-0.00553692	-0.0119171	-0.0363785	-0.032999	0.0312169	-0.00093585	0.010185	-0.00679869	-0.0152571	no	no
PHACTR4	E-2	turquoise	0.174436	-0.101977	0.219417	0.0109154	-0.0301186	0.0179138	0.185165	0.233968	-0.168104	-0.00872235	-0.0526158	0.102179	-0.00932502	0.164033	0.0108028	0.12087	-0.017535	-0.0256636	-0.0454434	no	no
EPB41	E-2	turquoise	0.200475	-0.127382	0.241673	0.0264739	-0.0765441	0.0652209	0.207527	0.299594	-0.232478	-0.0927125	-0.0919963	0.212235	-0.0712615	0.182868	0.0415661	0.0917793	-0.0807783	-0.10498	-0.101362	no	no
SRSF4	E-5	blue	0.0348909	0.0665153	0.0719746	-0.00856092	0.0381149	0.125394	0.100347	0.113772	-0.0727293	-0.0143355	0.0861062	0.107957	0.0627245	0.0506058	0.0603182	0.0578626	0.00944345	0.0303003	0.041679	no	no
PUM1	E-2	turquoise	0.155275	-0.0504365	0.235674	-0.0460611	-0.0219054	-0.0140428	0.153393	0.200452	-0.149742	0.0465509	-0.0343826	0.0839489	0.0301066	0.104479	-0.0165271	0.0856849	-0.0100405	-0.0258838	-0.0196774	no	no
SNRNP40	E-5	blue	-0.132494	0.116967	-0.107129	-0.0662086	0.123599	0.158594	-0.047302	-0.0771905	0.0578568	-0.00125155	0.123306	0.044651	0.0346758	-0.0806248	0.0924366	0.0123948	0.0449982	0.10809	0.0488003	no	no
ZCCHC17	E-5	blue	-0.0112682	0.0288399	-0.00532686	0.0268986	0.0273842	0.130096	0.0174681	0.0392511	0.00622724	0.025404	0.020859	0.0838096	0.00464394	0.00600437	0.0945175	0.00418275	0.0197699	0.0698826	-0.0162642	no	no
SERINC2	E-2	turquoise	0.0194364	0.0291791	0.052238	0.113321	0.0364987	-0.0108579	0.0169601	0.0231553	0.0237682	0.0899743	0.0337162	0.0449166	0.0986386	-0.0408364	0.0759428	0.0433981	0.0428953	0.0204014	0.0189589	no	no
PTP4A2	E-2	turquoise	0.156862	-0.0410199	0.226645	-0.0052579	0.014884	0.0521293	0.156261	0.2227	-0.134416	-0.00446443	-0.0202014	0.133996	0.00791807	0.115248	0.0433452	0.0777934	0.00630866	-0.0121896	-0.0308742	no	no
KHDRBS1	E-11	black	0.119155	0.124299	0.155635	-0.0115393	0.0569706	0.117583	0.100398	0.216058	-0.10771	-0.07781	0.0699017	0.25691	0.0673028	0.103819	0.101759	0.0588745	-0.0253026	0.0286865	1.95415e-05	no	no
TMEM39B	E-2	turquoise	-0.022903	0.0419854	0.0244518	0.0147384	0.0487337	0.0688578	0.0364491	0.0366023	0.00506651	0.0665099	0.0830516	0.0485798	0.0953129	0.00091596	0.0684857	0.05528	0.0799318	0.0409164	0.00295919	no	no
KPNA6	E-2	turquoise	0.101838	0.0239447	0.12152	0.0368045	0.0176385	0.0259026	0.102475	0.109461	-0.0561504	0.0454011	0.0462477	0.0633613	0.0833499	0.0534969	0.0427289	0.0113514	0.00658314	0.0186484	-0.00688906	no	no
TXLNA	E-2	turquoise	0.0976001	-0.097051	0.11642	0.00869608	-0.011048	-0.00742195	0.127333	0.133635	-0.12237	0.0408941	-0.0270793	0.0767569	0.00604852	0.0811312	0.0114593	0.0600102	0.00987487	-0.0678598	-0.0279507	no	no
[truncated: 5,664 more rows]

## Sheet: Table S8
gene_name	module	color	kME_grey	kME_PA-1	kME_PA-2	kME_PA-3	kME_PA-4	kME_PA-5	kME_PA-6	kME_PA-7	kME_PA-8	kME_PA-9	kME_PA-10	kME_PA-11	kME_PA-12	kME_PA-13	kME_PA-14	kME_PA-15	kME_PA-16	kME_PA-17	kME_PA-18	nsCLP_TAD	MAGMA_BH
[truncated: 4,524 more rows]

[truncated: 5 more sheets: Table S9, Table S10, Table S11, Table S12, Table S13]
